# Supplementary material for: Trafficking of siRNA precursors by the dsRBD protein Blanks in Drosophila
Source: Nucleic Acids Res. 2020 Feb 6;48(7):3906–21. doi: 10.1093/nar/gkaa072 (PMC7144943; doi:10.1093/nar/gkaa072)
Supplement: gkaa072_Supplemental_Files [file gkaa072_supplemental_files.zip]

Archive with 5 entries (5 files):
- Nitschko_Supplement_191220.pdf
- supplementary_Table_1.xlsx
- Supplementary_table_2.xlsx
- Supplementary_table_3.xlsx
- Supplementary_table_4.xlsx
