# Supplementary material for: Trafficking of siRNA precursors by the dsRBD protein Blanks in Drosophila
Source: Nucleic Acids Res. 2020 Feb 6;48(7):3906–21. doi: 10.1093/nar/gkaa072 (PMC7144943; doi:10.1093/nar/gkaa072)
Supplement: gkaa072_Supplemental_Files [file gkaa072_supplemental_files.zip › supplementary_Table_1.xlsx]

## Sheet: genome editing
	R2D2 Cterm-tag
	R2D2_CRISPR	CCTATTTTCAATTTAACGTCGTATACGCATTAAATCAACAGTTTAAGAGCTATGCTG
	R2D2_Ctar_sense	GTGCATTCGACGTGGTCCTTATGGCAAAGGAGACCGATATCTACGACCATATAATAGACTATTTTCGCACCATGTTGATTGGATCTTCCGGATGGCTCGAG
	R2D2_Ctar_as	GAAATATGTGCATTCTAGAGTGTAAATAAAACGAGTTTACTTAGTTTTAAGCTAGAATAGTTGAATAAATGTTATACGCAGAAGTTCCTATTCTCTAGAAAGTATAGGAACTTCCATATG
	blanks Nterm tag
	CRISPR_Blanks_N	TAA TAC GAC TCA CTA TAG CTA ATT TGT GTT TTA AAT AAG TTT TAG AGC TAG
	Blanks_N_s	GTT TTG TGG AAG CGG AGC TAA TTT GTG TTT TAA AAG TTT TGT AAA GGC GGA GCT AAT TTG TGT TTT AAA TAG AAG TTC CTA TAC TTT CTA GAG AAT AGG AAC TTC CAT ATG
	Blanks_N_as	GGA TCA ATG CCT TCT TCA TCT CTA AGA TGT CCA CCT TTG CAC AAC TTT CAG CCA ACA ATT GCT TTG CTT CAC CGC CGC TTG GAG CAG C
	blanks Cterm tag
	CRISPR_Blanks_targeting	taatacgactcactatagACGAAAACATCACATGATTCTGTTTTAGAGCT
	Blanks_targeting_sense	ATCCAAGAAGGCAGCCCGTTACAAACTATCCGCTTTAGTTTGTAACAAACTATTTGGAACCGACTATCCACAAAAATAAGgatcttccggatggctcgag
	Blanks_targeting_as	GAATGCCGCTAATACGTTTTAAAGTACTACCGGGTGCCCAGAATCATGTGATGTTTTCGTGAAGTTCCTATTCTCTAGAAAGTATAGGAACTTCCATATG
	Act5C Cterm-tag
	Act5C_CRISPR	cctattttcaatttaacgtcgACCGCAAGTGCTTCTAAGAgtttaagagctatgctg
	Act5C_Cterm_sense	TGGATCTCCAAGCAGGAGTACGACGAGTCCGGCCCCTCCATTGTGCACCGCAAGTGCTTCggatcttccggatggctcgag
	Act5C_Cterm_as	CCTCCAGCAGAATCAAGACCATCCCGATCCTGATCCTCTTGCCCAGACAAGCGATCCTTCGAAGTTCCTATTCTCTAGAAAGTATAGGAACTTCCATATG

## Sheet: molecular biology
	attP sense	TATGGGGTGCCAGGGCGTGCCCTTGGGCTCCCCGGGCGCGTA
	attP antisense	TATACGCGCCCGGGGAGCCCAAGGGCACGCCCTGGCACCCCA
	Sense primers:
	5’ wildtype	AAAGGATCCATGGAAGCAAAGCAATTGTTG
	5’ FLAG-NLS	TTGGATCCATGGACTACAAGGACCACGACGGCGACTACAAGGACCACGACATCGACTACAAGGACGACGACAAGCCAGCCGCAAAAAGGGTAAAACTCGACGAAGCAAAGCAATTGTTG
	Antisense primers:
	3’ wt-dsRBD2	TTGCGGCCGCTTATTTTTGTGGATAGTCGGTTCCA
	3’ mut-dsRBD2	AAAGCGGCCGCTTATTTTTGTGGATAGTCGGTTCCAAATAGTTTGTTACAAACTAAAGCGGATAGTTTGTAACGGGCTGCGGCTGCGGATGGCCCTTCAGC
