# Supplementary material for: Trafficking of siRNA precursors by the dsRBD protein Blanks in Drosophila
Source: Nucleic Acids Res. 2020 Feb 6;48(7):3906–21. doi: 10.1093/nar/gkaa072 (PMC7144943; doi:10.1093/nar/gkaa072)
Supplement: gkaa072_Supplemental_Files [file gkaa072_supplemental_files.zip › Supplementary_table_2.xlsx]

## Sheet: bepsiRNA loci S2-cells
														read counts							normalized values (ppm)
chromosome	begin	end	gene A		orientation	chromosome	begin	end	gene B	orientation	Name gene A	Name gene B		Wt 0	Wt 200	Blanks 0	Blanks 200	Dicer 0	blanks 0 beta		Wt 0 ppm	Wt 200 ppm	Blanks 0 ppm	Blanks 200 ppm	Dicer 0 ppm	blanks 0 beta ppm
3L	203729	205308	FBgn0024945	255	+	3L	202097	205843	FBgn0025592	-	NitFhit	Gk1		143	79	1	78	6	10		68.9069	53.7734	0.734706	36.792	5.29959	4.44323
2L	2580291	2581422	FBgn0031437	255	+	2L	2581280	2585429	FBgn0026479	-	Arpc5	Drp1		247	156	2	126	12	27		119.021	106.185	1.46941	59.4332	10.5992	11.9967
3R	23251562	23255070	FBgn0039066	255	+	3R	23255069	23258086	FBgn0039067	-	EloA	wda		182	94	2	75	7	17		87.6997	63.9835	1.46941	35.3769	6.18286	7.55349
2R	13198849	13202708	FBgn0027079	255	+	2R	13202727	13206546	FBgn0005654	-	ValRS	Orc3		89	60	1	46	3	18		42.8861	40.8406	0.734706	21.6978	2.6498	7.99781
2R	13198849	13202708	FBgn0027079	255	+	2R	13202727	13206546	FBgn0085344	-	ValRS	CG34315		89	60	1	46	3	18		42.8861	40.8406	0.734706	21.6978	2.6498	7.99781
2L	20311218	20348385	FBgn0003475	255	+	2L	20316004	20317622	FBgn0263581	-	spir	lncRNA:CR43606		617	550	7	380	10	41		297.312	374.372	5.14294	179.243	8.83265	18.2172
2L	20311218	20348385	FBgn0003475	255	+	2L	20348392	20350011	FBgn0011638	-	spir	La		617	550	7	380	10	41		297.312	374.372	5.14294	179.243	8.83265	18.2172
3R	30004784	30010351	FBgn0016685	255	+	3R	30003680	30004860	FBgn0039735	-	Nlp	Nph		166	97	2	125	9	27		79.9898	66.0256	1.46941	58.9615	7.94939	11.9967
3R	30004784	30010351	FBgn0016685	255	+	3R	30006033	30009188	FBgn0039736	-	Nlp	CG7912		166	97	2	125	9	27		79.9898	66.0256	1.46941	58.9615	7.94939	11.9967
3R	30004784	30010351	FBgn0016685	255	+	3R	30010475	30015283	FBgn0039737	-	Nlp	CG7920		166	97	2	125	9	27		79.9898	66.0256	1.46941	58.9615	7.94939	11.9967
2L	13183449	13184874	FBgn0032478	255	+	2L	13183848	13191978	FBgn0032479	-	Rsph1	CG16974		213	113	3	56	3	18		102.638	76.9164	2.20412	26.4148	2.6498	7.99781
3R	19027367	19028014	FBgn0027785	255	+	3R	19026173	19028856	FBgn0260779	-	NP15.6	GatA		71	56	1	25	7	5		34.2125	38.1178	0.734706	11.7923	6.18286	2.22161
3L	22065906	22067215	FBgn0037149	255	+	3L	22067269	22071847	FBgn0027532	-	CG14561	CG7139		138	80	2	121	7	16		66.4976	54.4541	1.46941	57.0747	6.18286	7.10916
2L	10488693	10490460	FBgn0032259	255	+	2L	10489899	10491453	FBgn0032260	-	CG6144	CG13144		66	22	1	22	3	5		31.8032	14.9749	0.734706	10.3772	2.6498	2.22161
3R	21365608	21369806	FBgn0261845	255	+	3R	21350845	21377400	FBgn0002781	-	pre-mod(mdg4)-U	mod(mdg4)		64	36	1	47	0	4		30.8394	24.5043	0.734706	22.1695	0	1.77729
2L	9961017	9962103	FBgn0263766	255	+	2L	9959247	9963948	FBgn0032172	-	asRNA:CR43683	CG5850		63	29	1	35	2	2		30.3576	19.7396	0.734706	16.5092	1.76653	0.888646
3R	5637233	5638656	FBgn0037356	255	+	3R	5638654	5648737	FBgn0027951	-	CG12170	MTA1-like		186	73	3	68	3	9		89.6272	49.6893	2.20412	32.0751	2.6498	3.99891
3L	4242733	4246232	FBgn0011692	255	+	3L	4246342	4254305	FBgn0041171	-	pav	ago		120	65	2	40	2	24		57.824	44.2439	1.46941	18.8677	1.76653	10.6637
2L	21143228	21145145	FBgn0032919	255	+	2L	21145136	21148545	FBgn0086251	-	CG9253	del		59	25	1	8	2	11		28.4301	17.0169	0.734706	3.77354	1.76653	4.88755
2R	23706912	23709025	FBgn0002174	255	+	2R	23705438	23709791	FBgn0011297	-	CG5504	Alg3		111	59	2	38	12	17		53.4872	40.1599	1.46941	17.9243	10.5992	7.55349
2R	14170461	14172997	FBgn0033906	255	+	2R	14168843	14170916	FBgn0265499	-	ReepB	asRNA:CR44368		165	90	3	65	2	19		79.508	61.2608	2.20412	30.66	1.76653	8.44213
2R	14170461	14172997	FBgn0033906	255	+	2R	14172985	14173595	FBgn0033907	-	ReepB	mRpS16		165	90	3	65	2	19		79.508	61.2608	2.20412	30.66	1.76653	8.44213
X	16286287	16286987	FBgn0030733	255	+	X	16285952	16288532	FBgn0052576	-	UQCR-14	CG32576		53	20	1	31	3	16		25.5389	13.6135	0.734706	14.6225	2.6498	7.10916
3L	5752972	5761885	FBgn0016756	255	+	3L	5761962	5765701	FBgn0035630	-	Usp47	CG10576		831	458	16	533	20	61		400.431	311.75	11.7553	251.412	17.6653	27.1037
3R	5474898	5485392	FBgn0037332	255	+	3R	5478389	5483905	FBgn0015402	-	Hcs	ksr		928	583	18	450	30	83		447.172	396.834	13.2247	212.261	26.498	36.8788
2R	9594044	9599504	FBgn0050338	255	+	2R	9587952	9599731	FBgn0261016	-	CG30338	clos		48	19	1	39	1	15		23.1296	12.9328	0.734706	18.396	0.883265	6.66484
3R	21365608	21369329	FBgn0261840	255	+	3R	21350845	21377400	FBgn0002781	-	pre-mod(mdg4)-X	mod(mdg4)		48	22	1	32	0	2		23.1296	14.9749	0.734706	15.0941	0	0.888646
3R	21365608	21369329	FBgn0261844	255	+	3R	21350845	21377400	FBgn0002781	-	pre-mod(mdg4)-V	mod(mdg4)		48	22	1	32	0	2		23.1296	14.9749	0.734706	15.0941	0	0.888646
X	10478837	10481942	FBgn0030208	255	+	X	10482027	10487204	FBgn0052687	-	PPP4R2r	CG32687		48	15	1	8	3	12		23.1296	10.2101	0.734706	3.77354	2.6498	5.33187
3R	13364937	13369277	FBgn0027610	255	+	3R	13361815	13366909	FBgn0086371	-	Dic1	poly		94	54	2	31	5	5		45.2954	36.7565	1.46941	14.6225	4.41633	2.22161
3L	1235725	1242024	FBgn0035192	255	+	3L	1237132	1238318	FBgn0035193	-	galene	CG9192		47	34	1	0	6	1		22.6477	23.143	0.734706	0	5.29959	0.444323
3L	1235725	1242024	FBgn0035192	255	+	3L	1241567	1245909	FBgn0004378	-	galene	Klp61F		47	34	1	0	6	1		22.6477	23.143	0.734706	0	5.29959	0.444323
3R	20021703	20026481	FBgn0243511	255	+	3R	20026486	20028039	FBgn0038765	-	psidin	CG4424		140	88	3	82	4	11		67.4613	59.8995	2.20412	38.6788	3.53306	4.88755
X	6291302	6294176	FBgn0029858	255	+	X	6293105	6294342	FBgn0029859	-	mldr	CG15892		93	47	2	39	1	6		44.8136	31.9918	1.46941	18.396	0.883265	2.66594
3L	19818173	19830685	FBgn0013799	255	+	3L	19830863	19834303	FBgn0003744	-	Deaf1	trc		91	47	2	44	1	7		43.8498	31.9918	1.46941	20.7545	0.883265	3.11026
3R	25025234	25029350	FBgn0015240	255	+	3R	25029428	25033464	FBgn0039260	-	Hr96	Smg6		270	124	6	171	7	40		130.104	84.4038	4.40823	80.6594	6.18286	17.7729
2R	13555948	13557341	FBgn0033855	255	+	2R	13557538	13557685	FBgn0083006	-	link	snoRNA:Psi28S-1153		45	20	1	15	8	6		21.684	13.6135	0.734706	7.07538	7.06612	2.66594
3R	22618491	22619825	FBgn0263863	255	+	3R	22619967	22639386	FBgn0020278	-	mRpL45	loco		45	28	1	30	2	10		21.684	19.0589	0.734706	14.1508	1.76653	4.44323
2R	16289319	16291332	FBgn0028424	255	+	2R	16288926	16291473	FBgn0263981	-	JhI-26	asRNA:CR43730		44	33	1	14	1	6		21.2021	22.4623	0.734706	6.60369	0.883265	2.66594
3R	22411300	22419050	FBgn0261279	255	+	3R	22419094	22421067	FBgn0038964	-	lqfR	Nop56		44	21	1	37	2	7		21.2021	14.2942	0.734706	17.4526	1.76653	3.11026
3R	5219656	5221547	FBgn0037297	255	+	3R	5221631	5223364	FBgn0037298	-	CG1116	Sccpdh1		42	15	1	14	1	11		20.2384	10.2101	0.734706	6.60369	0.883265	4.88755
3R	5232542	5236287	FBgn0037301	255	+	3R	5236091	5237314	FBgn0087005	-	Mms19	rtp		42	18	1	14	3	7		20.2384	12.2522	0.734706	6.60369	2.6498	3.11026
3R	13694052	13695512	FBgn0038170	255	+	3R	13695262	13700837	FBgn0028487	-	CG14367	f-cup		42	27	1	38	1	7		20.2384	18.3782	0.734706	17.9243	0.883265	3.11026
2L	21665848	21666850	FBgn0267735	255	+	2L	21663805	21677529	FBgn0032957	-	asRNA:CR46066	CG2225		329	204	8	284	2	43		158.534	138.858	5.87765	133.961	1.76653	19.1059
3L	15583637	15585346	FBgn0036515	255	+	3L	15585430	15588174	FBgn0036516	-	AIMP2	CG7656		41	21	1	15	3	10		19.7565	14.2942	0.734706	7.07538	2.6498	4.44323
2R	22185971	22189885	FBgn0034708	255	+	2R	22189816	22202670	FBgn0034709	-	Vps35	Swim		80	75	2	21	5	4		38.5493	51.0507	1.46941	9.90553	4.41633	1.77729
2L	10242684	10245976	FBgn0266330	255	+	2L	10242511	10247077	FBgn0024248	-	asRNA:CR44995	chico		40	22	1	25	0	12		19.2747	14.9749	0.734706	11.7923	0	5.33187
3L	19807231	19810397	FBgn0024889	255	+	3L	19810402	19813338	FBgn0036910	-	Kap-alpha1	Cyp305a1		39	19	1	25	5	10		18.7928	12.9328	0.734706	11.7923	4.41633	4.44323
2L	7821150	7825349	FBgn0027515	255	+	2L	7821033	7821342	FBgn0266360	-	CG7115	asRNA:CR45008		116	58	3	52	2	16		55.8965	39.4792	2.20412	24.528	1.76653	7.10916
2L	7821150	7825349	FBgn0027515	255	+	2L	7825346	7827314	FBgn0020618	-	CG7115	Rack1		116	58	3	52	2	16		55.8965	39.4792	2.20412	24.528	1.76653	7.10916
X	19193554	19196036	FBgn0030996	255	+	X	19196057	19201978	FBgn0030997	-	CG14194	CG7990		77	52	2	42	7	24		37.1037	35.3951	1.46941	19.8111	6.18286	10.6637
2L	16888489	16917051	FBgn0261671	255	+	2L	16898174	16900472	FBgn0051805	-	tweek	CG31805		296	153	8	123	4	13		142.632	104.143	5.87765	58.0181	3.53306	5.7762
2L	16888489	16917051	FBgn0261671	255	+	2L	16900534	16902217	FBgn0032620	-	tweek	CG12288		296	153	8	123	4	13		142.632	104.143	5.87765	58.0181	3.53306	5.7762
2L	16888489	16917051	FBgn0261671	255	+	2L	16908228	16910417	FBgn0026150	-	tweek	ApepP		296	153	8	123	4	13		142.632	104.143	5.87765	58.0181	3.53306	5.7762
2R	7463503	7464986	FBgn0033178	255	+	2R	7465017	7466758	FBgn0033179	-	CG11127	p47		36	16	1	16	2	12		17.3472	10.8908	0.734706	7.54707	1.76653	5.33187
3L	5135541	5136223	FBgn0266653	255	+	3L	5135747	5136291	FBgn0035592	-	asRNA:CR45160	CG10674		36	21	1	9	5	3		17.3472	14.2942	0.734706	4.24523	4.41633	1.33297
3R	27260049	27261947	FBgn0264841	255	+	3R	27256594	27264054	FBgn0010328	-	asRNA:CR44049	woc		36	20	1	14	1	0		17.3472	13.6135	0.734706	6.60369	0.883265	0
2R	14259029	14261149	FBgn0027538	255	+	2R	14261205	14267918	FBgn0033919	-	beta4GalNAcTA	CG8547		359	159	10	134	2	26		172.99	108.227	7.34706	63.2067	1.76653	11.5524
3R	23752875	23754622	FBgn0028684	255	+	3R	23754622	23758556	FBgn0028475	-	Rpt5	Hrd3		282	163	8	127	9	22		135.886	110.95	5.87765	59.9049	7.94939	9.7751
X	13605680	13609528	FBgn0030499	255	+	X	13609670	13612061	FBgn0030500	-	CG11178	Ndc80		35	11	1	11	2	10		16.8653	7.48743	0.734706	5.18861	1.76653	4.44323
2L	4682676	4687231	FBgn0031620	255	+	2L	4683051	4684460	FBgn0000227	-	CG11929	Bsg25A		170	91	5	28	7	7		81.9173	61.9415	3.67353	13.2074	6.18286	3.11026
3L	11070525	11073347	FBgn0263241	255	+	3L	11073291	11074387	FBgn0010741	-	Mocs1	Pfdn2		438	278	13	198	22	61		211.057	189.228	9.55118	93.395	19.4318	27.1037
3L	19915050	19918159	FBgn0028695	255	+	3L	19918241	19923461	FBgn0020887	-	Rpn1	Su(z)12		67	30	2	36	5	15		32.285	20.4203	1.46941	16.9809	4.41633	6.66484
3R	5660634	5665168	FBgn0046222	255	+	3R	5665138	5669333	FBgn0010772	-	Wdr33	Xe7		33	13	1	9	3	7		15.9016	8.84879	0.734706	4.24523	2.6498	3.11026
2L	13004479	13013196	FBgn0021796	255	+	2L	13013275	13019433	FBgn0032467	-	Tor	CG9934		328	168	10	175	6	13		158.052	114.354	7.34706	82.5461	5.29959	5.7762
3R	16186998	16197583	FBgn0086370	255	+	3R	16186155	16189563	FBgn0024491	-	sra	Bin1		938	920	29	841	20	74		451.991	626.222	21.3065	396.693	17.6653	32.8799
2R	22103176	22105962	FBgn0034694	255	+	2R	22106106	22122561	FBgn0243516	-	Plekhm1	Vrp1		96	51	3	60	1	10		46.2592	34.7145	2.20412	28.3015	0.883265	4.44323
3L	8346560	8352278	FBgn0035879	255	+	3L	8352354	8356295	FBgn0035880	-	GAPcenA	Culd		32	9	1	17	2	6		15.4197	6.12608	0.734706	8.01877	1.76653	2.66594
2R	16264651	16266958	FBgn0015925	255	+	2R	16266959	16271970	FBgn0001308	-	csul	Khc		63	37	2	46	4	11		30.3576	25.185	1.46941	21.6978	3.53306	4.88755
3R	17072731	17073794	FBgn0038474	255	+	3R	17073941	17079944	FBgn0038475	-	mRpS11	Keap1		63	47	2	35	1	2		30.3576	31.9918	1.46941	16.5092	0.883265	0.888646
3R	25056285	25064347	FBgn0266719	255	+	3R	25064417	25065590	FBgn0039269	-	stac	veli		93	33	3	74	3	13		44.8136	22.4623	2.20412	34.9052	2.6498	5.7762
3L	6969657	6971665	FBgn0035726	255	+	3L	6971578	6972466	FBgn0035727	-	CG9953	CG10063		60	43	2	20	4	11		28.912	29.2691	1.46941	9.43384	3.53306	4.88755
2L	10211169	10213720	FBgn0032194	255	+	2L	10213811	10221215	FBgn0024320	-	CG4901	Npc1a		30	13	1	17	4	6		14.456	8.84879	0.734706	8.01877	3.53306	2.66594
2R	15204653	15206333	FBgn0033997	255	+	2R	15206526	15213633	FBgn0033998	-	Ir51a	row		30	19	1	11	0	1		14.456	12.9328	0.734706	5.18861	0	0.444323
3R	12460413	12462417	FBgn0038057	255	+	3R	12462561	12465297	FBgn0038058	-	CG12267	CG5608		30	28	1	14	0	5		14.456	19.0589	0.734706	6.60369	0	2.22161
2L	4981613	4992701	FBgn0083962	255	+	2L	4992807	5009719	FBgn0053113	-	CG34126	Rtnl1		208	112	7	145	4	22		100.228	76.2357	5.14294	68.3954	3.53306	9.7751
3L	16595180	16600458	FBgn0042178	255	+	3L	16600447	16602722	FBgn0036646	-	Apl	CR18217		59	40	2	31	1	4		28.4301	27.227	1.46941	14.6225	0.883265	1.77729
3L	9628675	9631794	FBgn0036020	255	+	3L	9627315	9629192	FBgn0036019	-	CG8336	Or67b		352	167	12	172	8	21		169.617	113.673	8.81647	81.131	7.06612	9.33078
3L	9628675	9631794	FBgn0036020	255	+	3L	9631833	9679102	FBgn0016081	-	CG8336	fry		352	167	12	172	8	21		169.617	113.673	8.81647	81.131	7.06612	9.33078
2R	6693429	6695186	FBgn0033093	255	+	2R	6695113	6696660	FBgn0259483	-	CG3270	Mob4		87	66	3	51	6	30		41.9224	44.9246	2.20412	24.0563	5.29959	13.3297
2R	23942537	23946935	FBgn0001123	255	+	2R	23946958	23949075	FBgn0034935	-	Galphas	Orcokinin		29	15	1	8	2	18		13.9741	10.2101	0.734706	3.77354	1.76653	7.99781
3L	9438983	9439449	FBgn0267532	255	+	3L	9438481	9442266	FBgn0260859	-	asRNA:CR45872	Bet3		29	12	1	12	2	3		13.9741	8.16811	0.734706	5.66031	1.76653	1.33297
3L	22872199	22873701	FBgn0037200	255	+	3L	22868379	22872230	FBgn0010348	-	CG11109	Arf79F		458	292	16	293	12	51		220.695	198.757	11.7553	138.206	10.5992	22.6605
3L	22872199	22873701	FBgn0037200	255	+	3L	22872379	22873722	FBgn0267630	-	CG11109	asRNA:CR45968		458	292	16	293	12	51		220.695	198.757	11.7553	138.206	10.5992	22.6605
3L	22872199	22873701	FBgn0037200	255	+	3L	22873701	22878983	FBgn0044324	-	CG11109	Chro		458	292	16	293	12	51		220.695	198.757	11.7553	138.206	10.5992	22.6605
3R	13676548	13679429	FBgn0038167	255	+	3R	13675091	13676680	FBgn0038166	-	Lkb1	CG9588		143	70	5	81	2	43		68.9069	47.6473	3.67353	38.2071	1.76653	19.1059
3R	13676548	13679429	FBgn0038167	255	+	3R	13679439	13687209	FBgn0038168	-	Lkb1	omd		143	70	5	81	2	43		68.9069	47.6473	3.67353	38.2071	1.76653	19.1059
3L	200173	202151	FBgn0035107	255	+	3L	202097	205843	FBgn0025592	-	mri	Gk1		57	30	2	25	3	13		27.4664	20.4203	1.46941	11.7923	2.6498	5.7762
2R	11899516	11901393	FBgn0033665	255	+	2R	11895996	11903917	FBgn0260959	-	Zip48C	MCPH1		84	53	3	56	3	4		40.4768	36.0758	2.20412	26.4148	2.6498	1.77729
2L	13835563	13898711	FBgn0028509	255	+	2L	13839261	13841519	FBgn0053307	-	CenG1A	CG33307		766	255	28	341	9	107		369.11	173.572	20.5718	160.847	7.94939	47.5425
2L	13835563	13898711	FBgn0028509	255	+	2L	13842887	13843741	FBgn0053306	-	CenG1A	CG33306		766	255	28	341	9	107		369.11	173.572	20.5718	160.847	7.94939	47.5425
2L	13835563	13898711	FBgn0028509	255	+	2L	13843914	13845324	FBgn0028920	-	CenG1A	CG8997		766	255	28	341	9	107		369.11	173.572	20.5718	160.847	7.94939	47.5425
2L	13835563	13898711	FBgn0028509	255	+	2L	13865991	13866689	FBgn0266142	-	CenG1A	lncRNA:CR44848		766	255	28	341	9	107		369.11	173.572	20.5718	160.847	7.94939	47.5425
2L	13835563	13898711	FBgn0028509	255	+	2L	13898827	13904660	FBgn0019890	-	CenG1A	Smg5		766	255	28	341	9	107		369.11	173.572	20.5718	160.847	7.94939	47.5425
3L	8110367	8113405	FBgn0027549	255	+	3L	8113406	8115901	FBgn0262716	-	Nulp1	Arp3		271	130	10	181	10	46		130.586	88.4879	7.34706	85.3763	8.83265	20.4388
3R	8824410	8827278	FBgn0037638	255	+	3R	8827067	8931895	FBgn0262614	-	CG8379	pyd		650	338	24	446	24	117		313.213	230.068	17.6329	210.375	21.1984	51.9858
3R	24032156	24034256	FBgn0039139	255	+	3R	24034361	24038846	FBgn0039140	-	Mettl3	Miro		27	12	1	9	1	4		13.0104	8.16811	0.734706	4.24523	0.883265	1.77729
3L	5360210	5362797	FBgn0035600	255	+	3L	5362883	5366224	FBgn0035601	-	Cyt-c1	Uev1A		53	30	2	16	7	7		25.5389	20.4203	1.46941	7.54707	6.18286	3.11026
3R	24295077	24314540	FBgn0259685	255	+	3R	24314659	24318418	FBgn0028471	-	crb	Nab2		185	93	7	62	8	11		89.1453	63.3029	5.14294	29.2449	7.06612	4.88755
2L	21173221	21174178	FBgn0051627	255	+	2L	21174181	21179682	FBgn0000239	-	CG31627	bur		26	12	1	14	0	6		12.5285	8.16811	0.734706	6.60369	0	2.66594
2R	21481926	21487106	FBgn0026369	255	+	2R	21487166	21497928	FBgn0010470	-	Sara	Fkbp14		545	214	21	366	12	60		262.617	145.665	15.4288	172.639	10.5992	26.6594
3L	11074768	11078735	FBgn0036124	255	+	3L	11078751	11093192	FBgn0020412	-	CG7839	JIL-1		51	17	2	42	1	9		24.5752	11.5715	1.46941	19.8111	0.883265	3.99891
2R	7972174	7974098	FBgn0027054	255	+	2R	7974114	7991861	FBgn0033246	-	CSN4	ACC		253	146	10	164	9	61		121.912	99.3787	7.34706	77.3575	7.94939	27.1037
3R	24650124	24653375	FBgn0000139	255	+	3R	24653370	24654819	FBgn0051125	-	ash2	CG31125		25	24	1	13	1	13		12.0467	16.3362	0.734706	6.132	0.883265	5.7762
3R	9038759	9042348	FBgn0037657	255	+	3R	9020347	9039470	FBgn0002932	-	hyx	neur		74	34	3	68	5	23		35.6581	23.143	2.20412	32.0751	4.41633	10.2194
3R	9038759	9042348	FBgn0037657	255	+	3R	9042507	9050554	FBgn0010222	-	hyx	Nmdmc		74	34	3	68	5	23		35.6581	23.143	2.20412	32.0751	4.41633	10.2194
3R	21017683	21020752	FBgn0026056	255	+	3R	21021043	21024162	FBgn0046763	-	Rlip	CG17278		49	23	2	40	1	13		23.6115	15.6555	1.46941	18.8677	0.883265	5.7762
2R	12875163	12877279	FBgn0263445	255	+	2R	12875163	12876965	FBgn0025692	-	asRNA:CR43468	Lfg		171	106	7	125	8	37		82.3992	72.1516	5.14294	58.9615	7.06612	16.4399
2R	12875163	12877279	FBgn0263445	255	+	2R	12877093	12880229	FBgn0013305	-	asRNA:CR43468	Nmda1		171	106	7	125	8	37		82.3992	72.1516	5.14294	58.9615	7.06612	16.4399
3R	8984717	8990648	FBgn0027503	255	+	3R	8990644	8992948	FBgn0260243	-	CG11970	E(var)3-9		195	112	8	107	7	20		93.9639	76.2357	5.87765	50.4711	6.18286	8.88646
X	1342105	1344769	FBgn0024362	255	+	X	1344871	1349356	FBgn0024360	-	Naa30A	MTPAP		72	35	3	18	4	4		34.6944	23.8237	2.20412	8.49046	3.53306	1.77729
2L	5096226	5099293	FBgn0031683	255	+	2L	5099176	5100287	FBgn0031684	-	CG4230	ND-13A		48	22	2	7	4	11		23.1296	14.9749	1.46941	3.30184	3.53306	4.88755
3L	7339265	7341892	FBgn0011640	255	+	3L	7335441	7339339	FBgn0035766	-	lark	eco		24	20	1	26	3	12		11.5648	13.6135	0.734706	12.264	2.6498	5.33187
3L	7339265	7341892	FBgn0011640	255	+	3L	7341883	7345182	FBgn0035767	-	lark	Cln7		24	20	1	26	3	12		11.5648	13.6135	0.734706	12.264	2.6498	5.33187
2L	14355144	14358763	FBgn0015791	255	+	2L	14355467	14356877	FBgn0266145	-	Rab14	lncRNA:CR44851		71	55	3	105	3	9		34.2125	37.4372	2.20412	49.5277	2.6498	3.99891
X	13370605	13380159	FBgn0030478	255	+	X	13380165	13384876	FBgn0030479	-	CG1640	Rbp1-like		47	18	2	35	2	31		22.6477	12.2522	1.46941	16.5092	1.76653	13.774
3R	9874680	9995363	FBgn0267336	255	+	3R	9876997	9878497	FBgn0266389	-	Glut4EF	lncRNA:CR45029		634	355	27	441	32	77		305.503	241.64	19.8371	208.016	28.2645	34.2129
3R	9874680	9995363	FBgn0267336	255	+	3R	9982815	9986059	FBgn0037770	-	Glut4EF	Art4		634	355	27	441	32	77		305.503	241.64	19.8371	208.016	28.2645	34.2129
3R	9874680	9995363	FBgn0267336	255	+	3R	9995543	9996788	FBgn0045473	-	Glut4EF	Gr85a		634	355	27	441	32	77		305.503	241.64	19.8371	208.016	28.2645	34.2129
2R	16143146	16145905	FBgn0027091	255	+	2R	16145903	16148718	FBgn0029175	-	CysRS	sotv		116	54	5	44	2	12		55.8965	36.7565	3.67353	20.7545	1.76653	5.33187
3L	16574435	16576870	FBgn0262732	255	+	3L	16576858	16580305	FBgn0036640	-	mbf1	nxf2		69	34	3	20	3	14		33.2488	23.143	2.20412	9.43384	2.6498	6.22052
2L	6649387	6654573	FBgn0031842	255	+	2L	6654759	6656320	FBgn0051633	-	Tango1	CG31633		46	20	2	13	3	7		22.1659	13.6135	1.46941	6.132	2.6498	3.11026
2L	10732652	10733306	FBgn0032293	255	+	2L	10733292	10736070	FBgn0027868	-	Dpy-30L1	Nup107		23	15	1	7	0	9		11.0829	10.2101	0.734706	3.30184	0	3.99891
2R	11284282	11285097	FBgn0033608	255	+	2R	11285147	11289771	FBgn0033609	-	CG13220	Fbl6		23	12	1	4	3	2		11.0829	8.16811	0.734706	1.88677	2.6498	0.888646
3R	16349403	16350800	FBgn0027095	255	+	3R	16350785	16357014	FBgn0038420	-	Manf	CG10311		45	16	2	9	0	1		21.684	10.8908	1.46941	4.24523	0	0.444323
2L	13803625	13809993	FBgn0027844	255	+	2L	13808359	13811473	FBgn0028658	-	CAH1	Adat1		314	180	14	210	7	63		151.306	122.522	10.2859	99.0553	6.18286	27.9923
2L	13179246	13183494	FBgn0032477	255	+	2L	13180397	13182595	FBgn0051849	-	CG5287	CG31849		112	57	5	31	2	19		53.969	38.7985	3.67353	14.6225	1.76653	8.44213
2R	17703101	17703167	FBgn0063386	255	+	2R	17703334	17719345	FBgn0028494	-	snoRNA:Me18S-A28a	CG6424		44	13	2	12	4	3		21.2021	8.84879	1.46941	5.66031	3.53306	1.33297
2R	23907653	23925065	FBgn0261794	255	+	2R	23908473	23908874	FBgn0266041	-	kcc	asRNA:CR44806		22	11	1	2	4	3		10.6011	7.48743	0.734706	0.943384	3.53306	1.33297
2R	23907653	23925065	FBgn0261794	255	+	2R	23925076	23935883	FBgn0263006	-	kcc	SERCA		22	11	1	2	4	3		10.6011	7.48743	0.734706	0.943384	3.53306	1.33297
3R	31805467	31806768	FBgn0039881	255	+	3R	31806866	31810185	FBgn0039882	-	CG1971	Rift		22	22	1	17	1	3		10.6011	14.9749	0.734706	8.01877	0.883265	1.33297
2L	12428027	12430020	FBgn0032430	255	+	2L	12429826	12430891	FBgn0032431	-	CG6388	CG5435		218	112	10	88	6	37		105.047	76.2357	7.34706	41.5089	5.29959	16.4399
2R	22421012	22425481	FBgn0034728	255	+	2R	22425732	22426976	FBgn0034729	-	rad50	CG10344		130	60	6	56	5	29		62.6426	40.8406	4.40823	26.4148	4.41633	12.8854
3L	7094817	7123296	FBgn0053556	255	+	3L	7123212	7125532	FBgn0002775	-	form3	msl-3		86	38	4	15	2	8		41.4405	25.8657	2.93882	7.07538	1.76653	3.55458
2R	6636511	6642357	FBgn0042085	255	+	2R	6642417	6645097	FBgn0033079	-	Bap170	Fmo-2		236	99	11	123	10	49		113.72	67.3869	8.08176	58.0181	8.83265	21.7718
2L	8043470	8054325	FBgn0031981	255	+	2L	8054321	8071623	FBgn0011230	-	Megf8	poe		64	28	3	32	4	32		30.8394	19.0589	2.20412	15.0941	3.53306	14.2183
2L	19586622	19732068	FBgn0000464	255	+	2L	19600696	19605489	FBgn0266313	-	Lar	lncRNA:CR44978		320	151	15	190	16	52		154.197	102.782	11.0206	89.6215	14.1322	23.1048
2L	19586622	19732068	FBgn0000464	255	+	2L	19642329	19642600	FBgn0266314	-	Lar	lncRNA:CR44979		320	151	15	190	16	52		154.197	102.782	11.0206	89.6215	14.1322	23.1048
2L	19586622	19732068	FBgn0000464	255	+	2L	19699378	19700967	FBgn0005590	-	Lar	scw		320	151	15	190	16	52		154.197	102.782	11.0206	89.6215	14.1322	23.1048
2L	19586622	19732068	FBgn0000464	255	+	2L	19732079	19735979	FBgn0032815	-	Lar	CG10462		320	151	15	190	16	52		154.197	102.782	11.0206	89.6215	14.1322	23.1048
2L	2869651	2870648	FBgn0031476	255	+	2L	2868626	2874488	FBgn0051694	-	CG8813	CG31694		21	10	1	32	1	11		10.1192	6.80676	0.734706	15.0941	0.883265	4.88755
2L	6491060	6496987	FBgn0051638	255	+	2L	6492973	6494531	FBgn0031824	-	CG31638	CG9547		21	27	1	19	0	11		10.1192	18.3782	0.734706	8.96215	0	4.88755
3L	152883	174516	FBgn0035101	255	+	3L	157817	158210	FBgn0262681	-	p130CAS	lncRNA:CR43151		21	11	1	24	2	5		10.1192	7.48743	0.734706	11.3206	1.76653	2.22161
3L	6976321	6979221	FBgn0047205	255	+	3L	6972749	6980043	FBgn0001104	-	lncRNA:CR32385	Galphai		21	11	1	11	0	5		10.1192	7.48743	0.734706	5.18861	0	2.22161
3L	15832463	15833946	FBgn0036536	255	+	3L	15833794	15835387	FBgn0036537	-	CG12713	CG18081		21	17	1	8	1	26		10.1192	11.5715	0.734706	3.77354	0.883265	11.5524
X	2714078	2717653	FBgn0024991	255	+	X	2717637	2720326	FBgn0024973	-	CG2694	CG2701		21	10	1	3	0	10		10.1192	6.80676	0.734706	1.41508	0	4.44323
3L	14037018	14043685	FBgn0026418	255	+	3L	14043693	14049891	FBgn0041161	-	Hsc70Cb	Neurl4		397	168	19	129	21	50		191.301	114.354	13.9594	60.8483	18.5486	22.2161
2L	4687510	4688955	FBgn0031621	255	+	2L	4688964	4690701	FBgn0031622	-	Elba3	CG3251		167	85	8	39	8	31		80.4717	57.8575	5.87765	18.396	7.06612	13.774
X	17632088	17633508	FBgn0030853	255	+	X	17633690	17636043	FBgn0030854	-	ND-24	CG8289		125	73	6	55	7	22		60.2333	49.6893	4.40823	25.9431	6.18286	9.7751
3R	20621937	20628914	FBgn0001169	255	+	3R	20628971	20634731	FBgn0015279	-	H	Pi3K92E		489	222	24	313	13	93		235.633	151.11	17.6329	147.64	11.4824	41.322
3R	17379943	17390264	FBgn0262871	255	+	3R	17374832	17391336	FBgn0038499	-	lute	Brf		263	129	13	136	11	45		126.731	87.8072	9.55118	64.1501	9.71592	19.9945
3R	17379943	17390264	FBgn0262871	255	+	3R	17382128	17382766	FBgn0262825	-	lute	lncRNA:CR43196		263	129	13	136	11	45		126.731	87.8072	9.55118	64.1501	9.71592	19.9945
X	19744430	19745897	FBgn0066303	255	+	X	19745935	19746486	FBgn0267057	-	CG33932	asRNA:CR45501		101	63	5	67	4	14		48.6685	42.8826	3.67353	31.6034	3.53306	6.22052
X	19744430	19745897	FBgn0066304	255	+	X	19745935	19746486	FBgn0267057	-	Rpp20	asRNA:CR45501		101	63	5	67	4	14		48.6685	42.8826	3.67353	31.6034	3.53306	6.22052
2R	18621540	18622985	FBgn0034365	255	+	2R	18620465	18625043	FBgn0034366	-	CG5335	Atg7		40	32	2	33	1	5		19.2747	21.7816	1.46941	15.5658	0.883265	2.22161
2L	6069078	6069837	FBgn0031776	255	+	2L	6069789	6070685	FBgn0031777	-	Pfdn1	CG9154		20	12	1	9	1	5		9.63733	8.16811	0.734706	4.24523	0.883265	2.22161
2L	8041105	8041878	FBgn0031979	255	+	2L	8041872	8042908	FBgn0031980	-	CCDC53	RpL36A		20	6	1	10	0	7		9.63733	4.08406	0.734706	4.71692	0	3.11026
2L	11106942	11110850	FBgn0261983	255	+	2L	11110556	11113060	FBgn0032343	-	l(2)gd1	CG6201		20	15	1	12	2	2		9.63733	10.2101	0.734706	5.66031	1.76653	0.888646
X	13385209	13385892	FBgn0030480	255	+	X	13385913	13387416	FBgn0026749	-	Tim9a	Yippee		20	5	1	7	1	7		9.63733	3.40338	0.734706	3.30184	0.883265	3.11026
3R	27251111	27256462	FBgn0011289	255	+	3R	27251130	27253181	FBgn0010441	-	TfIIA-L	pll		59	29	3	53	3	5		28.4301	19.7396	2.20412	24.9997	2.6498	2.22161
3R	27251111	27256462	FBgn0011289	255	+	3R	27256594	27264054	FBgn0010328	-	TfIIA-L	woc		59	29	3	53	3	5		28.4301	19.7396	2.20412	24.9997	2.6498	2.22161
X	8242527	8248032	FBgn0020653	255	+	X	8241500	8244015	FBgn0030026	-	Trxr-1	sni		176	88	9	75	5	20		84.8085	59.8995	6.61235	35.3769	4.41633	8.88646
2L	21168569	21173184	FBgn0010100	255	+	2L	21166045	21168580	FBgn0263050	-	mAcon1	CG43345		78	37	4	37	6	8		37.5856	25.185	2.93882	17.4526	5.29959	3.55458
2L	21168569	21173184	FBgn0010100	255	+	2L	21166045	21168580	FBgn0263051	-	mAcon1	CG43346		78	37	4	37	6	8		37.5856	25.185	2.93882	17.4526	5.29959	3.55458
2L	20066390	20073718	FBgn0045064	255	+	2L	20068792	20069317	FBgn0266212	-	bwa	asRNA:CR44907		39	18	2	32	2	5		18.7928	12.2522	1.46941	15.0941	1.76653	2.22161
2L	20066390	20073718	FBgn0045064	255	+	2L	20070080	20072194	FBgn0032843	-	bwa	CG10730		39	18	2	32	2	5		18.7928	12.2522	1.46941	15.0941	1.76653	2.22161
2L	20066390	20073718	FBgn0045064	255	+	2L	20073718	20075457	FBgn0003141	-	bwa	pr		39	18	2	32	2	5		18.7928	12.2522	1.46941	15.0941	1.76653	2.22161
X	2065454	2066105	FBgn0265531	255	+	X	2065272	2066358	FBgn0029596	-	asRNA:CR44381	CG14054		135	84	7	82	4	19		65.052	57.1768	5.14294	38.6788	3.53306	8.44213
3R	18167756	18180048	FBgn0042693	255	+	3R	18179274	18183478	FBgn0261532	-	wrd	cdm		424	336	22	383	7	78		204.311	228.707	16.1635	180.658	6.18286	34.6572
2R	18426420	18430332	FBgn0034346	255	+	2R	18430314	18440474	FBgn0050118	-	PIG-O	Ttd14		77	38	4	45	3	16		37.1037	25.8657	2.93882	21.2261	2.6498	7.10916
3R	29220171	29222108	FBgn0029176	255	+	3R	29222216	29223427	FBgn0062442	-	eEF1gamma	Cisd2		96	54	5	70	7	20		46.2592	36.7565	3.67353	33.0184	6.18286	8.88646
2L	4971701	4973686	FBgn0031659	255	+	2L	4970134	4973920	FBgn0010607	-	CG14043	l(2)05714		115	80	6	56	5	20		55.4146	54.4541	4.40823	26.4148	4.41633	8.88646
2R	18167226	18168379	FBgn0260392	255	+	2R	18168412	18172606	FBgn0027836	-	CG42518	Dgp-1		57	36	3	39	1	11		27.4664	24.5043	2.20412	18.396	0.883265	4.88755
2R	18167254	18168379	FBgn0260401	255	+	2R	18168412	18172606	FBgn0027836	-	MED9	Dgp-1		57	36	3	39	1	11		27.4664	24.5043	2.20412	18.396	0.883265	4.88755
2R	14877785	14879751	FBgn0033979	255	+	2R	14879355	14881371	FBgn0013771	-	Cyp6a19	Cyp6a9		19	6	1	1	1	1		9.15546	4.08406	0.734706	0.471692	0.883265	0.444323
2R	18627917	18629394	FBgn0000566	255	+	2R	18629593	18632044	FBgn0034368	-	Eip55E	zda		19	5	1	9	1	1		9.15546	3.40338	0.734706	4.24523	0.883265	0.444323
2R	10617661	10641806	FBgn0033538	255	+	2R	10641817	10645426	FBgn0033539	-	CG11883	Git		246	136	13	131	11	74		118.539	92.5719	9.55118	61.7917	9.71592	32.8799
X	5908134	5913078	FBgn0029822	255	+	X	5913066	5916796	FBgn0029823	-	CG12236	Shmt		208	107	11	102	6	31		100.228	72.8323	8.08176	48.1126	5.29959	13.774
3L	9888761	9893318	FBgn0025866	255	+	3L	9890815	9892108	FBgn0267535	-	CalpB	asRNA:CR45875		170	82	9	59	14	44		81.9173	55.8154	6.61235	27.8298	12.3657	19.5502
3L	9888761	9893318	FBgn0025866	255	+	3L	9893187	9894742	FBgn0036056	-	CalpB	CG6709		170	82	9	59	14	44		81.9173	55.8154	6.61235	27.8298	12.3657	19.5502
3L	9888761	9893318	FBgn0025866	255	+	3L	9893187	9894742	FBgn0036057	-	CalpB	Hez		170	82	9	59	14	44		81.9173	55.8154	6.61235	27.8298	12.3657	19.5502
3R	21360175	21362130	FBgn0261837	255	+	3R	21350845	21377400	FBgn0002781	-	pre-mod(mdg4)-T	mod(mdg4)		170	98	9	95	4	45		81.9173	66.7062	6.61235	44.8108	3.53306	19.9945
3R	21360175	21362130	FBgn0261838	255	+	3R	21350845	21377400	FBgn0002781	-	pre-mod(mdg4)-Z	mod(mdg4)		170	98	9	95	4	45		81.9173	66.7062	6.61235	44.8108	3.53306	19.9945
3R	27938244	27942777	FBgn0039560	255	+	3R	27942795	27948020	FBgn0039561	-	BOD1	mfrn		113	64	6	61	7	27		54.4509	43.5633	4.40823	28.7732	6.18286	11.9967
2R	6696738	6699468	FBgn0014009	255	+	2R	6699694	6715891	FBgn0033095	-	Rab2	chk		56	43	3	47	2	9		26.9845	29.2691	2.20412	22.1695	1.76653	3.99891
2R	6696738	6699468	FBgn0014009	255	+	2R	6699694	6715891	FBgn0266525	-	Rab2	CG45092		56	43	3	47	2	9		26.9845	29.2691	2.20412	22.1695	1.76653	3.99891
3R	17054006	17070407	FBgn0020493	255	+	3R	17070522	17072674	FBgn0038473	-	Dad	Ns1		37	28	2	27	2	5		17.8291	19.0589	1.46941	12.7357	1.76653	2.22161
3L	19924942	19927174	FBgn0036919	255	+	3L	19927193	19928507	FBgn0036920	-	Grasp65	CG8004		55	30	3	18	0	37		26.5027	20.4203	2.20412	8.49046	0	16.4399
2R	12877003	12883167	FBgn0002069	255	+	2R	12877093	12880229	FBgn0013305	-	AspRS	Nmda1		200	100	11	133	9	57		96.3733	68.0676	8.08176	62.7351	7.94939	25.3264
2R	12877003	12883167	FBgn0002069	255	+	2R	12881444	12883252	FBgn0266634	-	AspRS	asRNA:CR45141		200	100	11	133	9	57		96.3733	68.0676	8.08176	62.7351	7.94939	25.3264
3L	4108185	4114156	FBgn0028484	255	+	3L	4114288	4122387	FBgn0035499	-	Ack	Chd64		54	29	3	21	4	12		26.0208	19.7396	2.20412	9.90553	3.53306	5.33187
X	1681565	1684890	FBgn0029587	255	+	X	1673109	1692767	FBgn0023531	-	CG14797	CG32809		36	13	2	21	0	6		17.3472	8.84879	1.46941	9.90553	0	2.66594
2L	8686230	8687051	FBgn0260861	255	+	2L	8687225	8709610	FBgn0004914	-	Trs23	Hnf4		18	8	1	17	2	2		8.6736	5.44541	0.734706	8.01877	1.76653	0.888646
2L	16447329	16450507	FBgn0020415	255	+	2L	16400174	16448468	FBgn0028523	-	Idgf2	CG5888		18	13	1	6	0	3		8.6736	8.84879	0.734706	2.83015	0	1.33297
2R	9590866	9592743	FBgn0010342	255	+	2R	9587952	9599731	FBgn0261016	-	Map60	clos		18	8	1	15	3	6		8.6736	5.44541	0.734706	7.07538	2.6498	2.66594
3L	20526575	20527909	FBgn0037011	255	+	3L	20527971	20540416	FBgn0037012	-	CG4858	Rcd2		18	5	1	10	1	6		8.6736	3.40338	0.734706	4.71692	0.883265	2.66594
3R	13009894	13011085	FBgn0038109	255	+	3R	13008383	13011309	FBgn0038110	-	CG11656	CG8031		18	6	1	7	0	3		8.6736	4.08406	0.734706	3.30184	0	1.33297
2L	10396715	10403205	FBgn0051716	255	+	2L	10403196	10405202	FBgn0032240	-	Cnot4	CG17768		302	158	17	150	3	108		145.524	107.547	12.49	70.7538	2.6498	47.9869
2L	10396715	10403205	FBgn0051716	255	+	2L	10403196	10405202	FBgn0067622	-	Cnot4	LSm-4		302	158	17	150	3	108		145.524	107.547	12.49	70.7538	2.6498	47.9869
3L	20313631	20316576	FBgn0250791	255	+	3L	20315133	20317282	FBgn0264467	-	alphaSnap	asRNA:CR43875		53	36	3	5	2	13		25.5389	24.5043	2.20412	2.35846	1.76653	5.7762
3R	24772180	24784561	FBgn0259233	255	+	3R	24784551	24787420	FBgn0039223	-	CG42331	CG5805		123	32	7	21	4	38		59.2696	21.7816	5.14294	9.90553	3.53306	16.8843
X	15587732	15589364	FBgn0030661	255	+	X	15585288	15593533	FBgn0030662	-	Alp11	CG9220		35	24	2	28	0	6		16.8653	16.3362	1.46941	13.2074	0	2.66594
2R	12705171	12751544	FBgn0261545	255	+	2R	12751482	12752935	FBgn0033773	-	CG42663	Mos		171	59	10	94	7	37		82.3992	40.1599	7.34706	44.3391	6.18286	16.4399
2R	7932428	7936839	FBgn0026722	255	+	2R	7936865	7939113	FBgn0033235	-	drosha	CG8728		272	140	16	81	8	44		131.068	95.2946	11.7553	38.2071	7.06612	19.5502
2R	15568959	15573169	FBgn0050466	255	+	2R	15566270	15569403	FBgn0024754	-	CG30466	Flo1		102	65	6	86	2	55		49.1504	44.2439	4.40823	40.5655	1.76653	24.4378
2R	15568959	15573169	FBgn0050466	255	+	2R	15569527	15571416	FBgn0013762	-	CG30466	Cdk5		102	65	6	86	2	55		49.1504	44.2439	4.40823	40.5655	1.76653	24.4378
2R	15568959	15573169	FBgn0050466	255	+	2R	15573143	15573990	FBgn0034033	-	CG30466	CG8204		102	65	6	86	2	55		49.1504	44.2439	4.40823	40.5655	1.76653	24.4378
3R	22609484	22610714	FBgn0038993	255	+	3R	22608669	22613655	FBgn0051156	-	CG13843	CG31156		34	19	2	33	0	9		16.3835	12.9328	1.46941	15.5658	0	3.99891
2R	21389404	21392438	FBgn0034629	255	+	2R	21392401	21481175	FBgn0010415	-	Acox57D-d	Sdc		17	5	1	6	0	2		8.19173	3.40338	0.734706	2.83015	0	0.888646
3R	4811443	4816024	FBgn0037279	255	+	3R	4786283	4812095	FBgn0260794	-	CG1129	ctrip		17	6	1	6	3	4		8.19173	4.08406	0.734706	2.83015	2.6498	1.77729
3R	4811443	4816024	FBgn0037279	255	+	3R	4808335	4812095	FBgn0026417	-	CG1129	Hus1-like		17	6	1	6	3	4		8.19173	4.08406	0.734706	2.83015	2.6498	1.77729
3R	19645025	19646905	FBgn0038722	255	+	3R	19646929	19648409	FBgn0038723	-	Nup58	CG6195		17	8	1	6	1	7		8.19173	5.44541	0.734706	2.83015	0.883265	3.11026
X	1865908	1866886	FBgn0026873	255	+	X	1866831	1869060	FBgn0023516	-	MED18	Pex5		17	16	1	4	1	2		8.19173	10.8908	0.734706	1.88677	0.883265	0.888646
X	13739743	13741951	FBgn0030519	255	+	X	13736569	13744682	FBgn0001612	-	CG11151	Grip91		186	90	11	73	4	60		89.6272	61.2608	8.08176	34.4335	3.53306	26.6594
2R	7962462	7969804	FBgn0027548	255	+	2R	7966028	7968023	FBgn0033243	-	nito	CG14763		418	215	25	307	24	73		201.42	146.345	18.3676	144.809	21.1984	32.4356
2R	7962462	7969804	FBgn0027548	255	+	2R	7968128	7972002	FBgn0033244	-	nito	CG8726		418	215	25	307	24	73		201.42	146.345	18.3676	144.809	21.1984	32.4356
3L	1553492	1555314	FBgn0035231	255	+	3L	1555362	1558483	FBgn0035232	-	Pcyt2	CG12099		117	73	7	72	7	36		56.3784	49.6893	5.14294	33.9618	6.18286	15.9956
3L	1502842	1523379	FBgn0261243	255	+	3L	1503225	1517270	FBgn0011204	-	Psa	cue		1368	1004	82	1345	72	321		659.193	683.399	60.2459	634.426	63.5951	142.628
3L	1502842	1523379	FBgn0261243	255	+	3L	1523413	1534033	FBgn0035227	-	Psa	Iml1		1368	1004	82	1345	72	321		659.193	683.399	60.2459	634.426	63.5951	142.628
2L	10356794	10358077	FBgn0032229	255	+	2L	10358133	10362706	FBgn0027568	-	ClpP	Cand1		33	14	2	15	0	8		15.9016	9.52946	1.46941	7.07538	0	3.55458
2R	6669023	6670075	FBgn0033086	255	+	2R	6670153	6673371	FBgn0033087	-	CG9410	Hsepi		82	23	5	23	2	18		39.513	15.6555	3.67353	10.8489	1.76653	7.99781
2R	19425112	19430563	FBgn0012051	255	+	2R	19430658	19437258	FBgn0020440	-	CalpA	Fak		180	106	11	174	2	28		86.736	72.1516	8.08176	82.0744	1.76653	12.441
2R	24086603	24092013	FBgn0086129	255	+	2R	24092078	24098635	FBgn0023081	-	snama	gek		65	26	4	26	5	11		31.3213	17.6976	2.93882	12.264	4.41633	4.88755
2L	11981590	11984379	FBgn0032387	255	+	2L	11984326	11988038	FBgn0032388	-	CG16965	CG6686		81	30	5	59	0	14		39.0312	20.4203	3.67353	27.8298	0	6.22052
2L	21658734	21663697	FBgn0032956	255	+	2L	21663805	21677529	FBgn0032957	-	Cul2	CG2225		951	493	59	776	10	179		458.255	335.573	43.3476	366.033	8.83265	79.5338
3R	24038214	24042981	FBgn0039141	255	+	3R	24034361	24038846	FBgn0039140	-	spas	Miro		145	79	9	74	4	25		69.8706	53.7734	6.61235	34.9052	3.53306	11.1081
3R	24038214	24042981	FBgn0039141	255	+	3R	24043055	24048264	FBgn0005649	-	spas	Rox8		145	79	9	74	4	25		69.8706	53.7734	6.61235	34.9052	3.53306	11.1081
2R	8907517	8910884	FBgn0050349	255	+	2R	8909431	8910348	FBgn0033344	-	CG30349	CG8252		64	38	4	52	3	6		30.8394	25.8657	2.93882	24.528	2.6498	2.66594
2R	8907517	8910884	FBgn0050349	255	+	2R	8910899	8914068	FBgn0003074	-	CG30349	Pgi		64	38	4	52	3	6		30.8394	25.8657	2.93882	24.528	2.6498	2.66594
2R	15992407	15993706	FBgn0034059	255	+	2R	15993530	16001289	FBgn0020236	-	CG8320	ATPCL		64	24	4	20	4	11		30.8394	16.3362	2.93882	9.43384	3.53306	4.88755
2L	143322	144226	FBgn0031224	255	+	2L	144230	153299	FBgn0259818	-	CG11454	CG42399		32	18	2	11	0	4		15.4197	12.2522	1.46941	5.18861	0	1.77729
2L	10222656	10224446	FBgn0032195	255	+	2L	10224456	10226807	FBgn0032196	-	CG4908	CG5708		32	24	2	20	2	13		15.4197	16.3362	1.46941	9.43384	1.76653	5.7762
3L	21528545	21529114	FBgn0264469	255	+	3L	21528217	21529332	FBgn0052442	-	asRNA:CR43877	Arv1		32	25	2	22	2	7		15.4197	17.0169	1.46941	10.3772	1.76653	3.11026
2R	16014907	16016049	FBgn0034065	255	+	2R	16016041	16017153	FBgn0034066	-	Rrp42	CG8397		16	4	1	5	0	2		7.70986	2.7227	0.734706	2.35846	0	0.888646
X	7722118	7725916	FBgn0022786	255	+	X	7725995	7728360	FBgn0027553	-	Hira	NELF-B		16	6	1	8	2	6		7.70986	4.08406	0.734706	3.77354	1.76653	2.66594
3R	15837418	15844414	FBgn0003483	255	+	3R	15838145	15839514	FBgn0038371	-	spn-E	Pbp45		112	65	7	61	3	9		53.969	44.2439	5.14294	28.7732	2.6498	3.99891
3R	15837418	15844414	FBgn0003483	255	+	3R	15844465	15853580	FBgn0265048	-	spn-E	cv-d		112	65	7	61	3	9		53.969	44.2439	5.14294	28.7732	2.6498	3.99891
3R	5607798	5609319	FBgn0263619	255	+	3R	5607274	5613111	FBgn0017550	-	asRNA:ASTR	Rga		95	31	6	31	6	8		45.7773	21.101	4.40823	14.6225	5.29959	3.55458
3L	19799277	19803426	FBgn0260874	255	+	3L	19798974	19801290	FBgn0036906	-	Ir76a	CG14102		314	152	20	152	13	129		151.306	103.463	14.6941	71.6972	11.4824	57.3176
2L	473012	476169	FBgn0027592	255	+	2L	476445	479687	FBgn0043364	-	MED15	cbt		847	483	54	560	36	238		408.141	328.766	39.6741	264.148	31.7975	105.749
2L	2311679	2358943	FBgn0031414	255	+	2L	2308760	2357355	FBgn0031413	-	eys	CG9967		78	38	5	56	1	31		37.5856	25.8657	3.67353	26.4148	0.883265	13.774
2L	2311679	2358943	FBgn0031414	255	+	2L	2359141	2365272	FBgn0014010	-	eys	Rab5		78	38	5	56	1	31		37.5856	25.8657	3.67353	26.4148	0.883265	13.774
2L	17481230	17482036	FBgn0032642	255	+	2L	17481987	17484306	FBgn0032643	-	CG5110	GCS2beta		31	7	2	13	0	17		14.9379	4.76473	1.46941	6.132	0	7.55349
3R	8652820	8653846	FBgn0037603	255	+	3R	8651390	8652915	FBgn0000447	-	CG11753	Dhod		31	10	2	11	1	6		14.9379	6.80676	1.46941	5.18861	0.883265	2.66594
3R	8652820	8653846	FBgn0037603	255	+	3R	8653801	8654765	FBgn0259992	-	CG11753	CG42489		31	10	2	11	1	6		14.9379	6.80676	1.46941	5.18861	0.883265	2.66594
2R	7590118	7595241	FBgn0261385	255	+	2R	7595264	7620710	FBgn0033196	-	scra	CG1358		371	221	24	494	12	82		178.772	150.429	17.6329	233.016	10.5992	36.4345
3L	19871138	19881782	FBgn0036913	255	+	3L	19882050	19910214	FBgn0262519	-	Usp32	Mi-2		200	110	13	127	9	55		96.3733	74.8743	9.55118	59.9049	7.94939	24.4378
2R	24022342	24023980	FBgn0034959	255	+	2R	24024097	24025776	FBgn0266889	-	Xxylt	asRNA:CR45350		46	48	3	57	4	6		22.1659	32.6724	2.20412	26.8865	3.53306	2.66594
3R	15802274	15803652	FBgn0038365	255	+	3R	15802853	15803494	FBgn0267551	-	CG9593	asRNA:CR45891		76	28	5	36	1	17		36.6218	19.0589	3.67353	16.9809	0.883265	7.55349
2R	14601277	14602009	FBgn0050077	255	+	2R	14602003	14604336	FBgn0003742	-	Blos1	tra2		30	19	2	21	1	5		14.456	12.9328	1.46941	9.90553	0.883265	2.22161
2R	24099209	24107031	FBgn0034975	255	+	2R	24107086	24114291	FBgn0034976	-	enok	CG4049		30	11	2	20	3	7		14.456	7.48743	1.46941	9.43384	2.6498	3.11026
2L	7063985	7064466	FBgn0266666	255	+	2L	7064430	7065836	FBgn0031886	-	Sem1	Nuf2		15	6	1	8	2	11		7.228	4.08406	0.734706	3.77354	1.76653	4.88755
3L	21493082	21493906	FBgn0037087	255	+	3L	21494018	21497493	FBgn0015239	-	CG7519	Hr78		15	7	1	8	0	8		7.228	4.76473	0.734706	3.77354	0	3.55458
3R	11967707	11971685	FBgn0260743	255	+	3R	11971006	11974909	FBgn0260744	-	GC1	Tango9		15	1	1	2	1	9		7.228	0.680676	0.734706	0.943384	0.883265	3.99891
X	14580599	14582173	FBgn0030571	255	+	X	14582135	14582981	FBgn0030572	-	CG14414	mRpS25		15	4	1	6	0	8		7.228	2.7227	0.734706	2.83015	0	3.55458
X	15024435	15042059	FBgn0052594	255	+	X	15010136	15063428	FBgn0030600	-	be	hiw		15	7	1	5	0	12		7.228	4.76473	0.734706	2.35846	0	5.33187
3R	19847310	19854402	FBgn0038735	255	+	3R	19853907	19861290	FBgn0261984	-	MICU3	Ire1		300	154	20	183	6	108		144.56	104.824	14.6941	86.3197	5.29959	47.9869
X	1873852	1876473	FBgn0014411	255	+	X	1876293	1877269	FBgn0026089	-	Vps26	CG14817		105	36	7	37	2	43		50.596	24.5043	5.14294	17.4526	1.76653	19.1059
3R	10885539	10896417	FBgn0037856	255	+	3R	10887344	10889587	FBgn0042094	-	Leash	Adk3		239	97	16	176	5	29		115.166	66.0256	11.7553	83.0178	4.41633	12.8854
3R	10885539	10896417	FBgn0037856	255	+	3R	10889767	10893530	FBgn0037855	-	Leash	CG6621		239	97	16	176	5	29		115.166	66.0256	11.7553	83.0178	4.41633	12.8854
3R	10885539	10896417	FBgn0037856	255	+	3R	10896478	10897180	FBgn0267137	-	Leash	lncRNA:CR45577		239	97	16	176	5	29		115.166	66.0256	11.7553	83.0178	4.41633	12.8854
3R	14879456	14882630	FBgn0038268	255	+	3R	14882497	14886245	FBgn0038269	-	CG3631	Rrp6		89	43	6	44	3	45		42.8861	29.2691	4.40823	20.7545	2.6498	19.9945
3L	247490	250304	FBgn0052476	255	+	3L	250228	257953	FBgn0024806	-	mthl14	DIP2		133	63	9	25	0	35		64.0882	42.8826	6.61235	11.7923	0	15.5513
2R	21074017	21088944	FBgn0003748	255	+	2R	21088385	21091003	FBgn0034585	-	Treh	Rbpn-5		220	128	15	165	5	73		106.011	87.1265	11.0206	77.8292	4.41633	32.4356
2L	6091411	6096497	FBgn0266445	255	+	2L	6096697	6098965	FBgn0031779	-	CG45075	CG9175		219	80	15	63	6	55		105.529	54.4541	11.0206	29.7166	5.29959	24.4378
2R	22136967	22172833	FBgn0000008	255	+	2R	22163737	22164593	FBgn0085235	-	a	CG34206		58	44	4	40	0	18		27.9483	29.9497	2.93882	18.8677	0	7.99781
2R	22136967	22172833	FBgn0000008	255	+	2R	22172802	22174690	FBgn0034703	-	a	CG3045		58	44	4	40	0	18		27.9483	29.9497	2.93882	18.8677	0	7.99781
3L	12790191	12796083	FBgn0261674	255	+	3L	12784428	12805115	FBgn0260945	-	CG42709	Atg1		58	40	4	94	2	20		27.9483	27.227	2.93882	44.3391	1.76653	8.88646
2L	3867696	3871424	FBgn0031575	255	+	2L	3871270	3872457	FBgn0051957	-	Cep97	CG31957		29	14	2	3	0	2		13.9741	9.52946	1.46941	1.41508	0	0.888646
2L	15752262	15755899	FBgn0001986	255	+	2L	15756001	15762757	FBgn0001987	-	Mtr4	Gli		29	11	2	4	1	4		13.9741	7.48743	1.46941	1.88677	0.883265	1.77729
3R	8716242	8721319	FBgn0037614	255	+	3R	8712905	8718455	FBgn0037613	-	TMEM216	Cks85A		29	3	2	5	3	7		13.9741	2.04203	1.46941	2.35846	2.6498	3.11026
X	806075	808199	FBgn0260855	255	+	X	808216	927974	FBgn0264449	-	Sec22	CG43867		29	22	2	9	0	9		13.9741	14.9749	1.46941	4.24523	0	3.99891
2L	6663663	6674779	FBgn0000392	255	+	2L	6666263	6668032	FBgn0263200	-	cup	Galt		257	165	18	233	17	56		123.84	112.312	13.2247	109.904	15.0155	24.8821
2L	6663663	6674779	FBgn0000392	255	+	2L	6671064	6673346	FBgn0028990	-	cup	Spn27A		257	165	18	233	17	56		123.84	112.312	13.2247	109.904	15.0155	24.8821
2L	6663663	6674779	FBgn0000392	255	+	2L	6674681	6676634	FBgn0000351	-	cup	cort		257	165	18	233	17	56		123.84	112.312	13.2247	109.904	15.0155	24.8821
2L	6663663	6674779	FBgn0085339	255	+	2L	6666263	6668032	FBgn0263200	-	CG34310	Galt		257	165	18	233	17	56		123.84	112.312	13.2247	109.904	15.0155	24.8821
2L	6663663	6674779	FBgn0085339	255	+	2L	6671064	6673346	FBgn0028990	-	CG34310	Spn27A		257	165	18	233	17	56		123.84	112.312	13.2247	109.904	15.0155	24.8821
2L	6663663	6674779	FBgn0085339	255	+	2L	6674681	6676634	FBgn0000351	-	CG34310	cort		257	165	18	233	17	56		123.84	112.312	13.2247	109.904	15.0155	24.8821
3R	6646888	6656047	FBgn0010355	255	+	3R	6656029	6657781	FBgn0026566	-	Taf1	CG1307		751	335	53	288	19	234		361.882	228.026	38.9394	135.847	16.782	103.972
3R	6350895	6361613	FBgn0267698	255	+	3R	6361671	6368287	FBgn0261641	-	Pak	CG42724		56	60	4	39	3	16		26.9845	40.8406	2.93882	18.396	2.6498	7.10916
X	15297765	15319073	FBgn0261703	255	+	X	15297311	15298216	FBgn0265611	-	gce	asRNA:CR44429		42	23	3	14	0	16		20.2384	15.6555	2.20412	6.60369	0	7.10916
X	15297765	15319073	FBgn0261703	255	+	X	15315055	15317966	FBgn0266276	-	gce	asRNA:CR44961		42	23	3	14	0	16		20.2384	15.6555	2.20412	6.60369	0	7.10916
2R	16291452	16292268	FBgn0050100	255	+	2R	16288926	16291473	FBgn0263981	-	CG30100	asRNA:CR43730		28	7	2	5	2	2		13.4923	4.76473	1.46941	2.35846	1.76653	0.888646
2R	16291452	16292268	FBgn0050100	255	+	2R	16292263	16294129	FBgn0034109	-	CG30100	CG7747		28	7	2	5	2	2		13.4923	4.76473	1.46941	2.35846	1.76653	0.888646
2R	16291452	16292268	FBgn0259718	255	+	2R	16288926	16291473	FBgn0263981	-	CG42372	asRNA:CR43730		28	7	2	5	2	2		13.4923	4.76473	1.46941	2.35846	1.76653	0.888646
2R	16291452	16292268	FBgn0259718	255	+	2R	16292263	16294129	FBgn0034109	-	CG42372	CG7747		28	7	2	5	2	2		13.4923	4.76473	1.46941	2.35846	1.76653	0.888646
2R	7825288	7827318	FBgn0003082	255	+	2R	7827302	7828677	FBgn0263121	-	phr	Prosalpha1		14	7	1	5	2	5		6.74613	4.76473	0.734706	2.35846	1.76653	2.22161
2R	12033945	12036259	FBgn0033677	255	+	2R	12035920	12037164	FBgn0262820	-	CG8321	CG43191		14	8	1	9	0	30		6.74613	5.44541	0.734706	4.24523	0	13.3297
3R	5250912	5252131	FBgn0264789	255	+	3R	5237650	5251744	FBgn0260462	-	asRNA:CR44019	CG12163		14	11	1	12	1	10		6.74613	7.48743	0.734706	5.66031	0.883265	4.44323
3R	15935099	15962123	FBgn0013334	255	+	3R	15950200	15951087	FBgn0051088	-	Sap47	CG31088		14	10	1	5	0	1		6.74613	6.80676	0.734706	2.35846	0	0.444323
3R	15935099	15962123	FBgn0013334	255	+	3R	15962166	15963866	FBgn0038388	-	Sap47	CG4287		14	10	1	5	0	1		6.74613	6.80676	0.734706	2.35846	0	0.444323
3L	21523185	21528162	FBgn0037094	255	+	3L	21528217	21529332	FBgn0052442	-	CG7611	Arv1		208	100	15	126	4	56		100.228	68.0676	11.0206	59.4332	3.53306	24.8821
3L	4193992	4224002	FBgn0263110	255	+	3L	4200824	4204338	FBgn0035508	-	CG43367	CG15005		194	80	14	71	6	48		93.4821	54.4541	10.2859	33.4901	5.29959	21.3275
3L	4193992	4224002	FBgn0263110	255	+	3L	4207837	4209177	FBgn0035510	-	CG43367	Cpr64Aa		194	80	14	71	6	48		93.4821	54.4541	10.2859	33.4901	5.29959	21.3275
3L	4193992	4224002	FBgn0263110	255	+	3L	4210879	4211539	FBgn0035511	-	CG43367	Cpr64Ab		194	80	14	71	6	48		93.4821	54.4541	10.2859	33.4901	5.29959	21.3275
3L	4193992	4224002	FBgn0263110	255	+	3L	4211963	4212914	FBgn0035512	-	CG43367	Cpr64Ac		194	80	14	71	6	48		93.4821	54.4541	10.2859	33.4901	5.29959	21.3275
3L	4193992	4224002	FBgn0263110	255	+	3L	4221703	4222733	FBgn0052252	-	CG43367	asRNA:CR32252		194	80	14	71	6	48		93.4821	54.4541	10.2859	33.4901	5.29959	21.3275
3L	4193992	4224002	FBgn0263110	255	+	3L	4224005	4236146	FBgn0001257	-	CG43367	ImpL2		194	80	14	71	6	48		93.4821	54.4541	10.2859	33.4901	5.29959	21.3275
3R	5856584	5857913	FBgn0028436	255	+	3R	5858082	5862404	FBgn0037391	-	ECSIT	CG2017		69	37	5	28	5	9		33.2488	25.185	3.67353	13.2074	4.41633	3.99891
2L	13811521	13813315	FBgn0028919	255	+	2L	13812699	13813255	FBgn0032533	-	CG16865	CG16888		137	44	10	63	0	62		66.0157	29.9497	7.34706	29.7166	0	27.548
2R	7535918	7538296	FBgn0033190	255	+	2R	7538231	7539695	FBgn0033191	-	Gpo2	CG1598		123	47	9	41	4	45		59.2696	31.9918	6.61235	19.3394	3.53306	19.9945
2R	18830330	18833240	FBgn0034397	255	+	2R	18833371	18834774	FBgn0034398	-	CG15082	CG15098		41	13	3	26	0	11		19.7565	8.84879	2.20412	12.264	0	4.88755
2R	8649648	8665222	FBgn0003892	255	+	2R	8650696	8651495	FBgn0265308	-	ptc	lncRNA:CR44281		68	31	5	42	1	15		32.7669	21.101	3.67353	19.8111	0.883265	6.66484
2L	10419189	10420611	FBgn0032244	255	+	2L	10420624	10422779	FBgn0005683	-	RfC3	pie		27	15	2	9	2	30		13.0104	10.2101	1.46941	4.24523	1.76653	13.3297
3R	5736747	5738012	FBgn0037370	255	+	3R	5738177	5742475	FBgn0037371	-	CG1236	Sym		27	11	2	13	5	5		13.0104	7.48743	1.46941	6.132	4.41633	2.22161
X	9142492	9147893	FBgn0030091	255	+	X	9148079	9149070	FBgn0030092	-	CG7065	fh		121	55	9	46	12	54		58.3058	37.4372	6.61235	21.6978	10.5992	23.9934
3R	5571107	5579188	FBgn0023023	255	+	3R	5579300	5588379	FBgn0037344	-	CRMP	CG2926		215	126	16	222	3	83		103.601	85.7652	11.7553	104.716	2.6498	36.8788
3L	3165180	3169079	FBgn0052280	255	+	3L	3163785	3166249	FBgn0035407	-	CG32280	Asciz		94	29	7	11	0	21		45.2954	19.7396	5.14294	5.18861	0	9.33078
2L	1982216	1984513	FBgn0031379	255	+	2L	1984511	1987757	FBgn0001125	-	CG7289	Got2		67	42	5	48	4	17		32.285	28.5884	3.67353	22.6412	3.53306	7.55349
X	19704175	19706416	FBgn0031062	255	+	X	19701926	19704258	FBgn0031061	-	CG14230	CG14232		120	58	9	59	2	24		57.824	39.4792	6.61235	27.8298	1.76653	10.6637
X	19704175	19706416	FBgn0031062	255	+	X	19706417	19713044	FBgn0040089	-	CG14230	meso18E		120	58	9	59	2	24		57.824	39.4792	6.61235	27.8298	1.76653	10.6637
2R	4619029	4620832	FBgn0032997	255	+	2R	4621117	4622480	FBgn0267585	-	CG17486	lncRNA:dntRL		40	29	3	14	3	5		19.2747	19.7396	2.20412	6.60369	2.6498	2.22161
2R	17592790	17604460	FBgn0029006	255	+	2R	17598844	17599252	FBgn0264541	-	Smurf	CG43920		305	155	23	204	21	80		146.969	105.505	16.8982	96.2252	18.5486	35.5458
2R	17592790	17604460	FBgn0029006	255	+	2R	17599388	17599606	FBgn0261501	-	Smurf	CG42649		305	155	23	204	21	80		146.969	105.505	16.8982	96.2252	18.5486	35.5458
2R	17592790	17604460	FBgn0029006	255	+	2R	17604534	17604606	FBgn0050333	-	Smurf	tRNA:Phe-GAA-1-4		305	155	23	204	21	80		146.969	105.505	16.8982	96.2252	18.5486	35.5458
2R	24026171	24027517	FBgn0011695	255	+	2R	24027716	24028788	FBgn0061198	-	EbpIII	HSPC300		66	26	5	22	0	15		31.8032	17.6976	3.67353	10.3772	0	6.66484
X	15583158	15585248	FBgn0030660	255	+	X	15585288	15593533	FBgn0030662	-	CG8097	CG9220		157	94	12	159	5	34		75.653	63.9835	8.81647	74.999	4.41633	15.107
2L	9957131	9960167	FBgn0032170	255	+	2L	9956174	9957236	FBgn0032171	-	CG4658	CG5846		183	96	14	124	9	94		88.1816	65.3449	10.2859	58.4898	7.94939	41.7663
2L	9957131	9960167	FBgn0032170	255	+	2L	9959247	9960231	FBgn0266166	-	CG4658	asRNA:CR44872		183	96	14	124	9	94		88.1816	65.3449	10.2859	58.4898	7.94939	41.7663
2L	9957131	9960167	FBgn0032170	255	+	2L	9959247	9963948	FBgn0032172	-	CG4658	CG5850		183	96	14	124	9	94		88.1816	65.3449	10.2859	58.4898	7.94939	41.7663
3R	29794596	29795804	FBgn0262112	255	+	3R	29795696	29799353	FBgn0039696	-	sro	Rnb		260	116	20	82	8	33		125.285	78.9584	14.6941	38.6788	7.06612	14.6627
2L	4889994	4891276	FBgn0031644	255	+	2L	4891326	4891844	FBgn0267280	-	CG15625	CR45716		26	5	2	3	0	8		12.5285	3.40338	1.46941	1.41508	0	3.55458
2R	13230582	13231662	FBgn0033813	255	+	2R	13231757	13235295	FBgn0033814	-	fsd	Qsox1		13	5	1	3	0	4		6.26426	3.40338	0.734706	1.41508	0	1.77729
2R	20623546	20628314	FBgn0034529	255	+	2R	20628185	20633505	FBgn0034530	-	FAM21	Rcd6		13	4	1	8	0	6		6.26426	2.7227	0.734706	3.77354	0	2.66594
2R	21685282	21686200	FBgn0034654	255	+	2R	21686191	21687641	FBgn0003687	-	eIF3k	Tbp		13	3	1	4	1	11		6.26426	2.04203	0.734706	1.88677	0.883265	4.88755
2R	23890511	23893176	FBgn0262619	255	+	2R	23893065	23894986	FBgn0034923	-	DNAlig1	Upf3		13	3	1	3	1	13		6.26426	2.04203	0.734706	1.41508	0.883265	5.7762
3L	16100279	16103481	FBgn0036569	255	+	3L	16103431	16105626	FBgn0036570	-	IleRS-m	IntS9		13	5	1	6	1	7		6.26426	3.40338	0.734706	2.83015	0.883265	3.11026
X	19495504	19509349	FBgn0027621	255	+	X	19495283	19495895	FBgn0265428	-	Pfrx	asRNA:CR44340		13	7	1	11	2	8		6.26426	4.76473	0.734706	5.18861	1.76653	3.55458
2L	19003366	19008233	FBgn0051793	255	+	2L	19008030	19009305	FBgn0086710	-	CG31793	RpL30		245	132	19	129	8	70		118.057	89.8492	13.9594	60.8483	7.06612	31.1026
2R	21295651	21310410	FBgn0261554	255	+	2R	21297494	21298494	FBgn0265937	-	CG42672	asRNA:CR44724		90	74	7	65	7	21		43.368	50.37	5.14294	30.66	6.18286	9.33078
2R	21295651	21310410	FBgn0261554	255	+	2R	21309394	21310145	FBgn0266642	-	CG42672	asRNA:CR45149		90	74	7	65	7	21		43.368	50.37	5.14294	30.66	6.18286	9.33078
2R	21295651	21310410	FBgn0261554	255	+	2R	21310367	21312353	FBgn0034617	-	CG42672	Panx		90	74	7	65	7	21		43.368	50.37	5.14294	30.66	6.18286	9.33078
3L	5133870	5135669	FBgn0035593	255	+	3L	5135747	5136291	FBgn0035592	-	CG4603	CG10674		51	22	4	9	7	6		24.5752	14.9749	2.93882	4.24523	6.18286	2.66594
3R	26978540	26985705	FBgn0039467	255	+	3R	26985623	26988516	FBgn0051075	-	CG14253	CG31075		89	80	7	25	14	33		42.8861	54.4541	5.14294	11.7923	12.3657	14.6627
2R	23386520	23389051	FBgn0034858	255	+	2R	23389008	23396679	FBgn0028497	-	eIF2Bdelta	CG3530		401	175	32	147	11	132		193.228	119.118	23.5106	69.3387	9.71592	58.6506
3R	9780063	9783053	FBgn0037753	255	+	3R	9779518	9782692	FBgn0051514	-	CG12947	asRNA:CR31514		125	81	10	225	4	60		60.2333	55.1347	7.34706	106.131	3.53306	26.6594
2L	5070956	5072054	FBgn0261608	255	+	2L	5070886	5071108	FBgn0266843	-	RpL37A	asRNA:CR45305		25	10	2	18	5	10		12.0467	6.80676	1.46941	8.49046	4.41633	4.44323
2L	5070956	5072054	FBgn0261608	255	+	2L	5072169	5093591	FBgn0031681	-	RpL37A	Pgant5		25	10	2	18	5	10		12.0467	6.80676	1.46941	8.49046	4.41633	4.44323
3L	5146097	5149851	FBgn0028962	255	+	3L	5149848	5152375	FBgn0263831	-	AlaRS-m	Gen		25	11	2	8	1	15		12.0467	7.48743	1.46941	3.77354	0.883265	6.66484
3L	7329131	7333470	FBgn0002909	255	+	3L	7333543	7335225	FBgn0264302	-	mus312	CG43780		25	24	2	20	2	5		12.0467	16.3362	1.46941	9.43384	1.76653	2.22161
3L	7329131	7333470	FBgn0002909	255	+	3L	7333543	7335225	FBgn0264303	-	mus312	CG43781		25	24	2	20	2	5		12.0467	16.3362	1.46941	9.43384	1.76653	2.22161
3L	7329131	7333470	FBgn0259203	255	+	3L	7333543	7335225	FBgn0264302	-	CG42307	CG43780		25	24	2	20	2	5		12.0467	16.3362	1.46941	9.43384	1.76653	2.22161
3L	7329131	7333470	FBgn0259203	255	+	3L	7333543	7335225	FBgn0264303	-	CG42307	CG43781		25	24	2	20	2	5		12.0467	16.3362	1.46941	9.43384	1.76653	2.22161
3L	206133	207526	FBgn0035109	255	+	3L	207183	211456	FBgn0027587	-	CG13876	CG7028		337	212	27	247	19	61		162.389	144.303	19.8371	116.508	16.782	27.1037
3R	9559759	9561532	FBgn0027950	255	+	3R	9561582	9563672	FBgn0037710	-	MBD-like	CG9393		87	64	7	56	5	18		41.9224	43.5633	5.14294	26.4148	4.41633	7.99781
3R	18185497	18187874	FBgn0038576	255	+	3R	18183655	18185714	FBgn0038575	-	Arp5	CG7208		37	26	3	14	2	15		17.8291	17.6976	2.20412	6.60369	1.76653	6.66484
3R	18185497	18187874	FBgn0038576	255	+	3R	18187804	18188706	FBgn0038577	-	Arp5	CG12321		37	26	3	14	2	15		17.8291	17.6976	2.20412	6.60369	1.76653	6.66484
3L	15161816	15162469	FBgn0036488	255	+	3L	15160875	15163627	FBgn0036489	-	CG6878	CG7011		49	20	4	12	0	12		23.6115	13.6135	2.93882	5.66031	0	5.33187
3R	11882789	11892381	FBgn0051368	255	+	3R	11883937	11887167	FBgn0037960	-	CG31368	mthl5		122	71	10	91	2	29		58.7877	48.328	7.34706	42.924	1.76653	12.8854
3R	11882789	11892381	FBgn0051368	255	+	3R	11892305	11893296	FBgn0037962	-	CG31368	Dnali1		122	71	10	91	2	29		58.7877	48.328	7.34706	42.924	1.76653	12.8854
3R	5517116	5539410	FBgn0010051	255	+	3R	5508841	5523327	FBgn0010399	-	Itpr	Nmdar1		121	54	10	95	5	24		58.3058	36.7565	7.34706	44.8108	4.41633	10.6637
3R	5517116	5539410	FBgn0010051	255	+	3R	5522298	5523119	FBgn0264427	-	Itpr	CG43845		121	54	10	95	5	24		58.3058	36.7565	7.34706	44.8108	4.41633	10.6637
3R	5517116	5539410	FBgn0010051	255	+	3R	5539509	5547774	FBgn0037336	-	Itpr	CG2519		121	54	10	95	5	24		58.3058	36.7565	7.34706	44.8108	4.41633	10.6637
3L	12814253	12824649	FBgn0260965	255	+	3L	12824879	12843105	FBgn0036316	-	CG42588	CG10960		192	93	16	85	9	69		92.5183	63.3029	11.7553	40.0938	7.94939	30.6583
3R	8822007	8822837	FBgn0040532	255	+	3R	8822848	8824176	FBgn0037637	-	CG8369	IscU		60	27	5	11	1	18		28.912	18.3782	3.67353	5.18861	0.883265	7.99781
3R	12386248	12402901	FBgn0085431	255	+	3R	12390165	12395979	FBgn0038032	-	CG34402	CG10096		48	18	4	32	2	14		23.1296	12.2522	2.93882	15.0941	1.76653	6.22052
3R	12386248	12402901	FBgn0085431	255	+	3R	12390165	12395979	FBgn0038033	-	CG34402	CG10097		48	18	4	32	2	14		23.1296	12.2522	2.93882	15.0941	1.76653	6.22052
3R	12386248	12402901	FBgn0085431	255	+	3R	12396006	12398928	FBgn0038034	-	CG34402	Cyp9f3		48	18	4	32	2	14		23.1296	12.2522	2.93882	15.0941	1.76653	6.22052
3R	12386248	12402901	FBgn0085431	255	+	3R	12399010	12401838	FBgn0038035	-	CG34402	DNAlig3		48	18	4	32	2	14		23.1296	12.2522	2.93882	15.0941	1.76653	6.22052
3L	12490293	12491195	FBgn0267241	255	+	3L	12486667	12490675	FBgn0036288	-	lncRNA:CR45681	CG10660		24	14	2	19	1	9		11.5648	9.52946	1.46941	8.96215	0.883265	3.99891
3R	14890230	14892386	FBgn0038271	255	+	3R	14892391	14893953	FBgn0038272	-	UQCR-C1	CG7265		24	12	2	13	3	7		11.5648	8.16811	1.46941	6.132	2.6498	3.11026
2L	8194508	8197048	FBgn0264947	255	+	2L	8190807	8196917	FBgn0031995	-	asRNA:CR44116	CG8475		12	6	1	13	0	12		5.7824	4.08406	0.734706	6.132	0	5.33187
2L	8370453	8374249	FBgn0032029	255	+	2L	8370342	8370669	FBgn0266880	-	CG17292	asRNA:CR45341		12	7	1	12	0	3		5.7824	4.76473	0.734706	5.66031	0	1.33297
2L	15005732	15006606	FBgn0040228	255	+	2L	15006582	15007430	FBgn0261881	-	DCTN5-p25	l(2)35Be		12	2	1	2	0	2		5.7824	1.36135	0.734706	0.943384	0	0.888646
2R	7943441	7944474	FBgn0085459	255	+	2R	7942042	7955881	FBgn0033236	-	CG34430	CG14764		12	13	1	5	1	6		5.7824	8.84879	0.734706	2.35846	0.883265	2.66594
2R	19290108	19290961	FBgn0013954	255	+	2R	19291104	19292195	FBgn0034430	-	Fkbp12	mip40		12	10	1	7	1	8		5.7824	6.80676	0.734706	3.30184	0.883265	3.55458
3L	8986709	8989134	FBgn0035951	255	+	3L	8989068	8990227	FBgn0035952	-	CG5068	CG5280		12	2	1	3	0	2		5.7824	1.36135	0.734706	1.41508	0	0.888646
3R	21130215	21132719	FBgn0038860	255	+	3R	21132733	21133880	FBgn0038861	-	Ice2	CG7009		12	1	1	3	0	3		5.7824	0.680676	0.734706	1.41508	0	1.33297
X	12021067	12022745	FBgn0030365	255	+	X	12022836	12029031	FBgn0030366	-	Tango4	Usp7		12	4	1	4	1	0		5.7824	2.7227	0.734706	1.88677	0.883265	0
X	15453470	15455550	FBgn0030638	255	+	X	15455543	15462440	FBgn0004391	-	CG11655	shtd		12	2	1	7	0	1		5.7824	1.36135	0.734706	3.30184	0	0.444323
X	15732177	15733662	FBgn0030675	255	+	X	15733221	15733995	FBgn0030676	-	CG8191	CG12379		12	5	1	15	0	12		5.7824	3.40338	0.734706	7.07538	0	5.33187
3L	9134559	9135915	FBgn0035964	255	+	3L	9135708	9137180	FBgn0035965	-	Dhpr	Use1		202	111	17	74	17	57		97.337	75.555	12.49	34.9052	15.0155	25.3264
X	15844475	15847857	FBgn0030699	255	+	X	15847858	15849257	FBgn0014391	-	CG8578	sun		225	138	19	286	5	118		108.42	93.9333	13.9594	134.904	4.41633	52.4301
3L	12120018	12121184	FBgn0036249	255	+	3L	12121273	12125149	FBgn0022959	-	CG11560	yps		47	12	4	19	1	13		22.6477	8.16811	2.93882	8.96215	0.883265	5.7762
3L	3148645	3158407	FBgn0263108	255	+	3L	3158484	3159577	FBgn0266582	-	BtbVII	ND-30		432	221	37	414	14	109		208.166	150.429	27.1841	195.281	12.3657	48.4312
2L	66481	71389	FBgn0067779	255	+	2L	71038	73835	FBgn0266322	-	dbr	asRNA:CR44987		70	23	6	38	4	32		33.7306	15.6555	4.40823	17.9243	3.53306	14.2183
2L	19424049	19429223	FBgn0032779	255	+	2L	19400752	19426595	FBgn0041789	-	Alp12	Pax		128	123	11	61	10	30		61.6789	83.7231	8.08176	28.7732	8.83265	13.3297
2L	19424049	19430269	FBgn0032780	255	+	2L	19400752	19426595	FBgn0041789	-	CG13085	Pax		128	123	11	62	10	31		61.6789	83.7231	8.08176	29.2449	8.83265	13.774
2L	6048001	6050473	FBgn0031768	255	+	2L	6046515	6048705	FBgn0029161	-	IPIP	slmo		93	62	8	34	6	16		44.8136	42.2019	5.87765	16.0375	5.29959	7.10916
2L	6048001	6050473	FBgn0031768	255	+	2L	6046650	6048705	FBgn0085208	-	IPIP	CG34179		93	62	8	34	6	16		44.8136	42.2019	5.87765	16.0375	5.29959	7.10916
2R	10033303	10034697	FBgn0033475	255	+	2R	10034594	10048618	FBgn0033476	-	CG12129	oys		23	17	2	17	1	9		11.0829	11.5715	1.46941	8.01877	0.883265	3.99891
2R	17573461	17574978	FBgn0016701	255	+	2R	17574978	17581524	FBgn0034246	-	Rab4	Dcr-2		23	11	2	14	3	5		11.0829	7.48743	1.46941	6.60369	2.6498	2.22161
3R	4437386	4441327	FBgn0037252	255	+	3R	4441414	4462882	FBgn0051522	-	CG14650	CG31522		23	15	2	26	1	6		11.0829	10.2101	1.46941	12.264	0.883265	2.66594
3R	7891330	7901146	FBgn0260005	255	+	3R	7889276	7902666	FBgn0037529	-	wtrw	mRpS9		23	11	2	8	2	6		11.0829	7.48743	1.46941	3.77354	1.76653	2.66594
3R	8938682	8943026	FBgn0037643	255	+	3R	8942953	8945019	FBgn0037644	-	ScsbetaA	CG11964		23	18	2	9	1	10		11.0829	12.2522	1.46941	4.24523	0.883265	4.44323
3R	15139957	15141714	FBgn0038292	255	+	3R	15136984	15140120	FBgn0267160	-	CG3987	asRNA:CR45600		23	11	2	19	1	3		11.0829	7.48743	1.46941	8.96215	0.883265	1.33297
3R	15139957	15141714	FBgn0038292	255	+	3R	15141842	15147530	FBgn0266064	-	CG3987	GlyS		23	11	2	19	1	3		11.0829	7.48743	1.46941	8.96215	0.883265	1.33297
X	481861	482767	FBgn0029524	255	+	X	482776	487580	FBgn0029525	-	CG3176	CG18273		23	17	2	14	0	12		11.0829	11.5715	1.46941	6.60369	0	5.33187
2R	16336089	16341241	FBgn0010611	255	+	2R	16324812	16336636	FBgn0262511	-	Hmgs	Vha44		136	73	12	97	7	36		65.5338	49.6893	8.81647	45.7541	6.18286	15.9956
2R	16336089	16341241	FBgn0010611	255	+	2R	16341250	16344181	FBgn0034117	-	Hmgs	CG7997		136	73	12	97	7	36		65.5338	49.6893	8.81647	45.7541	6.18286	15.9956
3R	9627320	9628675	FBgn0037722	255	+	3R	9628690	9630850	FBgn0005585	-	CG8319	Calr		34	16	3	12	1	6		16.3835	10.8908	2.20412	5.66031	0.883265	2.66594
3R	18164660	18165438	FBgn0022943	255	+	3R	18165441	18167272	FBgn0038570	-	Cbp20	Prx5		34	18	3	20	1	13		16.3835	12.2522	2.20412	9.43384	0.883265	5.7762
3R	18164660	18165438	FBgn0022943	255	+	3R	18165441	18167272	FBgn0038571	-	Cbp20	CG7215		34	18	3	20	1	13		16.3835	12.2522	2.20412	9.43384	0.883265	5.7762
2R	17469623	17475128	FBgn0022987	255	+	2R	17475213	17476271	FBgn0034224	-	qkr54B	insb		102	48	9	77	5	20		49.1504	32.6724	6.61235	36.3203	4.41633	8.88646
2R	10429707	10436580	FBgn0262114	255	+	2R	10436597	10437381	FBgn0033523	-	RanBPM	CG12895		79	38	7	15	5	27		38.0674	25.8657	5.14294	7.07538	4.41633	11.9967
3R	9591308	9625072	FBgn0037720	255	+	3R	9625156	9626929	FBgn0037721	-	CG8312	CG9427		79	43	7	42	1	29		38.0674	29.2691	5.14294	19.8111	0.883265	12.8854
3R	31713866	31735391	FBgn0003870	255	+	3R	31735502	31736962	FBgn0039867	-	ttk	CstF50		79	43	7	58	5	34		38.0674	29.2691	5.14294	27.3581	4.41633	15.107
2L	568339	572906	FBgn0031266	255	+	2L	573032	574263	FBgn0031267	-	Sf3b1	Ipk2		45	22	4	14	3	13		21.684	14.9749	2.93882	6.60369	2.6498	5.7762
2R	8174164	8226437	FBgn0053087	255	+	2R	8204887	8205705	FBgn0033275	-	LRP1	CG14756		146	91	13	140	11	55		70.3525	61.9415	9.55118	66.0369	9.71592	24.4378
3L	2631714	2641983	FBgn0035357	255	+	3L	2642183	2643423	FBgn0035358	-	MEP-1	CG14949		101	54	9	62	3	46		48.6685	36.7565	6.61235	29.2449	2.6498	20.4388
3L	2631714	2641983	FBgn0250911	255	+	3L	2642183	2643423	FBgn0035358	-	CG42245	CG14949		101	54	9	62	3	46		48.6685	36.7565	6.61235	29.2449	2.6498	20.4388
2R	17760939	17764540	FBgn0027572	255	+	2R	17764573	17767069	FBgn0034277	-	CG5009	OstDelta		67	19	6	37	1	22		32.285	12.9328	4.40823	17.4526	0.883265	9.7751
3L	3330062	3333180	FBgn0035439	255	+	3L	3333118	3334977	FBgn0035440	-	CG14961	CG14969		111	56	10	85	1	24		53.4872	38.1178	7.34706	40.0938	0.883265	10.6637
3L	328096	356049	FBgn0261985	255	+	3L	329821	332308	FBgn0035131	-	Ptpmeg	mthl9		66	17	6	24	2	21		31.8032	11.5715	4.40823	11.3206	1.76653	9.33078
3L	328096	356049	FBgn0261985	255	+	3L	332800	342914	FBgn0035132	-	Ptpmeg	mthl10		66	17	6	24	2	21		31.8032	11.5715	4.40823	11.3206	1.76653	9.33078
3L	328096	356049	FBgn0261985	255	+	3L	343377	346956	FBgn0023000	-	Ptpmeg	mth		66	17	6	24	2	21		31.8032	11.5715	4.40823	11.3206	1.76653	9.33078
3L	5366454	5367380	FBgn0260856	255	+	3L	5367340	5368007	FBgn0035603	-	Membrin	Pfdn4		44	31	4	27	4	25		21.2021	21.101	2.93882	12.7357	3.53306	11.1081
2R	8925670	8926889	FBgn0033350	255	+	2R	8927013	8928104	FBgn0033351	-	CG8237	AIMP1		33	18	3	18	3	23		15.9016	12.2522	2.20412	8.49046	2.6498	10.2194
2R	21146202	21147607	FBgn0026582	255	+	2R	21147477	21148152	FBgn0034595	-	Hmg-2	CG15657		33	17	3	7	0	8		15.9016	11.5715	2.20412	3.30184	0	3.55458
3L	17487117	17511692	FBgn0036732	255	+	3L	17511854	17513911	FBgn0036733	-	Oatp74D	U4-U6-60K		33	16	3	15	1	8		15.9016	10.8908	2.20412	7.07538	0.883265	3.55458
3L	21382500	21424415	FBgn0261258	255	+	3L	21405424	21406737	FBgn0002842	-	rgn	sa		33	34	3	17	2	12		15.9016	23.143	2.20412	8.01877	1.76653	5.33187
3L	21382500	21424415	FBgn0261258	255	+	3L	21420387	21433133	FBgn0037081	-	rgn	barc		33	34	3	17	2	12		15.9016	23.143	2.20412	8.01877	1.76653	5.33187
2L	2365344	2370136	FBgn0261647	255	+	2L	2370151	2371523	FBgn0031417	-	Axud1	CG3597		11	3	1	4	2	2		5.30053	2.04203	0.734706	1.88677	1.76653	0.888646
2R	8933422	8934444	FBgn0033353	255	+	2R	8934575	8939788	FBgn0033354	-	CG13749	FANCI		11	8	1	0	0	2		5.30053	5.44541	0.734706	0	0	0.888646
2R	19729281	19729352	FBgn0050449	255	+	2R	19729561	19729695	FBgn0053452	-	tRNA:Glu-CTC-5-1Psi	5SrRNA:CR33452		11	5	1	5	0	6		5.30053	3.40338	0.734706	2.35846	0	2.66594
2R	23702476	23705402	FBgn0013548	255	+	2R	23705438	23709791	FBgn0011297	-	l(2)dtl	Alg3		11	4	1	3	0	3		5.30053	2.7227	0.734706	1.41508	0	1.33297
3R	11674220	11674922	FBgn0037930	255	+	3R	11674919	11678115	FBgn0037931	-	CG14715	CG18476		11	6	1	8	1	17		5.30053	4.08406	0.734706	3.77354	0.883265	7.55349
3R	11787175	11789392	FBgn0037950	255	+	3R	11789292	11796947	FBgn0025802	-	HisCl1	Sbf		11	5	1	1	0	6		5.30053	3.40338	0.734706	0.471692	0	2.66594
X	1346552	1348142	FBgn0024361	255	+	X	1344871	1349356	FBgn0024360	-	Tsp2A	MTPAP		11	4	1	7	0	5		5.30053	2.7227	0.734706	3.30184	0	2.22161
X	4322625	4365407	FBgn0262738	255	+	X	4327079	4329456	FBgn0029705	-	norpA	CG12693		11	4	1	14	1	9		5.30053	2.7227	0.734706	6.60369	0.883265	3.99891
2R	18160719	18164745	FBgn0034308	255	+	2R	18164693	18167139	FBgn0034310	-	Naus	Nup75		403	211	37	159	15	166		194.192	143.623	27.1841	74.999	13.249	73.7576
2R	8724257	8728998	FBgn0005695	255	+	2R	8728963	8729500	FBgn0050356	-	gcl	CG30356		87	46	8	50	4	38		41.9224	31.3111	5.87765	23.5846	3.53306	16.8843
3R	24152346	24154895	FBgn0039156	255	+	3R	24154825	24161497	FBgn0039157	-	CG6178	Myo95E		184	95	17	147	8	74		88.6634	64.6642	12.49	69.3387	7.06612	32.8799
2R	19129588	19133705	FBgn0027535	255	+	2R	19133726	19137168	FBgn0034418	-	botv	CG15118		238	141	22	128	4	56		114.684	95.9753	16.1635	60.3766	3.53306	24.8821
2L	13165563	13169550	FBgn0024291	255	+	2L	13163208	13166071	FBgn0032474	-	Sirt1	DnaJ-H		161	69	15	90	12	74		77.5805	46.9666	11.0206	42.4523	10.5992	32.8799
2L	13165563	13169550	FBgn0024291	255	+	2L	13169648	13176784	FBgn0032475	-	Sirt1	Sfmbt		161	69	15	90	12	74		77.5805	46.9666	11.0206	42.4523	10.5992	32.8799
3L	3224837	3236603	FBgn0035424	255	+	3L	3236804	3239577	FBgn0035425	-	Larp4B	CG17746		1135	540	106	431	19	360		546.918	367.565	77.8788	203.299	16.782	159.956
4	132219	143122	FBgn0052000	255	+	4	132673	132873	FBgn0264616	-	anne	lncRNA:CR43956		107	59	10	37	9	47		51.5597	40.1599	7.34706	17.4526	7.94939	20.8832
X	19495504	19518401	FBgn0031023	255	+	X	19495283	19495895	FBgn0265428	-	CG14200	asRNA:CR44340		32	19	3	23	3	15		15.4197	12.9328	2.20412	10.8489	2.6498	6.66484
X	19495504	19518401	FBgn0031023	255	+	X	19518427	19521809	FBgn0027291	-	CG14200	Idh3a		32	19	3	23	3	15		15.4197	12.9328	2.20412	10.8489	2.6498	6.66484
X	8592030	8602035	FBgn0025864	255	+	X	8602136	8606303	FBgn0030054	-	Crag	Caf1-180		53	29	5	46	2	41		25.5389	19.7396	3.67353	21.6978	1.76653	18.2172
3L	12750118	12753401	FBgn0036305	255	+	3L	12753238	12754773	FBgn0036306	-	CG10984	CG10973		336	115	32	127	8	112		161.907	78.2777	23.5106	59.9049	7.06612	49.7642
3R	18283659	18286623	FBgn0038597	255	+	3R	18286619	18288776	FBgn0038598	-	CG8064	CG7131		63	36	6	24	1	4		30.3576	24.5043	4.40823	11.3206	0.883265	1.77729
2L	1732523	1750611	FBgn0264494	255	+	2L	1750686	1752121	FBgn0027597	-	CG17646	CG17712		21	19	2	20	2	9		10.1192	12.9328	1.46941	9.43384	1.76653	3.99891
3L	13018265	13019686	FBgn0036336	255	+	3L	13018314	13019109	FBgn0266994	-	ste14	asRNA:CR45445		21	8	2	6	2	9		10.1192	5.44541	1.46941	2.83015	1.76653	3.99891
3L	13018265	13019686	FBgn0036336	255	+	3L	13019714	13022687	FBgn0036337	-	ste14	AdenoK		21	8	2	6	2	9		10.1192	5.44541	1.46941	2.83015	1.76653	3.99891
3R	14032370	14035040	FBgn0038195	255	+	3R	14035017	14036397	FBgn0038196	-	CG3061	CG9922		630	265	60	249	13	224		303.576	180.379	44.0823	117.451	11.4824	99.5283
2L	8384454	8388803	FBgn0032036	255	+	2L	8388727	8389330	FBgn0262001	-	CG13384	CG42819		335	255	32	202	19	104		161.425	173.572	23.5106	95.2818	16.782	46.2096
2R	6662264	6668084	FBgn0000054	255	+	2R	6663394	6664194	FBgn0266621	-	Adf1	lncRNA:CR45128		104	74	10	57	0	37		50.1141	50.37	7.34706	26.8865	0	16.4399
3R	9793294	9797753	FBgn0037757	255	+	3R	9797768	9801025	FBgn0037758	-	CG8516	CG9467		331	165	32	166	10	145		159.498	112.312	23.5106	78.3009	8.83265	64.4268
3R	29148247	29149900	FBgn0014869	255	+	3R	29149895	29151793	FBgn0041588	-	Pglym78	eIF2D		62	27	6	32	3	36		29.8757	18.3782	4.40823	15.0941	2.6498	15.9956
2L	8515095	8516754	FBgn0032052	255	+	2L	8516752	8517379	FBgn0032053	-	PIG-U	mRpL51		31	19	3	10	0	6		14.9379	12.9328	2.20412	4.71692	0	2.66594
2R	13500620	13506010	FBgn0033845	255	+	2R	13495221	13502840	FBgn0004638	-	mars	drk		31	17	3	12	0	21		14.9379	11.5715	2.20412	5.66031	0	9.33078
X	5914384	5914621	FBgn0264939	255	+	X	5913066	5916796	FBgn0029823	-	asRNA:CR44108	Shmt		31	12	3	15	1	10		14.9379	8.16811	2.20412	7.07538	0.883265	4.44323
2L	8403572	8408852	FBgn0020497	255	+	2L	8403446	8403923	FBgn0266326	-	emb	lncRNA:CR44991		165	105	16	72	6	62		79.508	71.471	11.7553	33.9618	5.29959	27.548
2L	8403572	8408852	FBgn0020497	255	+	2L	8408887	8411867	FBgn0014417	-	emb	CG13397		165	105	16	72	6	62		79.508	71.471	11.7553	33.9618	5.29959	27.548
X	16441432	16445366	FBgn0030753	255	+	X	16445175	16446992	FBgn0261609	-	rngo	eIF2alpha		216	85	21	78	10	58		104.083	57.8575	15.4288	36.792	8.83265	25.7707
2R	24763166	24766749	FBgn0035059	255	+	2R	24766717	24768171	FBgn0027590	-	CG3894	GstE12		255	139	25	142	23	105		122.876	94.6139	18.3676	66.9803	20.3151	46.6539
3R	15340666	15343217	FBgn0021750	255	+	3R	15337907	15343255	FBgn0038321	-	SerRS-m	CG6218		51	33	5	47	3	13		24.5752	22.4623	3.67353	22.1695	2.6498	5.7762
2L	13374018	13376403	FBgn0032513	255	+	2L	13376454	13378537	FBgn0032514	-	CG6565	CG9302		61	36	6	24	1	12		29.3939	24.5043	4.40823	11.3206	0.883265	5.33187
2L	207178	210724	FBgn0031233	255	+	2L	204742	207296	FBgn0031232	-	Tbc1d15-17	CG11617		335	190	33	195	13	104		161.425	129.328	24.2453	91.98	11.4824	46.2096
2L	207178	210724	FBgn0031233	255	+	2L	210734	250822	FBgn0266557	-	Tbc1d15-17	kis		335	190	33	195	13	104		161.425	129.328	24.2453	91.98	11.4824	46.2096
3L	1947564	1950261	FBgn0035295	255	+	3L	1950305	1964177	FBgn0265988	-	Cnb	mv		30	11	3	29	0	12		14.456	7.48743	2.20412	13.6791	0	5.33187
3L	15576569	15578673	FBgn0036512	255	+	3L	15578768	15580536	FBgn0261109	-	CG16979	mrn		30	16	3	5	6	7		14.456	10.8908	2.20412	2.35846	5.29959	3.11026
3L	20837487	20838838	FBgn0040636	255	+	3L	20838312	20838699	FBgn0267605	-	CG13255	asRNA:CR45943		30	12	3	8	3	15		14.456	8.16811	2.20412	3.77354	2.6498	6.66484
3L	20837487	20838838	FBgn0040636	255	+	3L	20839095	20841575	FBgn0027055	-	CG13255	CSN3		30	12	3	8	3	15		14.456	8.16811	2.20412	3.77354	2.6498	6.66484
3R	17534814	17537135	FBgn0038516	255	+	3R	17535532	17539962	FBgn0010926	-	P5cr-2	l(3)07882		30	8	3	15	2	14		14.456	5.44541	2.20412	7.07538	1.76653	6.22052
2L	248908	249811	FBgn0265149	255	+	2L	210734	250822	FBgn0266557	-	lncRNA:CR44218	kis		20	4	2	8	1	8		9.63733	2.7227	1.46941	3.77354	0.883265	3.55458
3L	11201350	11202157	FBgn0036146	255	+	3L	11198165	11206015	FBgn0036147	-	CG14141	Plod		20	10	2	6	0	2		9.63733	6.80676	1.46941	2.83015	0	0.888646
3R	11819358	11820298	FBgn0019624	255	+	3R	11820380	11822492	FBgn0037955	-	COX5A	Kyat		20	8	2	3	2	19		9.63733	5.44541	1.46941	1.41508	1.76653	8.44213
3R	25039373	25040442	FBgn0045866	255	+	3R	25040426	25045150	FBgn0259178	-	bai	5PtaseI		20	17	2	16	2	7		9.63733	11.5715	1.46941	7.54707	1.76653	3.11026
X	2010859	2024646	FBgn0261954	255	+	X	2023821	2042310	FBgn0000667	-	east	Actn		20	4	2	7	2	7		9.63733	2.7227	1.46941	3.30184	1.76653	3.11026
2L	16680053	16681652	FBgn0267347	255	+	2L	16681818	16684007	FBgn0051807	-	squ	CG31807		10	7	1	4	0	10		4.81866	4.76473	0.734706	1.88677	0	4.44323
2L	16827077	16832092	FBgn0051739	255	+	2L	16832064	16834501	FBgn0032612	-	AspRS-m	CG13282		10	4	1	0	0	6		4.81866	2.7227	0.734706	0	0	2.66594
2L	18948883	18950972	FBgn0032724	255	+	2L	18951005	18951836	FBgn0032725	-	CG10428	Nedd8		10	6	1	4	0	4		4.81866	4.08406	0.734706	1.88677	0	1.77729
2R	9096762	9096843	FBgn0082927	255	+	2R	9096930	9098524	FBgn0033375	-	snoRNA:Me28S-G3255b	CG8078		10	3	1	9	1	9		4.81866	2.04203	0.734706	4.24523	0.883265	3.99891
2R	9959548	9963852	FBgn0033466	255	+	2R	9959118	9959731	FBgn0033467	-	Pal1	Pdrg1		10	6	1	7	0	1		4.81866	4.08406	0.734706	3.30184	0	0.444323
2R	9959548	9963852	FBgn0033466	255	+	2R	9963834	9965066	FBgn0033468	-	Pal1	CG1418		10	6	1	7	0	1		4.81866	4.08406	0.734706	3.30184	0	0.444323
2R	13485616	13486630	FBgn0040477	255	+	2R	13486633	13494861	FBgn0033844	-	cid	bbc		10	3	1	2	0	5		4.81866	2.04203	0.734706	0.943384	0	2.22161
2R	15218378	15224794	FBgn0034002	255	+	2R	15218836	15220328	FBgn0001187	-	CG8079	Hex-C		10	5	1	2	1	10		4.81866	3.40338	0.734706	0.943384	0.883265	4.44323
2R	15218378	15224794	FBgn0034002	255	+	2R	15223559	15241588	FBgn0259878	-	CG8079	Fs		10	5	1	2	1	10		4.81866	3.40338	0.734706	0.943384	0.883265	4.44323
2R	17412766	17413768	FBgn0016697	255	+	2R	17413969	17420006	FBgn0021818	-	Prosalpha5	cnk		10	7	1	4	2	6		4.81866	4.76473	0.734706	1.88677	1.76653	2.66594
2R	17518222	17519026	FBgn0034232	255	+	2R	17519023	17535865	FBgn0263197	-	CG4866	Patronin		10	4	1	6	0	0		4.81866	2.7227	0.734706	2.83015	0	0
3L	3896899	3897497	FBgn0035469	255	+	3L	3897443	3899155	FBgn0035470	-	CG14977	Ccz1		10	2	1	0	2	3		4.81866	1.36135	0.734706	0	1.76653	1.33297
3L	4103563	4107115	FBgn0035498	255	+	3L	4107142	4107469	FBgn0267230	-	Fit1	lncRNA:CR45670		10	8	1	3	1	3		4.81866	5.44541	0.734706	1.41508	0.883265	1.33297
X	19667251	19672352	FBgn0004057	255	+	X	19667017	19667745	FBgn0265705	-	Zw	asRNA:CR44512		10	5	1	9	1	8		4.81866	3.40338	0.734706	4.24523	0.883265	3.55458
X	19667251	19672352	FBgn0004057	255	+	X	19672311	19675890	FBgn0031055	-	Zw	et		10	5	1	9	1	8		4.81866	3.40338	0.734706	4.24523	0.883265	3.55458
2R	16186583	16194276	FBgn0034087	255	+	2R	16194061	16196332	FBgn0262166	-	clu	calypso		359	185	36	153	12	173		172.99	125.925	26.4494	72.1689	10.5992	76.8678
2L	6082602	6096497	FBgn0266450	255	+	2L	6096697	6098965	FBgn0031779	-	Kr-h1	CG9175		258	101	26	113	11	84		124.322	68.7483	19.1024	53.3012	9.71592	37.3231
3R	24625670	24634713	FBgn0039213	255	+	3R	24627065	24630074	FBgn0046685	-	atl	Wsck		248	155	25	138	18	73		119.503	105.505	18.3676	65.0935	15.8988	32.4356
3R	24625670	24634713	FBgn0039213	255	+	3R	24634624	24635164	FBgn0262858	-	atl	CG43222		248	155	25	138	18	73		119.503	105.505	18.3676	65.0935	15.8988	32.4356
3L	9704330	9710328	FBgn0036032	255	+	3L	9710421	9713826	FBgn0040475	-	CG16711	SH3PX1		424	226	43	223	62	157		204.311	153.833	31.5923	105.187	54.7624	69.7587
X	11325384	11334070	FBgn0030286	255	+	X	11334186	11340083	FBgn0028421	-	Gapvd1	Kap3		69	29	7	37	3	18		33.2488	19.7396	5.14294	17.4526	2.6498	7.99781
2R	24024206	24025876	FBgn0022708	255	+	2R	24024097	24025776	FBgn0266889	-	Adk2	asRNA:CR45350		59	22	6	43	3	35		28.4301	14.9749	4.40823	20.2828	2.6498	15.5513
2R	17431031	17432218	FBgn0034217	255	+	2R	17432172	17444937	FBgn0027506	-	Lhr	EDTP		49	24	5	28	2	13		23.6115	16.3362	3.67353	13.2074	1.76653	5.7762
3L	11096495	11098555	FBgn0083068	255	+	3L	11097445	11098185	FBgn0036126	-	CG33947	Irbp18		39	24	4	35	3	10		18.7928	16.3362	2.93882	16.5092	2.6498	4.44323
3L	16842293	16844584	FBgn0036666	255	+	3L	16844567	16844990	FBgn0036667	-	TSG101	kud		29	12	3	16	0	13		13.9741	8.16811	2.20412	7.54707	0	5.7762
2L	1177689	1182453	FBgn0031319	255	+	2L	1182296	1184019	FBgn0031320	-	CG4896	CG5126		394	207	41	143	7	150		189.855	140.9	30.1229	67.452	6.18286	66.6484
2L	12434451	12441278	FBgn0020443	255	+	2L	12431074	12434664	FBgn0265298	-	eRF3	SC35		86	52	9	53	10	21		41.4405	35.3951	6.61235	24.9997	8.83265	9.33078
2L	12434451	12441278	FBgn0020443	255	+	2L	12441400	12445923	FBgn0032433	-	eRF3	Oatp33Ea		86	52	9	53	10	21		41.4405	35.3951	6.61235	24.9997	8.83265	9.33078
2R	12625807	12628618	FBgn0033756	255	+	2R	12628696	12632377	FBgn0033757	-	CG17760	muskelin		86	67	9	54	8	56		41.4405	45.6053	6.61235	25.4714	7.06612	24.8821
3L	19586252	19589110	FBgn0036888	255	+	3L	19589071	19590523	FBgn0036889	-	CG9330	CG14100		19	13	2	9	0	21		9.15546	8.84879	1.46941	4.24523	0	9.33078
X	479065	480165	FBgn0052817	255	+	X	476856	479308	FBgn0029523	-	CG32817	CR18275		19	12	2	12	0	3		9.15546	8.16811	1.46941	5.66031	0	1.33297
X	479065	480165	FBgn0052817	255	+	X	479863	481825	FBgn0029526	-	CG32817	CR18166		19	12	2	12	0	3		9.15546	8.16811	1.46941	5.66031	0	1.33297
X	7912088	7918443	FBgn0029976	255	+	X	7918516	7920130	FBgn0029977	-	snz	hdm		66	44	7	40	6	18		31.8032	29.9497	5.14294	18.8677	5.29959	7.99781
3L	3143807	3145283	FBgn0035401	255	+	3L	3145404	3148357	FBgn0035402	-	Alg2	Usp5		47	48	5	62	7	39		22.6477	32.6724	3.67353	29.2449	6.18286	17.3286
2R	12572067	12575298	FBgn0033755	255	+	2R	12575239	12592916	FBgn0022764	-	ClC-b	Sin3A		1020	544	109	994	30	381		491.504	370.288	80.0829	468.862	26.498	169.287
2R	6749226	6756299	FBgn0027066	255	+	2R	6756295	6757208	FBgn0033100	-	Eb1	CG3420		56	22	6	21	3	35		26.9845	14.9749	4.40823	9.90553	2.6498	15.5513
2R	20996219	21007739	FBgn0034570	255	+	2R	21007754	21009575	FBgn0050291	-	CG10543	CG30291		65	24	7	36	0	39		31.3213	16.3362	5.14294	16.9809	0	17.3286
3L	20432467	20435155	FBgn0019947	255	+	3L	20435109	20436208	FBgn0036990	-	Psn	mRpL15		74	44	8	51	1	52		35.6581	29.9497	5.87765	24.0563	0.883265	23.1048
2R	7944525	7947075	FBgn0085460	255	+	2R	7942042	7955881	FBgn0033236	-	CG34431	CG14764		46	34	5	24	3	20		22.1659	23.143	3.67353	11.3206	2.6498	8.88646
3R	20560864	20572999	FBgn0038803	255	+	3R	20562485	20564066	FBgn0038804	-	CG5191	CG10877		55	38	6	48	4	18		26.5027	25.8657	4.40823	22.6412	3.53306	7.99781
3R	30058310	30121797	FBgn0266411	255	+	3R	30122022	30123262	FBgn0266442	-	sima	CG45072		201	59	22	103	11	76		96.8551	40.1599	16.1635	48.5843	9.71592	33.7685
3R	29745336	29747512	FBgn0039691	255	+	3R	29745208	29746082	FBgn0267778	-	IntS11	asRNA:CR46109		146	95	16	47	2	86		70.3525	64.6642	11.7553	22.1695	1.76653	38.2118
3R	29745336	29747512	FBgn0039691	255	+	3R	29747703	29749162	FBgn0020235	-	IntS11	ATPsyngamma		146	95	16	47	2	86		70.3525	64.6642	11.7553	22.1695	1.76653	38.2118
2R	7806483	7810066	FBgn0003317	255	+	2R	7810067	7812027	FBgn0033225	-	sax	TTLL12		82	44	9	37	3	27		39.513	29.9497	6.61235	17.4526	2.6498	11.9967
2R	23949200	23952458	FBgn0034936	255	+	2R	23952512	23954047	FBgn0034938	-	Stoml2	CG3803		100	42	11	49	4	31		48.1866	28.5884	8.08176	23.1129	3.53306	13.774
2R	17020026	17026702	FBgn0263864	255	+	2R	17023651	17026992	FBgn0265540	-	Dark	asRNA:CR44390		236	156	26	193	9	92		113.72	106.185	19.1024	91.0366	7.94939	40.8777
2L	305934	355565	FBgn0004611	255	+	2L	308536	309347	FBgn0263872	-	Plc21C	lncRNA:CR43719		207	64	23	86	6	107		99.7463	43.5633	16.8982	40.5655	5.29959	47.5425
2L	305934	355565	FBgn0004611	255	+	2L	318361	319258	FBgn0031248	-	Plc21C	CG11912		207	64	23	86	6	107		99.7463	43.5633	16.8982	40.5655	5.29959	47.5425
2L	305934	355565	FBgn0004611	255	+	2L	320278	321247	FBgn0031249	-	Plc21C	CG11911		207	64	23	86	6	107		99.7463	43.5633	16.8982	40.5655	5.29959	47.5425
2L	305934	355565	FBgn0004611	255	+	2L	325521	329760	FBgn0264086	-	Plc21C	CG43755		207	64	23	86	6	107		99.7463	43.5633	16.8982	40.5655	5.29959	47.5425
2L	305934	355565	FBgn0004611	255	+	2L	329909	332334	FBgn0051921	-	Plc21C	CG31921		207	64	23	86	6	107		99.7463	43.5633	16.8982	40.5655	5.29959	47.5425
2L	305934	355565	FBgn0004611	255	+	2L	355564	357873	FBgn0031250	-	Plc21C	Ent1		207	64	23	86	6	107		99.7463	43.5633	16.8982	40.5655	5.29959	47.5425
X	15319478	15328028	FBgn0004924	255	+	X	15319953	15320036	FBgn0263548	-	Top1	mir-4957		45	28	5	42	3	21		21.684	19.0589	3.67353	19.8111	2.6498	9.33078
2L	8159831	8161799	FBgn0261064	255	+	2L	8161795	8162451	FBgn0031992	-	Rbsn-5	Acbp1		36	18	4	12	2	24		17.3472	12.2522	2.93882	5.66031	1.76653	10.6637
3L	277436	305291	FBgn0264707	255	+	3L	305392	319883	FBgn0004373	-	RhoGEF3	fwd		36	21	4	57	2	20		17.3472	14.2942	2.93882	26.8865	1.76653	8.88646
3L	599398	600913	FBgn0267457	255	+	3L	599093	604007	FBgn0035146	-	asRNA:CR45807	CG13893		36	24	4	17	1	19		17.3472	16.3362	2.93882	8.01877	0.883265	8.44213
3R	4433964	4436174	FBgn0037250	255	+	3R	4436221	4437328	FBgn0037251	-	CG1074	CG9804		36	26	4	12	1	4		17.3472	17.6976	2.93882	5.66031	0.883265	1.77729
3R	21223703	21229511	FBgn0038872	255	+	3R	21223622	21224588	FBgn0265205	-	Nelf-A	lncRNA:CR44265		36	22	4	28	3	23		17.3472	14.9749	2.93882	13.2074	2.6498	10.2194
2R	8625450	8626179	FBgn0022027	255	+	2R	8626180	8627610	FBgn0033315	-	Vps25	beta3GalTII		27	11	3	9	1	6		13.0104	7.48743	2.20412	4.24523	0.883265	2.66594
2R	9589049	9590442	FBgn0033431	255	+	2R	9587952	9599731	FBgn0261016	-	CG1827	clos		27	15	3	19	1	8		13.0104	10.2101	2.20412	8.96215	0.883265	3.55458
3L	9423252	9424780	FBgn0023129	255	+	3L	9413595	9426757	FBgn0035989	-	aay	Tat		18	10	2	3	2	8		8.6736	6.80676	1.46941	1.41508	1.76653	3.55458
3R	5355091	5356747	FBgn0037313	255	+	3R	5357011	5358363	FBgn0250746	-	CG1161	Prosbeta7		18	10	2	4	3	7		8.6736	6.80676	1.46941	1.88677	2.6498	3.11026
3R	8674108	8675195	FBgn0037608	255	+	3R	8675282	8676612	FBgn0037609	-	mRpL19	CG9773		18	8	2	3	0	4		8.6736	5.44541	1.46941	1.41508	0	1.77729
3R	12456572	12458443	FBgn0038055	255	+	3R	12458420	12460293	FBgn0038056	-	trus	CG5961		18	6	2	6	1	8		8.6736	4.08406	1.46941	2.83015	0.883265	3.55458
2L	18703472	18704453	FBgn0032703	255	+	2L	18704569	18705702	FBgn0032704	-	CG10343	Jwa		9	5	1	6	1	6		4.3368	3.40338	0.734706	2.83015	0.883265	2.66594
2L	19498167	19502267	FBgn0040268	255	+	2L	19502334	19508763	FBgn0032796	-	Top3alpha	CG10188		9	6	1	8	3	2		4.3368	4.08406	0.734706	3.77354	2.6498	0.888646
2R	15216206	15217069	FBgn0034000	255	+	2R	15217023	15217616	FBgn0034001	-	CG11808	mRpL41		9	5	1	1	0	8		4.3368	3.40338	0.734706	0.471692	0	3.55458
2R	22597244	22600694	FBgn0034741	255	+	2R	22600404	22605666	FBgn0034742	-	CG4269	CG4294		9	2	1	6	0	7		4.3368	1.36135	0.734706	2.83015	0	3.11026
2R	23357659	23358507	FBgn0034850	255	+	2R	23358477	23358960	FBgn0265053	-	CG9875	asRNA:CR44168		9	7	1	11	4	3		4.3368	4.76473	0.734706	5.18861	3.53306	1.33297
3L	3055078	3055841	FBgn0035393	255	+	3L	3055907	3070838	FBgn0266918	-	CG16753	CG32486		9	2	1	11	0	6		4.3368	1.36135	0.734706	5.18861	0	2.66594
3L	4318754	4321108	FBgn0052250	255	+	3L	4321104	4322258	FBgn0035532	-	PMP34	CG15014		9	7	1	4	1	1		4.3368	4.76473	0.734706	1.88677	0.883265	0.444323
3L	10481411	10594011	FBgn0052062	255	+	3L	10557022	10559081	FBgn0036085	-	Rbfox1	CG6527		9	4	1	6	1	2		4.3368	2.7227	0.734706	2.83015	0.883265	0.888646
3L	11109689	11112116	FBgn0036133	255	+	3L	11112280	11113739	FBgn0003462	-	CG7638	Sod1		9	21	1	9	1	1		4.3368	14.2942	0.734706	4.24523	0.883265	0.444323
3R	11407917	11408755	FBgn0037892	255	+	3R	11408791	11409874	FBgn0264694	-	mRpL40	mgr		9	3	1	2	0	4		4.3368	2.04203	0.734706	0.943384	0	1.77729
3R	11949679	11954037	FBgn0051211	255	+	3R	11954162	11956543	FBgn0013275	-	CG31211	Hsp70Aa		9	3	1	1	0	7		4.3368	2.04203	0.734706	0.471692	0	3.11026
3R	13964884	13967074	FBgn0015270	255	+	3R	13967060	14032056	FBgn0264493	-	Orc2	rdx		9	3	1	0	0	6		4.3368	2.04203	0.734706	0	0	2.66594
3R	24815758	24817130	FBgn0267765	255	+	3R	24814902	24817006	FBgn0027617	-	asRNA:CR46096	CG5808		9	5	1	0	3	3		4.3368	3.40338	0.734706	0	2.6498	1.33297
3R	25065790	25066717	FBgn0039270	255	+	3R	25066711	25069636	FBgn0011336	-	PQBP1	Stt3B		9	3	1	2	0	2		4.3368	2.04203	0.734706	0.943384	0	0.888646
X	1026790	1028289	FBgn0040337	255	+	X	1028290	1030555	FBgn0026143	-	CG3021	Cdc45		9	6	1	6	1	6		4.3368	4.08406	0.734706	2.83015	0.883265	2.66594
X	3482964	3484554	FBgn0029664	255	+	X	3484604	3485377	FBgn0029665	-	CG10802	CG14270		9	2	1	4	0	2		4.3368	1.36135	0.734706	1.88677	0	0.888646
X	3557811	3571999	FBgn0052792	255	+	X	3507244	3571648	FBgn0052791	-	ppk8	DIP-alpha		9	1	1	2	1	2		4.3368	0.680676	0.734706	0.943384	0.883265	0.888646
X	3557811	3571999	FBgn0052792	255	+	X	3571455	3573621	FBgn0029672	-	ppk8	CG2875		9	1	1	2	1	2		4.3368	0.680676	0.734706	0.943384	0.883265	0.888646
X	9356633	9358593	FBgn0026149	255	+	X	9358495	9500128	FBgn0261260	-	BCL7-like	mgl		9	10	1	6	0	5		4.3368	6.80676	0.734706	2.83015	0	2.22161
X	18387083	18390343	FBgn0022355	255	+	X	18390497	18410143	FBgn0052549	-	Tsf1	CG32549		9	6	1	10	0	1		4.3368	4.08406	0.734706	4.71692	0	0.444323
3R	24230561	24250247	FBgn0043884	255	+	3R	24229897	24231363	FBgn0266744	-	mask	lncRNA:CR45217		134	79	15	93	13	117		64.5701	53.7734	11.0206	43.8674	11.4824	51.9858
3R	24230561	24250247	FBgn0043884	255	+	3R	24250459	24252678	FBgn0039175	-	mask	beta-PheRS		134	79	15	93	13	117		64.5701	53.7734	11.0206	43.8674	11.4824	51.9858
X	5666051	5670651	FBgn0028474	255	+	X	5670826	5671811	FBgn0015794	-	CG4119	Rab18		116	47	13	35	3	24		55.8965	31.9918	9.55118	16.5092	2.6498	10.6637
3R	13683920	13693904	FBgn0024555	255	+	3R	13679439	13687209	FBgn0038168	-	flfl	omd		107	41	12	73	4	36		51.5597	27.9077	8.81647	34.4335	3.53306	15.9956
3R	16647604	16649977	FBgn0015019	255	+	3R	16649980	16651156	FBgn0015351	-	CCT3	CG14906		89	41	10	54	7	36		42.8861	27.9077	7.34706	25.4714	6.18286	15.9956
3R	30277931	30372381	FBgn0010113	255	+	3R	30305807	30306639	FBgn0085329	-	hdc	CG34300		3015	2226	341	1617	92	1319		1452.83	1515.18	250.535	762.726	81.2604	586.062
3R	30277931	30372381	FBgn0010113	255	+	3R	30357254	30358137	FBgn0267783	-	hdc	lncRNA:CR46114		3015	2226	341	1617	92	1319		1452.83	1515.18	250.535	762.726	81.2604	586.062
2R	17869026	17869856	FBgn0265590	255	+	2R	17866177	17872014	FBgn0034282	-	lncRNA:CR44417	Mapmodulin		53	31	6	43	11	18		25.5389	21.101	4.40823	20.2828	9.71592	7.99781
2L	6323766	6332788	FBgn0265778	255	+	2L	6332880	6338670	FBgn0031799	-	PDZ-GEF	Pez		413	208	47	228	14	161		199.011	141.581	34.5312	107.546	12.3657	71.536
3R	8356977	8359963	FBgn0020249	255	+	3R	8359957	8362553	FBgn0037583	-	stck	CG9684		172	110	20	105	21	51		82.881	74.8743	14.6941	49.5277	18.5486	22.6605
3L	22871812	22872106	FBgn0267631	255	+	3L	22868379	22872230	FBgn0010348	-	asRNA:CR45969	Arf79F		43	34	5	31	4	16		20.7203	23.143	3.67353	14.6225	3.53306	7.10916
3L	22871812	22872106	FBgn0267631	255	+	3L	22872379	22873722	FBgn0267630	-	asRNA:CR45969	asRNA:CR45968		43	34	5	31	4	16		20.7203	23.143	3.67353	14.6225	3.53306	7.10916
3R	15196597	15203073	FBgn0260659	255	+	3R	15203068	15206446	FBgn0028984	-	CG42542	Spn88Ea		43	18	5	15	4	14		20.7203	12.2522	3.67353	7.07538	3.53306	6.22052
X	932465	939423	FBgn0052815	255	+	X	930930	932474	FBgn0040342	-	CG32815	CG3706		129	69	15	55	2	72		62.1608	46.9666	11.0206	25.9431	1.76653	31.9912
X	932465	939423	FBgn0052815	255	+	X	939169	940804	FBgn0040346	-	CG32815	CG3704		129	69	15	55	2	72		62.1608	46.9666	11.0206	25.9431	1.76653	31.9912
3R	11620089	11621727	FBgn0037920	255	+	3R	11621465	11625643	FBgn0037921	-	CG14710	CG6808		119	55	14	73	4	47		57.3421	37.4372	10.2859	34.4335	3.53306	20.8832
X	5755573	5759750	FBgn0029801	255	+	X	5755491	5756709	FBgn0267084	-	CG15771	asRNA:CR45528		51	23	6	19	2	19		24.5752	15.6555	4.40823	8.96215	1.76653	8.44213
X	5755573	5759750	FBgn0029801	255	+	X	5759907	5764202	FBgn0013987	-	CG15771	MAPk-Ak2		51	23	6	19	2	19		24.5752	15.6555	4.40823	8.96215	1.76653	8.44213
3R	26461526	26470007	FBgn0039430	255	+	3R	26470077	26535216	FBgn0039431	-	CG5455	plum		34	13	4	23	4	12		16.3835	8.84879	2.93882	10.8489	3.53306	5.33187
2L	1170180	1170788	FBgn0051922	255	+	2L	1167171	1170364	FBgn0024314	-	CG31922	Plap		17	9	2	9	3	8		8.19173	6.12608	1.46941	4.24523	2.6498	3.55458
2L	1170180	1170788	FBgn0051922	255	+	2L	1170752	1172804	FBgn0031317	-	CG31922	Charon		17	9	2	9	3	8		8.19173	6.12608	1.46941	4.24523	2.6498	3.55458
2R	6657325	6660623	FBgn0013732	255	+	2R	6660644	6662117	FBgn0266518	-	sced	Dpit47		17	5	2	18	1	9		8.19173	3.40338	1.46941	8.49046	0.883265	3.99891
2R	10875747	10877295	FBgn0263510	255	+	2R	10877311	10879672	FBgn0010356	-	nclb	Taf5		17	4	2	9	1	13		8.19173	2.7227	1.46941	4.24523	0.883265	5.7762
3L	23149529	23150667	FBgn0266657	255	+	3L	23147655	23150498	FBgn0052350	-	asRNA:CR45164	Vps11		17	5	2	18	0	24		8.19173	3.40338	1.46941	8.49046	0	10.6637
3L	1334888	1339414	FBgn0010786	255	+	3L	1333238	1335358	FBgn0035211	-	l(3)02640	CG2211		288	110	34	220	9	130		138.778	74.8743	24.98	103.772	7.94939	57.762
3L	1334888	1339414	FBgn0010786	255	+	3L	1339459	1342402	FBgn0035213	-	l(3)02640	CG2199		288	110	34	220	9	130		138.778	74.8743	24.98	103.772	7.94939	57.762
X	19261819	19273279	FBgn0040068	255	+	X	19266655	19268895	FBgn0031008	-	Vav	CG8010		168	73	20	92	8	96		80.9536	49.6893	14.6941	43.3957	7.06612	42.655
X	19261819	19273279	FBgn0040068	255	+	X	19273348	19276538	FBgn0052537	-	Vav	CG32537		168	73	20	92	8	96		80.9536	49.6893	14.6941	43.3957	7.06612	42.655
2L	18677220	18683714	FBgn0086909	255	+	2L	18679630	18682074	FBgn0015553	-	CG31751	tos		159	125	19	109	8	82		76.6168	85.0845	13.9594	51.4144	7.06612	36.4345
2L	18677220	18683714	FBgn0086909	255	+	2L	18683719	18688799	FBgn0005617	-	CG31751	msl-1		159	125	19	109	8	82		76.6168	85.0845	13.9594	51.4144	7.06612	36.4345
3R	31777019	31790680	FBgn0005632	255	+	3R	31790591	31793906	FBgn0039877	-	faf	Mccc1		359	177	43	208	13	153		172.99	120.48	31.5923	98.112	11.4824	67.9814
3R	13264363	13270037	FBgn0003598	255	+	3R	13269136	13272010	FBgn0038129	-	Su(var)3-7	TBC1D5		634	362	76	318	23	307		305.503	246.405	55.8376	149.998	20.3151	136.407
2R	9584642	9586125	FBgn0033428	255	+	2R	9586109	9586713	FBgn0033429	-	Updo	CG12929		25	11	3	6	1	15		12.0467	7.48743	2.20412	2.83015	0.883265	6.66484
2R	19305171	19307444	FBgn0034432	255	+	2R	19307446	19310664	FBgn0034433	-	CG7461	EndoB		25	19	3	17	2	14		12.0467	12.9328	2.20412	8.01877	1.76653	6.22052
3L	17042796	17044464	FBgn0036695	255	+	3L	17044400	17045037	FBgn0036696	-	Papst2	CG14057		25	9	3	12	0	31		12.0467	6.12608	2.20412	5.66031	0	13.774
3L	1870018	1871563	FBgn0035286	255	+	3L	1871573	1876311	FBgn0002183	-	CG13924	dre4		274	120	33	236	2	142		132.031	81.6811	24.2453	111.319	1.76653	63.0938
2L	12719044	12744806	FBgn0032456	255	+	2L	12713275	12721842	FBgn0032455	-	MRP	Pih1D1		141	62	17	86	5	33		67.9432	42.2019	12.49	40.5655	4.41633	14.6627
3R	17040681	17041894	FBgn0038471	255	+	3R	17041895	17043135	FBgn0038472	-	CG5220	CG3995		66	44	8	37	3	30		31.8032	29.9497	5.87765	17.4526	2.6498	13.3297
2L	16445277	16446792	FBgn0020416	255	+	2L	16400174	16448468	FBgn0028523	-	Idgf1	CG5888		33	18	4	8	2	4		15.9016	12.2522	2.93882	3.77354	1.76653	1.77729
2R	10048352	10050065	FBgn0040773	255	+	2R	10034594	10048618	FBgn0033476	-	COX7C	oys		33	10	4	18	2	10		15.9016	6.80676	2.93882	8.49046	1.76653	4.44323
3L	6488680	6491209	FBgn0035703	255	+	3L	6491229	6495296	FBgn0035704	-	CG8270	Vps8		33	11	4	10	1	12		15.9016	7.48743	2.93882	4.71692	0.883265	5.33187
3L	9451875	9452789	FBgn0266124	255	+	3L	9452802	9456280	FBgn0035997	-	ghi	phol		33	21	4	10	4	8		15.9016	14.2942	2.93882	4.71692	3.53306	3.55458
3L	18748686	18750482	FBgn0036813	255	+	3L	18750606	18801308	FBgn0001078	-	Atg3	ftz-f1		33	12	4	18	0	18		15.9016	8.16811	2.93882	8.49046	0	7.99781
3R	9004016	9005330	FBgn0037652	255	+	3R	9005312	9006225	FBgn0026380	-	CG11980	Prosbeta3		33	22	4	17	0	25		15.9016	14.9749	2.93882	8.01877	0	11.1081
X	6813977	6818155	FBgn0086693	255	+	X	6818177	6820918	FBgn0029905	-	iav	Nf-YC		33	9	4	7	2	6		15.9016	6.12608	2.93882	3.30184	1.76653	2.66594
3R	15361691	15362817	FBgn0038327	255	+	3R	15362795	15363856	FBgn0026737	-	Trax	CG6171		41	34	5	32	5	31		19.7565	23.143	3.67353	15.0941	4.41633	13.774
3R	12986040	12991542	FBgn0051342	255	+	3R	12987375	12988510	FBgn0038102	-	CG31342	CG14383		1279	479	156	326	61	749		616.307	326.044	114.614	153.772	53.8792	332.798
3R	12986040	12991542	FBgn0051342	255	+	3R	12991448	12993200	FBgn0041710	-	CG31342	yellow-f		1279	479	156	326	61	749		616.307	326.044	114.614	153.772	53.8792	332.798
3L	648554	651310	FBgn0035147	255	+	3L	651541	652880	FBgn0035148	-	Gale	CG3402		269	152	33	83	34	87		129.622	103.463	24.2453	39.1504	30.031	38.6561
3L	16122001	16126051	FBgn0036571	255	+	3L	16126017	16128530	FBgn0003076	-	Strump	Pgm1		57	36	7	33	1	27		27.4664	24.5043	5.14294	15.5658	0.883265	11.9967
2R	17457662	17465794	FBgn0028953	255	+	2R	17465878	17469176	FBgn0034223	-	CG14478	Tes		65	34	8	41	6	26		31.3213	23.143	5.87765	19.3394	5.29959	11.5524
2R	12757545	12759723	FBgn0020930	255	+	2R	12759692	12760998	FBgn0086904	-	Dgkepsilon	Nacalpha		73	32	9	34	3	28		35.1762	21.7816	6.61235	16.0375	2.6498	12.441
2R	23972430	23975407	FBgn0002791	255	+	2R	23975598	23977254	FBgn0034948	-	mr	PPP1R15		73	35	9	38	3	31		35.1762	23.8237	6.61235	17.9243	2.6498	13.774
3L	14789934	14801088	FBgn0036451	255	+	3L	14801327	14802167	FBgn0029148	-	CG9425	NHP2		73	49	9	77	12	40		35.1762	33.3531	6.61235	36.3203	10.5992	17.7729
3R	29063039	29108947	FBgn0039633	255	+	3R	29109052	29112821	FBgn0039634	-	CG11873	alpha-Man-Ib		73	31	9	62	5	21		35.1762	21.101	6.61235	29.2449	4.41633	9.33078
2L	3023225	3026438	FBgn0031492	255	+	2L	3026251	3029167	FBgn0031493	-	CG3542	Sf3b2		283	163	35	109	7	94		136.368	110.95	25.7147	51.4144	6.18286	41.7663
X	1908238	1920317	FBgn0023509	255	+	X	1903703	1908826	FBgn0023511	-	mip130	Edem1		258	95	32	84	11	117		124.322	64.6642	23.5106	39.6221	9.71592	51.9858
X	1908238	1920317	FBgn0023509	255	+	X	1920165	1922873	FBgn0023512	-	mip130	eIF2Bepsilon		258	95	32	84	11	117		124.322	64.6642	23.5106	39.6221	9.71592	51.9858
4	314922	331386	FBgn0052850	255	+	4	328192	358916	FBgn0259214	-	CG32850	PMCA		1433	890	179	935	40	710		690.515	605.802	131.512	441.032	35.3306	315.469
2R	13954194	13955663	FBgn0050481	255	+	2R	13943386	13958088	FBgn0262739	-	mRpL53	AGO1		32	25	4	25	1	16		15.4197	17.0169	2.93882	11.7923	0.883265	7.10916
2R	13954194	13955663	FBgn0053155	255	+	2R	13943386	13958088	FBgn0262739	-	CG33155	AGO1		32	25	4	25	1	16		15.4197	17.0169	2.93882	11.7923	0.883265	7.10916
X	10772540	10778980	FBgn0030234	255	+	X	10778953	10786906	FBgn0025111	-	CG15211	Ant2		24	8	3	13	4	9		11.5648	5.44541	2.20412	6.132	3.53306	3.99891
2R	9165631	9167669	FBgn0033389	255	+	2R	9166565	9167507	FBgn0259728	-	Rad51D	CG42382		16	12	2	12	1	15		7.70986	8.16811	1.46941	5.66031	0.883265	6.66484
2R	9165631	9167669	FBgn0033389	255	+	2R	9167762	9177260	FBgn0015477	-	Rad51D	Rme-8		16	12	2	12	1	15		7.70986	8.16811	1.46941	5.66031	0.883265	6.66484
X	17282495	17305474	FBgn0030838	255	+	X	17280917	17282725	FBgn0030836	-	CG5445	CG8664		16	7	2	26	3	11		7.70986	4.76473	1.46941	12.264	2.6498	4.88755
X	17282495	17305474	FBgn0030838	255	+	X	17283761	17284499	FBgn0030837	-	CG5445	CG8661		16	7	2	26	3	11		7.70986	4.76473	1.46941	12.264	2.6498	4.88755
X	17282495	17305474	FBgn0030838	255	+	X	17285703	17301928	FBgn0024238	-	CG5445	Fim		16	7	2	26	3	11		7.70986	4.76473	1.46941	12.264	2.6498	4.88755
2L	8374460	8375548	FBgn0032030	255	+	2L	8375501	8376796	FBgn0032031	-	Wdr82	CG13390		8	5	1	5	0	9		3.85493	3.40338	0.734706	2.35846	0	3.99891
2R	8170273	8172400	FBgn0011659	255	+	2R	8172363	8173612	FBgn0033274	-	Mlh1	CG14757		8	4	1	6	0	4		3.85493	2.7227	0.734706	2.83015	0	1.77729
2R	13450585	13453392	FBgn0086757	255	+	2R	13453639	13483228	FBgn0000119	-	cbs	arr		8	6	1	14	1	5		3.85493	4.08406	0.734706	6.60369	0.883265	2.22161
2R	15258760	15262872	FBgn0034005	255	+	2R	15262807	15309367	FBgn0265194	-	ItgaPS4	Trpm		8	1	1	3	0	1		3.85493	0.680676	0.734706	1.41508	0	0.444323
3L	4556086	4592294	FBgn0260657	255	+	3L	4592446	4626195	FBgn0262733	-	CG42540	Src64B		8	5	1	4	1	3		3.85493	3.40338	0.734706	1.88677	0.883265	1.33297
3L	8981794	8983211	FBgn0035949	255	+	3L	8982211	8986090	FBgn0263199	-	CG13314	Galk		8	2	1	8	0	4		3.85493	1.36135	0.734706	3.77354	0	1.77729
3L	9461049	9475474	FBgn0266101	255	+	3L	9475492	9476964	FBgn0011327	-	CG44838	Uch-L5		8	2	1	7	1	5		3.85493	1.36135	0.734706	3.30184	0.883265	2.22161
3L	11164970	11166619	FBgn0052076	255	+	3L	11166619	11169624	FBgn0036141	-	Alg10	wls		8	3	1	9	1	2		3.85493	2.04203	0.734706	4.24523	0.883265	0.888646
3L	17633448	17638000	FBgn0036742	255	+	3L	17638102	17645035	FBgn0004401	-	CG7497	Pep		8	3	1	3	0	2		3.85493	2.04203	0.734706	1.41508	0	0.888646
3R	17646367	17646439	FBgn0051579	255	+	3R	17646682	17646754	FBgn0051580	-	tRNA:Ala-AGC-2-7	tRNA:Ala-AGC-2-8		8	3	1	6	2	5		3.85493	2.04203	0.734706	2.83015	1.76653	2.22161
X	5752248	5754040	FBgn0029799	255	+	X	5753389	5754957	FBgn0029800	-	CG15772	lin-52		8	5	1	1	0	2		3.85493	3.40338	0.734706	0.471692	0	0.888646
3R	31800962	31802773	FBgn0039879	255	+	3R	31799633	31805277	FBgn0250755	-	Ir100a	CG42233		71	32	9	32	4	21		34.2125	21.7816	6.61235	15.0941	3.53306	9.33078
3R	15986151	16004080	FBgn0003507	255	+	3R	16004320	16008072	FBgn0262028	-	srp	lncRNA:CR42839		165	94	21	95	16	76		79.508	63.9835	15.4288	44.8108	14.1322	33.7685
2R	11159085	11217393	FBgn0003396	255	+	2R	11139303	11172205	FBgn0033579	-	shn	CG13229		110	54	14	51	3	35		53.0053	36.7565	10.2859	24.0563	2.6498	15.5513
2R	11159085	11217393	FBgn0003396	255	+	2R	11217415	11219770	FBgn0033582	-	shn	CG9084		110	54	14	51	3	35		53.0053	36.7565	10.2859	24.0563	2.6498	15.5513
2R	12589238	12591394	FBgn0050055	255	+	2R	12575239	12592916	FBgn0022764	-	lncRNA:CR30055	Sin3A		109	61	14	80	7	26		52.5234	41.5212	10.2859	37.7354	6.18286	11.5524
3R	15281370	15308778	FBgn0003721	255	+	3R	15290308	15290798	FBgn0266745	-	Tm1	CG45218		342	165	44	243	19	127		164.798	112.312	32.3271	114.621	16.782	56.429
3R	16996445	16999448	FBgn0038463	255	+	3R	16999383	17002354	FBgn0266917	-	CG3534	Sf3a1		101	60	13	66	1	58		48.6685	40.8406	9.55118	31.1317	0.883265	25.7707
3L	4403486	4405167	FBgn0035540	255	+	3L	4405126	4406058	FBgn0035541	-	Syx17	CG15019		54	21	7	29	1	28		26.0208	14.2942	5.14294	13.6791	0.883265	12.441
3R	31572142	31575706	FBgn0028968	255	+	3R	31575834	31580698	FBgn0043900	-	gammaCOP	pygo		231	100	30	131	9	84		111.311	68.0676	22.0412	61.7917	7.94939	37.3231
2L	9758341	9762374	FBgn0022720	255	+	2L	9762423	9763261	FBgn0011291	-	zf30C	Taf11		23	26	3	24	6	12		11.0829	17.6976	2.20412	11.3206	5.29959	5.33187
2L	19526685	19532984	FBgn0032800	255	+	2L	19526909	19530304	FBgn0032801	-	CG10137	CG10165		23	21	3	8	6	6		11.0829	14.2942	2.20412	3.77354	5.29959	2.66594
2R	18151703	18154059	FBgn0000057	255	+	2R	18154094	18158191	FBgn0022238	-	adp	lolal		23	19	3	18	0	13		11.0829	12.9328	2.20412	8.49046	0	5.7762
3L	12515058	12520953	FBgn0041775	255	+	3L	12521128	12524013	FBgn0020388	-	tral	Gcn5		819	462	107	337	37	367		394.649	314.472	78.6135	158.96	32.6808	163.066
3L	9411037	9413636	FBgn0035987	255	+	3L	9413595	9426757	FBgn0035989	-	Cpsf5	Tat		122	53	16	71	4	30		58.7877	36.0758	11.7553	33.4901	3.53306	13.3297
