# Supplementary material for: Trafficking of siRNA precursors by the dsRBD protein Blanks in Drosophila
Source: Nucleic Acids Res. 2020 Feb 6;48(7):3906–21. doi: 10.1093/nar/gkaa072 (PMC7144943; doi:10.1093/nar/gkaa072)
Supplement: gkaa072_Supplemental_Files [file gkaa072_supplemental_files.zip › Supplementary_table_3.xlsx]

## Sheet: data_for_volcano_plot
Significant	log -p	fold enrichment	Gene names	Fasta headers
+	4.09941	5.32499	blanks	>tr|Q8MRY4|Q8MRY4_DROME SD13619p OS=Drosophila melanogaster GN=blanks PE=2 SV=1;>tr|Q9VRL8|Q9VRL8_DROME Blanks OS=Drosophila melanogaster GN=blanks PE=2 SV=1
+	5.53608	3.91917	Dek	>tr|A1ZAK4|A1ZAK4_DROME Dek, isoform A OS=Drosophila melanogaster GN=Dek PE=2 SV=1;>tr|A1ZAK3|A1ZAK3_DROME Dek, isoform C OS=Drosophila melanogaster GN=Dek PE=4 SV=1;>tr|Q8T0D3|Q8T0D3_DROME Dek, isoform B OS=Drosophila melanogaster GN=Dek PE=2 SV=1;>tr|Q8I
+	4.44115	3.85424	RpA-70	>sp|Q24492|RFA1_DROME Replication protein A 70 kDa DNA-binding subunit OS=Drosophila melanogaster GN=RpA-70 PE=1 SV=1
+	4.38446	3.64368	CG10417	>sp|Q7K4Q5|Y0417_DROME Probable protein phosphatase CG10417 OS=Drosophila melanogaster GN=CG10417 PE=1 SV=1;>tr|E2QC56|E2QC56_DROME CG10417, isoform B OS=Drosophila melanogaster GN=CG10417 PE=3 SV=1
+	5.62382	3.59452	Hsp27	>tr|X2JC82|X2JC82_DROME Heat shock protein 27, isoform B OS=Drosophila melanogaster GN=Hsp27 PE=3 SV=1;>sp|P02518|HSP27_DROME Heat shock protein 27 OS=Drosophila melanogaster GN=Hsp27 PE=1 SV=2
+	4.5669	3.54683	CG1240	>tr|Q9VZY0|Q9VZY0_DROME CG1240 OS=Drosophila melanogaster GN=CG1240 PE=2 SV=1
+	4.99034	3.51461	CG17737	>sp|Q9VZS3|SUI1_DROME Protein translation factor SUI1 homolog OS=Drosophila melanogaster GN=CG17737 PE=1 SV=1
+	2.80734	3.34247	eIF-5A	>sp|Q9GU68|IF5A_DROME Eukaryotic translation initiation factor 5A OS=Drosophila melanogaster GN=eIF-5A PE=2 SV=2
+	5.69992	3.17672	pzg	>tr|Q9VP57|Q9VP57_DROME LD15904p OS=Drosophila melanogaster GN=pzg PE=2 SV=1
+	4.41083	2.89715	CG12082	>tr|Q9VZU7|Q9VZU7_DROME Ubiquitin carboxyl-terminal hydrolase OS=Drosophila melanogaster GN=CG12082 PE=2 SV=1
+	4.37544	2.78474	smid	>tr|Q7KU82|Q7KU82_DROME MIP20544p OS=Drosophila melanogaster GN=smid PE=2 SV=2;>tr|M9PEE1|M9PEE1_DROME Smallminded, isoform H OS=Drosophila melanogaster GN=smid PE=3 SV=1;>tr|P91638|P91638_DROME Smallminded protein OS=Drosophila melanogaster GN=smid PE=2 S
+	3.07648	2.74384	CkIIalpha	>sp|P08181|CSK2A_DROME Casein kinase II subunit alpha OS=Drosophila melanogaster GN=CkIIalpha PE=1 SV=2;>tr|A4V2B8|A4V2B8_DROME Casein kinase IIalpha, isoform C OS=Drosophila melanogaster GN=CkIIalpha PE=4 SV=1
+	3.76328	2.72033	Art1;CG6554	>tr|Q9VGW7|Q9VGW7_DROME Arginine methyltransferase 1 OS=Drosophila melanogaster GN=Art1 PE=2 SV=1;>tr|A0ANP8|A0ANP8_DROME CG6554 protein OS=Drosophila melanogaster GN=CG6554 PE=4 SV=1;>tr|C0MJ37|C0MJ37_DROME CG6554-PA OS=Drosophila melanogaster GN=CG6554 P
+	5.08309	2.66562	EndoGI	>tr|Q9V3V9|Q9V3V9_DROME Endonuclease G inhibitor, isoform A OS=Drosophila melanogaster GN=EndoGI PE=1 SV=1
+	3.58434	2.55366	nop5;CG10206	>tr|Q9U5W4|Q9U5W4_DROME CG10206 protein OS=Drosophila melanogaster GN=nop5 PE=2 SV=1;>tr|A0ANZ0|A0ANZ0_DROME CG10206 protein OS=Drosophila melanogaster GN=CG10206 PE=4 SV=1;>tr|A0ANY9|A0ANY9_DROME CG10206 protein OS=Drosophila melanogaster GN=CG10206 PE=4
+	4.09391	2.54164	Droj2	>tr|Q9VFV9|Q9VFV9_DROME DnaJ-like-2, isoform A OS=Drosophila melanogaster GN=Droj2 PE=2 SV=1
+	5.16076	2.51911	l(2)09851	>tr|Q8SYL1|Q8SYL1_DROME Lethal (2) 09851 OS=Drosophila melanogaster GN=l(2)09851 PE=2 SV=1
+	2.77033	2.50072	Trip1	>sp|O02195|EIF3I_DROME Eukaryotic translation initiation factor 3 subunit I OS=Drosophila melanogaster GN=Trip1 PE=1 SV=1
+	3.25027	2.49574	Fib;Fib-RA	>sp|Q9W1V3|FBRL_DROME rRNA 2-O-methyltransferase fibrillarin OS=Drosophila melanogaster GN=Fib PE=2 SV=1;>tr|E4NKN3|E4NKN3_DROME GM13963p OS=Drosophila melanogaster GN=Fib-RA PE=2 SV=1
+	4.41201	2.47712	Hsp68	>sp|O97125|HSP68_DROME Heat shock protein 68 OS=Drosophila melanogaster GN=Hsp68 PE=1 SV=1
+	3.86491	2.43107	mod	>sp|P13469|MODU_DROME DNA-binding protein modulo OS=Drosophila melanogaster GN=mod PE=1 SV=2
+	3.57547	2.42044	Bj1	>sp|P25171|RCC1_DROME Regulator of chromosome condensation OS=Drosophila melanogaster GN=Rcc1 PE=1 SV=2
+	5.92076	2.39619	RpS17	>sp|P17704|RS17_DROME 40S ribosomal protein S17 OS=Drosophila melanogaster GN=RpS17 PE=1 SV=2
+	1.61118	2.34525	RpS3	>sp|Q06559|RS3_DROME 40S ribosomal protein S3 OS=Drosophila melanogaster GN=RpS3 PE=1 SV=1;>tr|G3M3A2|G3M3A2_DROME RpS3-PA OS=Drosophila melanogaster GN=RpS3 PE=3 SV=1;>tr|Q29QY2|Q29QY2_DROME IP15838p (Fragment) OS=Drosophila melanogaster PE=2 SV=1
+	2.5902	2.3247	RpL21	>tr|Q9V9M7|Q9V9M7_DROME RE62581p OS=Drosophila melanogaster GN=RpL21 PE=1 SV=1
+	4.59646	2.30618	ncd	>sp|P20480|NCD_DROME Protein claret segregational OS=Drosophila melanogaster GN=ncd PE=1 SV=1;>tr|Q5UHE2|Q5UHE2_DROME Kinesin-like motor protein (Fragment) OS=Drosophila melanogaster GN=ncd PE=4 SV=1;>tr|B6UXF6|B6UXF6_DROME Non-claret disjunctional (Fragme
+	4.5744	2.30273	Nap1	>tr|Q9W1G7|Q9W1G7_DROME LD21576p OS=Drosophila melanogaster GN=Nap1 PE=2 SV=1;>tr|Q24150|Q24150_DROME Nucleosome assembly protein NAP-1 OS=Drosophila melanogaster GN=Nap1 PE=1 SV=1
+	2.74447	2.28825	La;La-RB	>sp|P40796|LA_DROME La protein homolog OS=Drosophila melanogaster GN=La PE=1 SV=2;>tr|M9ZVK8|M9ZVK8_DROME FI21003p1 OS=Drosophila melanogaster GN=La-RB PE=2 SV=1;>tr|Q8T8V5|Q8T8V5_DROME AT22034p OS=Drosophila melanogaster GN=La PE=2 SV=1
+	3.38121	2.24337	Uba1	>tr|Q8T0L3|Q8T0L3_DROME GH24511p OS=Drosophila melanogaster GN=Uba1 PE=2 SV=1;>tr|O46111|O46111_DROME Ubiquitin activating enzyme OS=Drosophila melanogaster GN=Uba1 PE=2 SV=1
+	3.26812	2.24012	rump	>tr|Q9VHC7|Q9VHC7_DROME FI21236p1 OS=Drosophila melanogaster GN=rump PE=2 SV=1
+	4.00339	2.20656	RpL18	>sp|Q9VS34|RL18_DROME 60S ribosomal protein L18 OS=Drosophila melanogaster GN=RpL18 PE=1 SV=1;>tr|M9PHM6|M9PHM6_DROME 60S ribosomal protein L18 OS=Drosophila melanogaster GN=RpL18 PE=3 SV=1
+	2.82382	2.20002	Uba2	>tr|Q7KUA4|Q7KUA4_DROME LD22577p OS=Drosophila melanogaster GN=Uba2 PE=2 SV=1;>tr|Q7KJV6|Q7KJV6_DROME Ubiquitin-like protein activating enzyme OS=Drosophila melanogaster GN=Uba2 PE=2 SV=1;>tr|Q9VSD9|Q9VSD9_DROME Smt3 activating enzyme 2 OS=Drosophila melan
+	3.21539	2.19225	Spt5	>sp|Q9V460|SPT5H_DROME Transcription elongation factor SPT5 OS=Drosophila melanogaster GN=Spt5 PE=1 SV=1
+	3.69865	2.17046	CG1361	>tr|Q9VZE4|Q9VZE4_DROME CG1316 OS=Drosophila melanogaster GN=CG1316 PE=2 SV=2
+	3.7021	2.14049	HP1b	>tr|Q9W396|Q9W396_DROME FI06908p OS=Drosophila melanogaster GN=HP1b PE=2 SV=1;>tr|Q95SE0|Q95SE0_DROME GM01918p OS=Drosophila melanogaster GN=HP1b PE=2 SV=1
+	2.74165	2.12761	CkIIbeta;CkIIbeta-RC	>tr|A4V4C1|A4V4C1_DROME Casein kinase II beta subunit, isoform C OS=Drosophila melanogaster GN=CkIIbeta PE=2 SV=1;>tr|C9QPE1|C9QPE1_DROME MIP14664p OS=Drosophila melanogaster GN=CkIIbeta-RC PE=2 SV=1;>tr|M9NGA3|M9NGA3_DROME Casein kinase II beta subunit, i
+	1.73801	2.08181	RpL4	>sp|P09180|RL4_DROME 60S ribosomal protein L4 OS=Drosophila melanogaster GN=RpL4 PE=1 SV=2;>tr|Q1EBX5|Q1EBX5_DROME IP15855p OS=Drosophila melanogaster PE=2 SV=1
+	3.68193	2.06301	RpL24	>tr|X2JE06|X2JE06_DROME Ribosomal protein L24, isoform B OS=Drosophila melanogaster GN=RpL24 PE=4 SV=1;>sp|Q9VJY6|RL24_DROME 60S ribosomal protein L24 OS=Drosophila melanogaster GN=RpL24 PE=1 SV=1
+	4.81263	2.06187	Ssb-c31a	>sp|Q9VLR5|TCP4_DROME RNA polymerase II transcriptional coactivator OS=Drosophila melanogaster GN=Ssb-c31a PE=2 SV=1
+	2.3807	2.0466	Jafrac1;CG1633	>tr|X2JF59|X2JF59_DROME Thioredoxin peroxidase 1, isoform C OS=Drosophila melanogaster GN=Jafrac1 PE=4 SV=1;>sp|Q9V3P0|PRDX1_DROME Peroxiredoxin 1 OS=Drosophila melanogaster GN=Jafrac1 PE=1 SV=1;>tr|F6J6B9|F6J6B9_DROME CG1633 (Fragment) OS=Drosophila melan
+	3.12324	2.03036	dre4	>sp|Q8IRG6|SPT16_DROME FACT complex subunit spt16 OS=Drosophila melanogaster GN=dre4 PE=1 SV=2
+	3.13489	2.00779	His1:CG33801;His1:CG33807;His1:CG33858;His1;His1:CG33852-RA	>tr|Q4ABE3|Q4ABE3_DROME Histone H1 OS=Drosophila melanogaster GN=His1:CG33801 PE=3 SV=1;>tr|Q4ABD8|Q4ABD8_DROME Histone H1 OS=Drosophila melanogaster GN=His1:CG33807 PE=3 SV=1;>tr|Q4AB54|Q4AB54_DROME Histone H1 OS=Drosophila melanogaster GN=His1:CG33855 PE
+	3.19472	1.9947	Top2	>sp|P15348|TOP2_DROME DNA topoisomerase 2 OS=Drosophila melanogaster GN=Top2 PE=1 SV=1;>tr|M9PDQ1|M9PDQ1_DROME DNA topoisomerase 2 OS=Drosophila melanogaster GN=Top2 PE=3 SV=1
+	1.92824	1.9715	Hrb98DE-RE;Hrb98DE;Hrb98DE-RC;Hrb98DE-RA	>tr|C8VV67|C8VV67_DROME RE34829p OS=Drosophila melanogaster GN=Hrb98DE-RE PE=2 SV=1;>tr|A4V3J6|A4V3J6_DROME Heterogeneous nuclear ribonucleoprotein at 98DE, isoform F OS=Drosophila melanogaster GN=Hrb98DE PE=4 SV=1;>sp|P07909|ROA1_DROME Heterogeneous nucle
+	4.61783	1.96966	Mtor	>sp|A1Z8P9|TPR_DROME Nucleoprotein TPR OS=Drosophila melanogaster GN=Mtor PE=1 SV=1
+	3.25713	1.96772	Hel25E	>sp|Q27268|DX39B_DROME ATP-dependent RNA helicase WM6 OS=Drosophila melanogaster GN=Hel25E PE=1 SV=1;>tr|M9PC90|M9PC90_DROME Helicase at 25E, isoform D OS=Drosophila melanogaster GN=Hel25E PE=4 SV=1
+	1.23195	1.95284	RpL30	>tr|Q9VJ19|Q9VJ19_DROME RE25263p OS=Drosophila melanogaster GN=RpL30 PE=1 SV=1;>tr|Q8MT23|Q8MT23_DROME RH09938p OS=Drosophila melanogaster GN=RpL30 PE=2 SV=1;>tr|B5RIJ9|B5RIJ9_DROME FI02875p (Fragment) OS=Drosophila melanogaster PE=2 SV=1
+	1.33552	1.95278	RpL7A	>tr|X2JCS6|X2JCS6_DROME Ribosomal protein L7A, isoform E OS=Drosophila melanogaster GN=RpL7A PE=4 SV=1;>sp|P46223|RL7A_DROME 60S ribosomal protein L7a OS=Drosophila melanogaster GN=RpL7A PE=1 SV=2
+	2.6202	1.92723	Su(var)205	>sp|P05205|HP1_DROME Heterochromatin protein 1 OS=Drosophila melanogaster GN=Su(var)205 PE=1 SV=2
+	4.13208	1.91821	RPA2;CG9273	>tr|Q9VIH1|Q9VIH1_DROME CG9273 protein OS=Drosophila melanogaster GN=RPA2 PE=1 SV=2;>tr|Q8SXG3|Q8SXG3_DROME RH07841p OS=Drosophila melanogaster GN=RPA2 PE=2 SV=1;>tr|A0ANL0|A0ANL0_DROME CG9273 protein (Fragment) OS=Drosophila melanogaster GN=CG9273 PE=4 SV
+	4.51238	1.91667	cl	>tr|Q9VMQ9|Q9VMQ9_DROME Clot protein OS=Drosophila melanogaster GN=cl PE=2 SV=1
+	3.37332	1.9037	RpS5a	>tr|X2JKU5|X2JKU5_DROME Ribosomal protein S5a, isoform B OS=Drosophila melanogaster GN=RpS5a PE=3 SV=1;>sp|Q24186|RS5A_DROME 40S ribosomal protein S5a OS=Drosophila melanogaster GN=RpS5a PE=1 SV=1
+	2.99256	1.89863	FKBP59	>tr|X2J5E8|X2J5E8_DROME FK506-binding protein FKBP59, isoform B OS=Drosophila melanogaster GN=FKBP59 PE=4 SV=1;>sp|Q9VL78|FKB59_DROME FK506-binding protein 59 OS=Drosophila melanogaster GN=FKBP59 PE=1 SV=1
+	2.59046	1.8806	TER94;TER94-RC	>sp|Q7KN62|TERA_DROME Transitional endoplasmic reticulum ATPase TER94 OS=Drosophila melanogaster GN=TER94 PE=1 SV=1;>tr|D0IQG4|D0IQG4_DROME AT24528p (Fragment) OS=Drosophila melanogaster GN=TER94-RC PE=2 SV=1;>tr|Q8IGZ2|Q8IGZ2_DROME LP12034p OS=Drosophila
	1.08835	1.87985	RpL13	>sp|P41126|RL13_DROME 60S ribosomal protein L13 OS=Drosophila melanogaster GN=RpL13 PE=1 SV=1;>tr|M9PFF0|M9PFF0_DROME 60S ribosomal protein L13 OS=Drosophila melanogaster GN=RpL13 PE=3 SV=1
+	1.34425	1.86044	eIF-4a-RD;eIF-4a;eIF-4a-RB	>tr|C8VV33|C8VV33_DROME AT04852p OS=Drosophila melanogaster GN=eIF-4a-RD PE=2 SV=1;>sp|Q02748|IF4A_DROME Eukaryotic initiation factor 4A OS=Drosophila melanogaster GN=eIF-4a PE=1 SV=3;>tr|D3DMH8|D3DMH8_DROME RE22480p OS=Drosophila melanogaster GN=eIF-4a-RD
	1.18807	1.83588	Hrb87F	>sp|P48810|RB87F_DROME Heterogeneous nuclear ribonucleoprotein 87F OS=Drosophila melanogaster GN=Hrb87F PE=2 SV=2;>tr|E1JIK0|E1JIK0_DROME Heterogeneous nuclear ribonucleoprotein at 87F, isoform C OS=Drosophila melanogaster GN=Hrb87F PE=2 SV=1
+	1.90488	1.8085	RpL22	>sp|P50887|RL22_DROME 60S ribosomal protein L22 OS=Drosophila melanogaster GN=RpL22 PE=1 SV=2
+	2.58278	1.80835	CG4747	>tr|X2JDP6|X2JDP6_DROME CG4747, isoform C OS=Drosophila melanogaster GN=CG4747 PE=4 SV=1;>sp|Q8T079|GLYR1_DROME Putative oxidoreductase GLYR1 homolog OS=Drosophila melanogaster GN=CG4747 PE=1 SV=1;>tr|M9MRG2|M9MRG2_DROME CG4747, isoform B OS=Drosophila mel
+	1.76718	1.80409	baf	>sp|Q9VLU0|BAF_DROME Barrier-to-autointegration factor OS=Drosophila melanogaster GN=baf PE=3 SV=1;>tr|M9PCH8|M9PCH8_DROME Barrier to autointegration factor, isoform B OS=Drosophila melanogaster GN=baf PE=4 SV=1
+	2.71322	1.79355	Hcf	>sp|Q9V4C8|HCF_DROME Host cell factor OS=Drosophila melanogaster GN=Hcf PE=1 SV=2
+	1.63119	1.77598	Dsp1-RC;Dsp1;Dsp1-RF	>tr|F2FBA6|F2FBA6_DROME Dorsal switch protein 1, isoform G OS=Drosophila melanogaster GN=Dsp1-RC PE=2 SV=1;>sp|Q24537|HMG2_DROME High mobility group protein DSP1 OS=Drosophila melanogaster GN=Dsp1 PE=2 SV=1;>tr|B7Z0Z0|B7Z0Z0_DROME Dorsal switch protein 1,
+	3.13662	1.76997	RpL19	>sp|P36241|RL19_DROME 60S ribosomal protein L19 OS=Drosophila melanogaster GN=RpL19 PE=1 SV=2
+	3.66626	1.76953	Mi-2;Mi-2-RC	>tr|M9PIA6|M9PIA6_DROME Mi-2, isoform D OS=Drosophila melanogaster GN=Mi-2 PE=4 SV=1;>sp|O97159|CHDM_DROME Chromodomain-helicase-DNA-binding protein Mi-2 homolog OS=Drosophila melanogaster GN=Mi-2 PE=1 SV=2;>tr|E1JI46|E1JI46_DROME Mi-2, isoform C OS=Drosop
+	1.4177	1.76176	Nlp	>sp|Q27415|NLP_DROME Nucleoplasmin-like protein OS=Drosophila melanogaster GN=Nlp PE=1 SV=1
+	6.21507	1.73588	nonA;nonA-RB	>tr|X2JFR1|X2JFR1_DROME No on or off transient A, isoform D OS=Drosophila melanogaster GN=nonA PE=4 SV=1;>sp|Q04047|NONA_DROME Protein no-on-transient A OS=Drosophila melanogaster GN=nonA PE=1 SV=2;>tr|Q8IR16|Q8IR16_DROME No on or off transient A, isoform
+	1.27465	1.73121	RpS8	>sp|Q8MLY8|RS8_DROME 40S ribosomal protein S8 OS=Drosophila melanogaster GN=RpS8 PE=1 SV=1
+	2.06048	1.69329	CG15784	>tr|Q9W4C1|Q9W4C1_DROME CG15784, isoform A OS=Drosophila melanogaster GN=CG15784 PE=2 SV=1
+	2.19272	1.68642	RpL23;RpL17A	>sp|P48159|RL23_DROME 60S ribosomal protein L23 OS=Drosophila melanogaster GN=RpL23 PE=1 SV=2;>tr|A8E792|A8E792_DROME TA01212p OS=Drosophila melanogaster GN=RpL17A PE=2 SV=1
+	3.24602	1.68594	Kap-alpha3	>tr|Q9V455|Q9V455_DROME Importin subunit alpha OS=Drosophila melanogaster GN=Kap-alpha3 PE=2 SV=1;>tr|Q9UB78|Q9UB78_DROME Importin subunit alpha OS=Drosophila melanogaster GN=Kap-alpha3 PE=2 SV=1;>tr|O76522|O76522_DROME Karyopherin alpha 3 (Fragment) OS=Dr
+	2.60664	1.675	lost	>tr|Q8IGE9|Q8IGE9_DROME RH35990p (Fragment) OS=Drosophila melanogaster GN=lost PE=2 SV=1;>tr|Q8IPM3|Q8IPM3_DROME Growl, isoform B (Fragment) OS=Drosophila melanogaster GN=lost PE=4 SV=2;>tr|Q9VN21|Q9VN21_DROME Growl, isoform A OS=Drosophila melanogaster GN
+	3.3024	1.66813	bic	>tr|Q7KM15|Q7KM15_DROME Beta NAC homolog OS=Drosophila melanogaster GN=bic PE=2 SV=1;>tr|Q9U9Q7|Q9U9Q7_DROME BcDNA.GM05329 OS=Drosophila melanogaster GN=bic PE=2 SV=1
+	2.97586	1.65739	Mcm3	>tr|X2JAI4|X2JAI4_DROME Minichromosome maintenance 3, isoform B OS=Drosophila melanogaster GN=Mcm3 PE=3 SV=1;>sp|Q9XYU1|MCM3_DROME DNA replication licensing factor Mcm3 OS=Drosophila melanogaster GN=Mcm3 PE=1 SV=1
+	3.0489	1.64966	chic	>sp|P25843|PROF_DROME Profilin OS=Drosophila melanogaster GN=chic PE=1 SV=1;>tr|M9NEU5|M9NEU5_DROME Profilin OS=Drosophila melanogaster GN=chic PE=3 SV=1
	1.04865	1.61753	Chd64	>tr|Q9VZI1|Q9VZI1_DROME Calponin-like protein Chd64 OS=Drosophila melanogaster GN=Chd64 PE=2 SV=2;>tr|M9PE30|M9PE30_DROME Chd64, isoform C OS=Drosophila melanogaster GN=Chd64 PE=4 SV=1
+	1.80781	1.59933	CG7564	>tr|Q9VVI1|Q9VVI1_DROME CG7564, isoform A OS=Drosophila melanogaster GN=CG7564 PE=2 SV=1
+	3.38779	1.58658	Pros28.1	>sp|P22769|PSA71_DROME Proteasome subunit alpha type-7-1 OS=Drosophila melanogaster GN=Prosalpha4 PE=1 SV=2
+	2.27441	1.56815	mor	>tr|Q8MSY3|Q8MSY3_DROME LD06146p OS=Drosophila melanogaster GN=mor PE=2 SV=1;>tr|Q7KPY3|Q7KPY3_DROME Moira OS=Drosophila melanogaster GN=mor PE=1 SV=1;>tr|Q9VF03|Q9VF03_DROME Brahma associated protein 155 kDa OS=Drosophila melanogaster GN=mor PE=2 SV=3
	1.14804	1.55369	REG	>tr|Q9V3P3|Q9V3P3_DROME LD45860p OS=Drosophila melanogaster GN=REG PE=2 SV=1
+	2.97015	1.54911	CG4038	>sp|Q7KVQ0|GAR1_DROME Probable H/ACA ribonucleoprotein complex subunit 1 OS=Drosophila melanogaster GN=CG4038 PE=1 SV=1;>tr|A8E6K0|A8E6K0_DROME FI01531p OS=Drosophila melanogaster GN=CG4038 PE=2 SV=1
+	3.23296	1.54343	CG30122-RB;CG30122	>tr|A8E6M1|A8E6M1_DROME CG30122, isoform D OS=Drosophila melanogaster GN=CG30122 PE=2 SV=1;>tr|A1ZBB4|A1ZBB4_DROME CG30122, isoform B OS=Drosophila melanogaster GN=CG30122 PE=4 SV=1;>tr|E1JGL8|E1JGL8_DROME CG30122, isoform C OS=Drosophila melanogaster GN=C
+	3.0208	1.53161	geminin	>tr|Q7JX41|Q7JX41_DROME Geminin OS=Drosophila melanogaster GN=geminin PE=2 SV=1
+	2.70165	1.53054	Cdc37;Cdc37-RA	>tr|Q86NM8|Q86NM8_DROME SD25413p OS=Drosophila melanogaster GN=Cdc37 PE=2 SV=1;>sp|Q24276|CDC37_DROME Hsp90 co-chaperone Cdc37 OS=Drosophila melanogaster GN=Cdc37 PE=1 SV=1;>tr|C4IY07|C4IY07_DROME FI07667p OS=Drosophila melanogaster GN=Cdc37-RA PE=2 SV=1
+	2.94085	1.52984	RpS13	>tr|X2J950|X2J950_DROME Ribosomal protein S13, isoform C OS=Drosophila melanogaster GN=RpS13 PE=3 SV=1;>sp|Q03334|RS13_DROME 40S ribosomal protein S13 OS=Drosophila melanogaster GN=RpS13 PE=1 SV=3
+	4.27751	1.5188	lark	>sp|Q94901|LARK_DROME RNA-binding protein lark OS=Drosophila melanogaster GN=lark PE=1 SV=1
+	1.51174	1.51809	RpS2	>sp|P31009|RS2_DROME 40S ribosomal protein S2 OS=Drosophila melanogaster GN=RpS2 PE=1 SV=2;>tr|M9PB84|M9PB84_DROME Ribosomal protein S2, isoform B OS=Drosophila melanogaster GN=RpS2 PE=3 SV=1
+	1.7204	1.51321	RpS18;RpS18-RB	>sp|P41094|RS18_DROME 40S ribosomal protein S18 OS=Drosophila melanogaster GN=RpS18 PE=1 SV=1;>tr|B6IDT0|B6IDT0_DROME FI09342p (Fragment) OS=Drosophila melanogaster GN=RpS18-RB PE=2 SV=1
+	2.36808	1.49788	dpa	>sp|Q26454|MCM4_DROME DNA replication licensing factor MCM4 OS=Drosophila melanogaster GN=dpa PE=1 SV=2;>tr|Q5BI95|Q5BI95_DROME RE04051p OS=Drosophila melanogaster GN=dpa PE=2 SV=1
	1.09051	1.46944	14-3-3epsilon;14-3-3epsilon-RA;14-3-3epsilon-RD	>sp|P92177|1433E_DROME 14-3-3 protein epsilon OS=Drosophila melanogaster GN=14-3-3epsilon PE=1 SV=2;>tr|C6TP70|C6TP70_DROME MIP08648p OS=Drosophila melanogaster GN=14-3-3epsilon-RA PE=2 SV=1;>tr|D3DMY5|D3DMY5_DROME AT09839p (Fragment) OS=Drosophila melanog
+	1.71823	1.46711	hoip;hoip-RA	>sp|Q9U3Z7|NH2L1_DROME NHP2-like protein 1 homolog OS=Drosophila melanogaster GN=hoip PE=2 SV=1;>tr|D2NUK9|D2NUK9_DROME Hoi-polloi, isoform B OS=Drosophila melanogaster GN=hoip PE=2 SV=1
+	2.33676	1.46536	RpS9;RpS9-RA	>sp|P55935|RS9_DROME 40S ribosomal protein S9 OS=Drosophila melanogaster GN=RpS9 PE=1 SV=2;>tr|C6SUW3|C6SUW3_DROME LD13662p OS=Drosophila melanogaster GN=RpS9-RA PE=2 SV=1;>tr|Q95RG1|Q95RG1_DROME LD32106p OS=Drosophila melanogaster GN=RpS9 PE=2 SV=1
	1.10347	1.46169	Rm62;Rm62-RE;Rm62-RB	>tr|E1JJ68|E1JJ68_DROME Rm62, isoform H OS=Drosophila melanogaster GN=Rm62 PE=3 SV=1;>tr|C7LAE4|C7LAE4_DROME LP18603p OS=Drosophila melanogaster GN=Rm62-RE PE=2 SV=1;>sp|P19109|DDX17_DROME ATP-dependent RNA helicase p62 OS=Drosophila melanogaster GN=Rm62 P
+	1.34851	1.44155	RpL9	>tr|X2JDU0|X2JDU0_DROME Ribosomal protein L9, isoform C OS=Drosophila melanogaster GN=RpL9 PE=4 SV=1;>sp|P50882|RL9_DROME 60S ribosomal protein L9 OS=Drosophila melanogaster GN=RpL9 PE=1 SV=2
+	3.06077	1.41586	RpS15Aa	>sp|P48149|RS15A_DROME 40S ribosomal protein S15Aa OS=Drosophila melanogaster GN=RpS15Aa PE=1 SV=2;>tr|E1JJM9|E1JJM9_DROME Ribosomal protein S15Aa, isoform F OS=Drosophila melanogaster GN=RpS15Aa PE=3 SV=1
+	1.51338	1.41111	U2af50	>tr|M9NH51|M9NH51_DROME U2 small nuclear riboprotein auxiliary factor 50, isoform C OS=Drosophila melanogaster GN=U2af50 PE=4 SV=1;>sp|Q24562|U2AF2_DROME Splicing factor U2AF 50 kDa subunit OS=Drosophila melanogaster GN=U2af50 PE=2 SV=1;>tr|M9NDZ4|M9NDZ4_D
	1.00409	1.39524	CG5787	>tr|Q9VK59|Q9VK59_DROME CG5787, isoform A OS=Drosophila melanogaster GN=CG5787 PE=2 SV=2
	0.76399	1.38572	Hsp23	>sp|P02516|HSP23_DROME Heat shock protein 23 OS=Drosophila melanogaster GN=Hsp23 PE=2 SV=2;>tr|M9NE68|M9NE68_DROME Heat shock protein 23, isoform B OS=Drosophila melanogaster GN=Hsp23 PE=3 SV=1
+	1.40666	1.38091	tsr	>sp|P45594|CADF_DROME Cofilin/actin-depolymerizing factor homolog OS=Drosophila melanogaster GN=tsr PE=2 SV=1
+	4.25437	1.36768	Cp190	>sp|Q24478|CP190_DROME Centrosome-associated zinc finger protein CP190 OS=Drosophila melanogaster GN=Cp190 PE=1 SV=2
+	2.47852	1.36178	Ote	>sp|P20240|OTE_DROME Otefin OS=Drosophila melanogaster GN=Ote PE=1 SV=2
	0.706937	1.35732	RpL3;RpL3-RA;RpL3-RB	>sp|O16797|RL3_DROME 60S ribosomal protein L3 OS=Drosophila melanogaster GN=RpL3 PE=1 SV=3;>tr|C6SUV6|C6SUV6_DROME LP14077p (Fragment) OS=Drosophila melanogaster GN=RpL3-RA PE=2 SV=1;>tr|C7LA69|C7LA69_DROME RE52161p OS=Drosophila melanogaster GN=RpL3-RB PE
	0.78439	1.3534	RpL18A	>sp|P41093|RL18A_DROME 60S ribosomal protein L18a OS=Drosophila melanogaster GN=RpL18A PE=1 SV=1
	0.987501	1.33857	Caf1;CG4236	>sp|Q24572|CAF1_DROME Probable histone-binding protein Caf1 OS=Drosophila melanogaster GN=Caf1 PE=1 SV=1;>tr|C0MJE4|C0MJE4_DROME CG4236-PA OS=Drosophila melanogaster GN=CG4236 PE=4 SV=1;>tr|E1JIL4|E1JIL4_DROME Chromatin assembly factor 1 subunit, isoform B
+	1.73925	1.32786	Mlc-c	>sp|P54357|MLC2_DROME Myosin-2 essential light chain OS=Drosophila melanogaster GN=Mlc-c PE=1 SV=1;>tr|M9NEW1|M9NEW1_DROME Myosin light chain cytoplasmic, isoform B OS=Drosophila melanogaster GN=Mlc-c PE=4 SV=1
+	1.61612	1.31469	RpS24	>tr|Q9W229|Q9W229_DROME 40S ribosomal protein S24 OS=Drosophila melanogaster GN=RpS24 PE=1 SV=1
	1.18217	1.30857	RpL5	>tr|R9Q794|R9Q794_DROME Ribosomal protein L5, isoform G OS=Drosophila melanogaster GN=RpL5 PE=3 SV=1;>sp|Q9W5R8|RL5_DROME 60S ribosomal protein L5 OS=Drosophila melanogaster GN=RpL5 PE=1 SV=2;>tr|Q6NL81|Q6NL81_DROME RE57391p OS=Drosophila melanogaster GN=y
	1.27965	1.28575	CG11999	>tr|Q9VNA3|Q9VNA3_DROME CG11999 OS=Drosophila melanogaster GN=CG11999 PE=2 SV=1
+	2.96282	1.28412	RpL32	>sp|P04359|RL32_DROME 60S ribosomal protein L32 OS=Drosophila melanogaster GN=RpL32 PE=1 SV=3
	0.814834	1.27115	RpL34a;RpL34b	>tr|Q9VBH8|Q9VBH8_DROME FI02850p OS=Drosophila melanogaster GN=RpL34a PE=1 SV=2;>tr|Q8SYG0|Q8SYG0_DROME RE63456p OS=Drosophila melanogaster GN=RpL34a PE=2 SV=1;>tr|Q9VHE5|Q9VHE5_DROME RH48056p OS=Drosophila melanogaster GN=RpL34b PE=2 SV=1
	0.883024	1.26034	RpL14	>tr|Q5U0W4|Q5U0W4_DROME GM06787p (Fragment) OS=Drosophila melanogaster PE=2 SV=1;>sp|P55841|RL14_DROME 60S ribosomal protein L14 OS=Drosophila melanogaster GN=RpL14 PE=1 SV=1;>tr|Q5BIL1|Q5BIL1_DROME RH72463p (Fragment) OS=Drosophila melanogaster GN=RpL14 P
+	3.57916	1.25399	Cctgamma	>sp|P48605|TCPG_DROME T-complex protein 1 subunit gamma OS=Drosophila melanogaster GN=Cctgamma PE=2 SV=2;>tr|A4V303|A4V303_DROME Cctgamma, isoform B OS=Drosophila melanogaster GN=Cctgamma PE=3 SV=1
	1.16606	1.24814	RpS16	>sp|Q9W237|RS16_DROME 40S ribosomal protein S16 OS=Drosophila melanogaster GN=RpS16 PE=1 SV=1
	1.31308	1.23869	Pabp2	>sp|Q7KNF2|PABP2_DROME Polyadenylate-binding protein 2 OS=Drosophila melanogaster GN=Pabp2 PE=2 SV=1;>tr|E2QC83|E2QC83_DROME Pabp2, isoform B OS=Drosophila melanogaster GN=Pabp2 PE=4 SV=1
	0.842222	1.23517	RpL8;CG31664	>sp|Q9V3G1|RL8_DROME 60S ribosomal protein L8 OS=Drosophila melanogaster GN=RpL8 PE=1 SV=1;>tr|Q4V4W5|Q4V4W5_DROME IP12501p (Fragment) OS=Drosophila melanogaster GN=CG31664 PE=2 SV=1
+	1.43115	1.22464	pic	>sp|Q9XYZ5|DDB1_DROME DNA damage-binding protein 1 OS=Drosophila melanogaster GN=pic PE=1 SV=1
+	2.12677	1.20546	CstF-64	>tr|Q9VE52|Q9VE52_DROME Cleavage stimulation factor 64 kilodalton subunit OS=Drosophila melanogaster GN=CstF-64 PE=2 SV=2;>tr|Q86NL1|Q86NL1_DROME RE27227p OS=Drosophila melanogaster GN=CstF-64 PE=2 SV=1;>tr|A8E6L0|A8E6L0_DROME FI01808p OS=Drosophila melano
	0.48041	1.18753	smt3	>tr|O97102|O97102_DROME LD07775p OS=Drosophila melanogaster GN=smt3 PE=1 SV=1
+	1.7859	1.17771	Ran	>sp|Q9VZ23|RAN_DROME GTP-binding nuclear protein Ran OS=Drosophila melanogaster GN=ran PE=1 SV=1;>tr|A4V4A5|A4V4A5_DROME Ran, isoform B OS=Drosophila melanogaster GN=Ran PE=4 SV=1
	0.821831	1.17338	skpA	>tr|O77430|O77430_DROME HL01263p OS=Drosophila melanogaster GN=skpA PE=1 SV=1
+	1.37783	1.16473	Ef1beta	>sp|O96827|EF1B_DROME Probable elongation factor 1-beta OS=Drosophila melanogaster GN=Ef1beta PE=1 SV=3
+	2.22472	1.14136	FK506-bp2;FK506-bp2-RA	>sp|P48375|FKB12_DROME 12 kDa FK506-binding protein OS=Drosophila melanogaster GN=FK506-bp2 PE=3 SV=2;>tr|H0RN81|H0RN81_DROME Peptidyl-prolyl cis-trans isomerase OS=Drosophila melanogaster GN=FK506-bp2-RA PE=2 SV=1
	0.962329	1.14041	Rpn6	>sp|Q7KLV9|PSD11_DROME 26S proteasome non-ATPase regulatory subunit 11 OS=Drosophila melanogaster GN=Rpn6 PE=1 SV=1
	0.794768	1.1309	Aos1;CG12276	>tr|Q9VG70|Q9VG70_DROME Smt3 activating enzyme 1 OS=Drosophila melanogaster GN=Aos1 PE=2 SV=2;>tr|Q7KSM5|Q7KSM5_DROME Aos1 OS=Drosophila melanogaster GN=Aos1 PE=2 SV=1;>tr|Q7KJV5|Q7KJV5_DROME Ubiquitin-like protein activating enzyme N subunit OS=Drosophila
+	2.65226	1.13015	kay-RA;kay	>tr|C4JC86|C4JC86_DROME LD16083p OS=Drosophila melanogaster GN=kay-RA PE=2 SV=1;>sp|A8MPH9|FOSLD_DROME Transcription factor kayak, isoforms D/sro OS=Drosophila melanogaster GN=kay PE=1 SV=2;>sp|P21525|FOSLA_DROME Transcription factor kayak, isoforms A/B/F
	1.02238	1.12882	CG42245-RA;MEP-1	>tr|Q3KN57|Q3KN57_DROME RE60032p2 OS=Drosophila melanogaster GN=CG42245-RA PE=2 SV=1;>tr|Q0E8J0|Q0E8J0_DROME MEP-1, isoform A OS=Drosophila melanogaster GN=MEP-1 PE=1 SV=1;>tr|Q8T078|Q8T078_DROME LD22412p OS=Drosophila melanogaster GN=MEP-1 PE=2 SV=1
	0.917717	1.12746	RpS28b	>tr|X2JEM4|X2JEM4_DROME Ribosomal protein S28b, isoform B OS=Drosophila melanogaster GN=RpS28b PE=3 SV=1;>sp|Q9W334|RS28_DROME 40S ribosomal protein S28 OS=Drosophila melanogaster GN=RpS28b PE=1 SV=2
	0.930753	1.12571	RpS6;RpS6-RB	>sp|P29327|RS6_DROME 40S ribosomal protein S6 OS=Drosophila melanogaster GN=RpS6 PE=1 SV=1;>tr|H1ZYF1|H1ZYF1_DROME 40S ribosomal protein S6 OS=Drosophila melanogaster GN=RpS6 PE=3 SV=1;>tr|D2NUH9|D2NUH9_DROME TA01224p (Fragment) OS=Drosophila melanogaster
+	2.72012	1.11347	CG3353	>tr|Q9VDD0|Q9VDD0_DROME CG3353 OS=Drosophila melanogaster GN=CG3353 PE=2 SV=2
+	1.74764	1.10617	hyd-RA;hyd	>tr|N0D584|N0D584_DROME LD03140p1 (Fragment) OS=Drosophila melanogaster GN=hyd-RA PE=2 SV=1;>sp|P51592|HYD_DROME E3 ubiquitin-protein ligase hyd OS=Drosophila melanogaster GN=hyd PE=1 SV=3
+	2.44965	1.10297	Eb1-RF;Eb1;Eb1-RA	>tr|D6W4V6|D6W4V6_DROME MIP19989p OS=Drosophila melanogaster GN=Eb1-RF PE=2 SV=1;>tr|Q9XZ57|Q9XZ57_DROME Eb1, isoform E OS=Drosophila melanogaster GN=Eb1 PE=2 SV=1;>tr|Q7JZD3|Q7JZD3_DROME Eb1, isoform A OS=Drosophila melanogaster GN=Eb1 PE=2 SV=1;>tr|D3DMK
	1.22734	1.0963	Dlc90F	>sp|Q94524|DYLT_DROME Dynein light chain Tctex-type OS=Drosophila melanogaster GN=Dlc90F PE=1 SV=1
	1.13479	1.07827	Jupiter;Jupiter-RD	>sp|Q9I7K0|JUPIT_DROME Microtubule-associated protein Jupiter OS=Drosophila melanogaster GN=Jupiter PE=1 SV=2;>tr|B5RJ67|B5RJ67_DROME FI07631p (Fragment) OS=Drosophila melanogaster GN=Jupiter-RD PE=2 SV=1
+	2.75168	1.07022	Hsc70-4;Hsc70-4-RA	>sp|P11147|HSP7D_DROME Heat shock 70 kDa protein cognate 4 OS=Drosophila melanogaster GN=Hsc70-4 PE=1 SV=3;>tr|C7LA75|C7LA75_DROME LD25749p OS=Drosophila melanogaster GN=Hsc70-4-RA PE=2 SV=1
	0.730061	1.06366	RpS23	>sp|Q8T3U2|RS23_DROME 40S ribosomal protein S23 OS=Drosophila melanogaster GN=RpS23 PE=1 SV=1
	1.12042	1.03706	eIF3-S4-1	>sp|Q9W4X7|EI3G1_DROME Eukaryotic translation initiation factor 3 subunit G-1 OS=Drosophila melanogaster GN=eIF3-S4-1 PE=1 SV=1
	1.09356	1.03447	Hsp70Bbb;Hsp70Bb;Hsp70Bc;Hsp70Ba;Hsp70Bbb-RA;Hsp70Ba-RA;Hsp70Aa;Hsp70Ab;Hsp70Ab-RA	>sp|Q9VG58|HSP74_DROME Major heat shock 70 kDa protein Bbb OS=Drosophila melanogaster GN=Hsp70Bbb PE=2 SV=2;>sp|Q9BIS2|HSP73_DROME Major heat shock 70 kDa protein Bb OS=Drosophila melanogaster GN=Hsp70Bb PE=2 SV=2;>sp|Q9BIR7|HSP75_DROME Major heat shock 70
	0.841414	1.02113	hts;hts-RF;hts-RA	>sp|Q02645|HTS_DROME Protein hu-li tai shao OS=Drosophila melanogaster GN=hts PE=1 SV=2;>tr|Q6NLI3|Q6NLI3_DROME AT01058p (Fragment) OS=Drosophila melanogaster PE=2 SV=1;>tr|B8A408|B8A408_DROME MIP03122p (Fragment) OS=Drosophila melanogaster GN=hts-RF PE=2
+	1.65433	1.01918	Lam	>sp|P08928|LAM0_DROME Lamin Dm0 OS=Drosophila melanogaster GN=Lam PE=1 SV=4;>tr|M9NE89|M9NE89_DROME Lamin, isoform B OS=Drosophila melanogaster GN=Lam PE=4 SV=1
	0.593696	1.01067	RpS10b;RpS10b-RC;RpS10b-RB	>sp|Q9VWG3|RS10B_DROME 40S ribosomal protein S10b OS=Drosophila melanogaster GN=RpS10b PE=1 SV=2;>tr|M9NEQ9|M9NEQ9_DROME Ribosomal protein S10b, isoform D OS=Drosophila melanogaster GN=RpS10b PE=4 SV=1;>tr|D4G7H1|D4G7H1_DROME FI14147p (Fragment) OS=Drosoph
	0.68318	1.00314	CG10527	>tr|Q9W2M4|Q9W2M4_DROME CG10527 OS=Drosophila melanogaster GN=CG10527 PE=4 SV=1;>tr|Q8MR08|Q8MR08_DROME LD46156p (Fragment) OS=Drosophila melanogaster GN=CG10527 PE=2 SV=1
+	3.28925	1.00166	B52	>sp|P26686|SRR55_DROME Serine-arginine protein 55 OS=Drosophila melanogaster GN=B52 PE=1 SV=4
	0.900159	0.998039	Mcm5	>sp|Q9VGW6|MCM5_DROME DNA replication licensing factor Mcm5 OS=Drosophila melanogaster GN=Mcm5 PE=1 SV=1
	0.819955	0.994597	Saf-B	>tr|Q9VC33|Q9VC33_DROME CG6995, isoform A OS=Drosophila melanogaster GN=Saf-B PE=4 SV=3;>tr|Q8IMV6|Q8IMV6_DROME CG6995, isoform B OS=Drosophila melanogaster GN=Saf-B PE=4 SV=2;>tr|Q8IGV1|Q8IGV1_DROME RE24907p (Fragment) OS=Drosophila melanogaster GN=Saf-B
	0.720273	0.974602	caz	>sp|Q27294|CAZ_DROME RNA-binding protein cabeza OS=Drosophila melanogaster GN=caz PE=2 SV=2;>tr|M9PHV6|M9PHV6_DROME Cabeza, isoform E OS=Drosophila melanogaster GN=caz PE=4 SV=1;>tr|M9PH94|M9PH94_DROME Cabeza, isoform D OS=Drosophila melanogaster GN=caz PE
	0.949197	0.952907	RpL38	>sp|Q9W5N2|RL38_DROME 60S ribosomal protein L38 OS=Drosophila melanogaster GN=RpL38 PE=1 SV=1
	1.12566	0.950743	Rack1	>sp|O18640|GBLP_DROME Guanine nucleotide-binding protein subunit beta-like protein OS=Drosophila melanogaster GN=Rack1 PE=1 SV=2;>tr|M9PCC1|M9PCC1_DROME Receptor of activated protein kinase C 1, isoform C OS=Drosophila melanogaster GN=Rack1 PE=4 SV=1
+	2.79273	0.934429	RpS3A	>sp|P55830|RS3A_DROME 40S ribosomal protein S3a OS=Drosophila melanogaster GN=RpS3A PE=1 SV=4
	0.787123	0.889981	Mcm6;Mcm6-RA	>sp|Q9V461|MCM6_DROME DNA replication licensing factor Mcm6 OS=Drosophila melanogaster GN=Mcm6 PE=1 SV=1;>tr|C6SUY3|C6SUY3_DROME LD19713p OS=Drosophila melanogaster GN=Mcm6-RA PE=2 SV=1
+	1.84398	0.888381	dod	>sp|P54353|DOD_DROME Putative peptidyl-prolyl cis-trans isomerase dodo OS=Drosophila melanogaster GN=dod PE=2 SV=3
	0.720525	0.882628	Nop56	>tr|Q961E2|Q961E2_DROME GM14238p OS=Drosophila melanogaster GN=Nop56 PE=2 SV=1;>tr|Q95WY3|Q95WY3_DROME FI04781p OS=Drosophila melanogaster GN=Nop56 PE=2 SV=1;>tr|Q8IGT5|Q8IGT5_DROME RE33426p OS=Drosophila melanogaster GN=Nop56 PE=2 SV=1
	1.37056	0.874258	Hsc70-5	>sp|P29845|HSP7E_DROME Heat shock 70 kDa protein cognate 5 OS=Drosophila melanogaster GN=Hsc70-5 PE=1 SV=2
	0.752994	0.873761	x16	>tr|M9PC85|M9PC85_DROME X16, isoform B OS=Drosophila melanogaster GN=x16 PE=4 SV=1;>tr|Q9V3V0|Q9V3V0_DROME DXl6 protein OS=Drosophila melanogaster GN=x16 PE=2 SV=1
+	1.86594	0.868491	RpL27	>tr|Q9VBN5|Q9VBN5_DROME 60S ribosomal protein L27 OS=Drosophila melanogaster GN=RpL27 PE=1 SV=1
+	2.83365	0.865914	Hsp83	>sp|P02828|HSP83_DROME Heat shock protein 83 OS=Drosophila melanogaster GN=Hsp83 PE=1 SV=1;>tr|M9PBL3|M9PBL3_DROME Heat shock protein 83, isoform B OS=Drosophila melanogaster GN=Hsp83 PE=3 SV=1
	0.753251	0.862716	Ca-P60A;Ca-P60A-RC	>sp|P22700|ATC1_DROME Calcium-transporting ATPase sarcoplasmic/endoplasmic reticulum type OS=Drosophila melanogaster GN=Ca-P60A PE=1 SV=2;>tr|E8NHA8|E8NHA8_DROME Calcium-transporting ATPase OS=Drosophila melanogaster GN=Ca-P60A-RC PE=2 SV=1
	0.875573	0.84679	TfIIS	>sp|P20232|TFS2_DROME Transcription elongation factor S-II OS=Drosophila melanogaster GN=TfIIS PE=2 SV=1;>tr|M9PFV9|M9PFV9_DROME RNA polymerase II elongation factor, isoform B OS=Drosophila melanogaster GN=TfIIS PE=4 SV=1
	0.568142	0.83832	RpL31	>sp|Q9V597|RL31_DROME 60S ribosomal protein L31 OS=Drosophila melanogaster GN=RpL31 PE=1 SV=1
	0.676259	0.824735	RpS15	>tr|Q7JZW2|Q7JZW2_DROME RE08270p OS=Drosophila melanogaster GN=RpS15 PE=1 SV=1
	0.871287	0.815227	CG18501	>tr|Q9VPK3|Q9VPK3_DROME AT24407p OS=Drosophila melanogaster GN=CG18501 PE=2 SV=3;>tr|M9PDQ9|M9PDQ9_DROME CG31974, isoform D OS=Drosophila melanogaster GN=CG31974 PE=4 SV=1
	0.650254	0.810897	RpS26	>sp|P13008|RS26_DROME 40S ribosomal protein S26 OS=Drosophila melanogaster GN=RpS26 PE=1 SV=1;>tr|M9PG47|M9PG47_DROME Ribosomal protein S26, isoform D OS=Drosophila melanogaster GN=RpS26 PE=4 SV=1
+	1.82491	0.805029	Pep	>tr|M9NG39|M9NG39_DROME Protein on ecdysone puffs, isoform D OS=Drosophila melanogaster GN=Pep PE=4 SV=1;>sp|P41073|PEP_DROME Zinc finger protein on ecdysone puffs OS=Drosophila melanogaster GN=Pep PE=1 SV=1;>tr|D5AEL0|D5AEL0_DROME RE25356p OS=Drosophila m
	0.918761	0.799954	Irbp	>sp|Q23976|KU70_DROME ATP-dependent DNA helicase 2 subunit 1 OS=Drosophila melanogaster GN=Irbp PE=2 SV=3;>tr|L0CRV4|L0CRV4_DROME Inverted repeat-binding protein OS=Drosophila melanogaster GN=Irbp PE=4 SV=1;>tr|L0CRM0|L0CRM0_DROME Inverted repeat-binding p
	0.457166	0.799826	Prp19	>tr|Q7KLW9|Q7KLW9_DROME BcDNA.LD02793 OS=Drosophila melanogaster GN=Prp19 PE=2 SV=1
	0.601079	0.794355	RPS11;RpS11;RpS11-RB	>tr|L0CRF4|L0CRF4_DROME Ribosomal protein S11 (Fragment) OS=Drosophila melanogaster GN=RPS11 PE=3 SV=1;>tr|L0CPM0|L0CPM0_DROME Ribosomal protein S11 (Fragment) OS=Drosophila melanogaster GN=RPS11 PE=3 SV=1;>tr|L0CPL5|L0CPL5_DROME Ribosomal protein S11 (Fra
	1.00424	0.79429	swm	>tr|Q9VIV2|Q9VIV2_DROME LD45403p OS=Drosophila melanogaster GN=swm PE=2 SV=1;>tr|B1NLF4|B1NLF4_DROME Second mitotic wave missing OS=Drosophila melanogaster GN=swm PE=4 SV=1;>tr|B1NLF3|B1NLF3_DROME Second mitotic wave missing OS=Drosophila melanogaster GN=s
	1.38206	0.786186	CG7033	>tr|Q9W392|Q9W392_DROME CG7033 OS=Drosophila melanogaster GN=CG7033 PE=2 SV=2
	1.02027	0.782363	CG3714	>tr|M9PC31|M9PC31_DROME CG3714, isoform G OS=Drosophila melanogaster GN=CG3714 PE=4 SV=1;>sp|Q9VQX4|PNCB_DROME Nicotinate phosphoribosyltransferase OS=Drosophila melanogaster GN=CG3714 PE=2 SV=2;>tr|M9PEF6|M9PEF6_DROME CG3714, isoform H OS=Drosophila melan
	1.02601	0.779372	CG1677-RA;CG1677	>tr|X2JE07|X2JE07_DROME CG1677, isoform D OS=Drosophila melanogaster GN=CG1677 PE=4 SV=1;>tr|Q9W3R9|Q9W3R9_DROME CG1677, isoform A OS=Drosophila melanogaster GN=CG1677-RA PE=2 SV=2;>tr|Q0E5P7|Q0E5P7_DROME Putative uncharacterized protein CG1677 OS=Drosophi
	0.763486	0.775909	rept	>sp|Q9V3K3|RUVB2_DROME RuvB-like helicase 2 OS=Drosophila melanogaster GN=rept PE=1 SV=1;>tr|M9PFN1|M9PFN1_DROME Reptin, isoform B OS=Drosophila melanogaster GN=rept PE=4 SV=1
	0.823606	0.773387	Hsc70-3;Hsc70-3-RA	>sp|P29844|HSP7C_DROME Heat shock 70 kDa protein cognate 3 OS=Drosophila melanogaster GN=Hsc70-3 PE=2 SV=2;>tr|F3YDH0|F3YDH0_DROME Heat shock 70-kDa protein cognate 3, isoform E OS=Drosophila melanogaster GN=Hsc70-3-RA PE=2 SV=1
	0.707065	0.770722	U2af38	>sp|Q94535|U2AF1_DROME Splicing factor U2af 38 kDa subunit OS=Drosophila melanogaster GN=U2af38 PE=1 SV=2;>tr|M9PBM1|M9PBM1_DROME U2 small nuclear riboprotein auxiliary factor 38, isoform B OS=Drosophila melanogaster GN=U2af38 PE=4 SV=1
+	2.16611	0.757301	Cbp20	>sp|Q9V3L6|NCBP2_DROME Nuclear cap-binding protein subunit 2 OS=Drosophila melanogaster GN=Cbp20 PE=1 SV=1
+	2.2853	0.752057	Ref1	>tr|Q9V3E7|Q9V3E7_DROME Aly OS=Drosophila melanogaster GN=Ref1 PE=2 SV=1
	0.505942	0.749459	alt	>tr|Q9VEH0|Q9VEH0_DROME Aluminum tubes, isoform A OS=Drosophila melanogaster GN=alt PE=4 SV=1;>tr|Q960Y8|Q960Y8_DROME Aluminum tubes, isoform G OS=Drosophila melanogaster GN=alt PE=2 SV=1;>tr|Q95R41|Q95R41_DROME SD10611p OS=Drosophila melanogaster GN=alt P
+	2.92725	0.746156	T-cp1	>sp|P12613|TCPA_DROME T-complex protein 1 subunit alpha OS=Drosophila melanogaster GN=T-cp1 PE=2 SV=2;>tr|A4V391|A4V391_DROME T-complex protein 1 subunit alpha OS=Drosophila melanogaster GN=T-cp1 PE=3 SV=1
	0.934169	0.73913	Tcp-1zeta	>tr|Q9VXQ5|Q9VXQ5_DROME GH13725p OS=Drosophila melanogaster GN=Tcp-1zeta PE=2 SV=1
	0.268528	0.734611	RpL11	>sp|P46222|RL11_DROME 60S ribosomal protein L11 OS=Drosophila melanogaster GN=RpL11 PE=1 SV=2;>tr|Q4V5R3|Q4V5R3_DROME IP06777p OS=Drosophila melanogaster GN=RpL11 PE=2 SV=1
	1.09081	0.734328	Chro	>tr|Q8T9D1|Q8T9D1_DROME SD06626p OS=Drosophila melanogaster GN=Chro PE=2 SV=1;>tr|Q86BS3|Q86BS3_DROME Chromator, isoform A OS=Drosophila melanogaster GN=Chro PE=2 SV=1
	0.696194	0.732522	Aac11	>sp|Q9V431|API5_DROME Apoptosis inhibitor 5 homolog OS=Drosophila melanogaster GN=Aac11 PE=2 SV=1
	0.644435	0.721531	glo	>tr|Q9VGH5|Q9VGH5_DROME AT27789p OS=Drosophila melanogaster GN=glo PE=2 SV=1;>tr|Q8INJ6|Q8INJ6_DROME Glorund, isoform C OS=Drosophila melanogaster GN=glo PE=4 SV=1
	0.566418	0.72092	betaTub56D;betaTub56D-RA;betaTub85D	>sp|Q24560|TBB1_DROME Tubulin beta-1 chain OS=Drosophila melanogaster GN=betaTub56D PE=1 SV=2;>tr|A1ZBL0|A1ZBL0_DROME Beta-Tubulin at 56D, isoform A OS=Drosophila melanogaster GN=betaTub56D PE=2 SV=1;>tr|A1ZBL1|A1ZBL1_DROME Beta-Tubulin at 56D, isoform C O
	0.397743	0.7192	fabp	>tr|Q8INK2|Q8INK2_DROME CG6783, isoform A OS=Drosophila melanogaster GN=fabp PE=2 SV=1;>tr|Q9VGM2|Q9VGM2_DROME CG6783, isoform B OS=Drosophila melanogaster GN=fabp PE=2 SV=1;>tr|Q8IGA2|Q8IGA2_DROME SD12036p (Fragment) OS=Drosophila melanogaster GN=fabp PE=
	1.29927	0.713948	RpL27A	>sp|P41092|RL27A_DROME 60S ribosomal protein L27a OS=Drosophila melanogaster GN=RpL27A PE=1 SV=2;>tr|M9MRC9|M9MRC9_DROME Ribosomal protein L27A, isoform C OS=Drosophila melanogaster GN=RpL27A PE=3 SV=1
	1.19464	0.707975	CG4164	>tr|Q9VPQ2|Q9VPQ2_DROME CG4164 OS=Drosophila melanogaster GN=CG4164 PE=2 SV=1
	0.75332	0.706125	His2A:CG33856;His2A	>tr|Q4AB57|Q4AB57_DROME Histone H2A OS=Drosophila melanogaster GN=His2A:CG33856 PE=3 SV=1;>sp|P84051|H2A_DROME Histone H2A OS=Drosophila melanogaster GN=His2A PE=1 SV=2
	1.56532	0.697027	pont	>sp|Q9VH07|RUVB1_DROME RuvB-like helicase 1 OS=Drosophila melanogaster GN=pont PE=1 SV=1
	0.897571	0.676434	CG5931	>sp|Q9VUV9|U520_DROME Putative U5 small nuclear ribonucleoprotein 200 kDa helicase OS=Drosophila melanogaster GN=l(3)72Ab PE=2 SV=4
	0.701381	0.676015	Psi	>tr|Q960R6|Q960R6_DROME LD38872p OS=Drosophila melanogaster GN=Psi PE=2 SV=1;>tr|L0CRT5|L0CRT5_DROME P-element somatic inhibitor OS=Drosophila melanogaster GN=Psi PE=4 SV=1;>tr|L0CRT0|L0CRT0_DROME P-element somatic inhibitor OS=Drosophila melanogaster GN=P
+	1.6333	0.656793	14-3-3zeta	>sp|P29310|1433Z_DROME 14-3-3 protein zeta OS=Drosophila melanogaster GN=14-3-3zeta PE=1 SV=1
	0.492279	0.653276	SF2	>tr|Q9V3W7|Q9V3W7_DROME LD40489p OS=Drosophila melanogaster GN=SF2 PE=2 SV=1
+	1.99885	0.649097	Hrb27C;hrp48	>sp|P48809|RB27C_DROME Heterogeneous nuclear ribonucleoprotein 27C OS=Drosophila melanogaster GN=Hrb27C PE=1 SV=2;>tr|E1JHA4|E1JHA4_DROME Heterogeneous nuclear ribonucleoprotein at 27C, isoform D OS=Drosophila melanogaster GN=Hrb27C PE=4 SV=1;>tr|L0CPX5|L0
	0.597077	0.641387	LKR;BEST:CK02318	>tr|Q9VLX0|Q9VLX0_DROME Lysine ketoglutarate reductase, isoform A OS=Drosophila melanogaster GN=LKR PE=4 SV=2;>tr|Q6NP53|Q6NP53_DROME SD02276p (Fragment) OS=Drosophila melanogaster GN=BEST:CK02318 PE=2 SV=1
	1.56767	0.627492	TFAM	>tr|Q9VDL2|Q9VDL2_DROME LD40493p OS=Drosophila melanogaster GN=TFAM PE=2 SV=1;>tr|Q86BR8|Q86BR8_DROME Mitochondrial transcription factor A, isoform B OS=Drosophila melanogaster GN=TFAM PE=4 SV=1
	1.048	0.626352	lola;lola-RQ	>sp|P42284|LOLA2_DROME Longitudinals lacking protein, isoforms H/M/V OS=Drosophila melanogaster GN=lola PE=1 SV=2;>tr|D3DMG1|D3DMG1_DROME FI13033p OS=Drosophila melanogaster GN=lola-RQ PE=2 SV=1;>sp|Q7KQZ4|LOLA3_DROME Longitudinals lacking protein, isoform
	1.58998	0.624199	ush;ush-RA	>tr|M9PDU3|M9PDU3_DROME U-shaped, isoform D OS=Drosophila melanogaster GN=ush PE=4 SV=1;>sp|Q9VPQ6|USH_DROME Zinc finger protein ush OS=Drosophila melanogaster GN=ush PE=1 SV=2;>tr|M9PC12|M9PC12_DROME U-shaped, isoform B OS=Drosophila melanogaster GN=ush P
	0.493861	0.614255	mdy	>tr|Q9VJH2|Q9VJH2_DROME CG31739, isoform A OS=Drosophila melanogaster GN=mdy PE=2 SV=3
	0.426404	0.613433	CG11980	>tr|Q9VHI8|Q9VHI8_DROME CG11980, isoform A OS=Drosophila melanogaster GN=CG11980 PE=4 SV=2;>tr|Q8INP8|Q8INP8_DROME CG11980, isoform B OS=Drosophila melanogaster GN=CG11980 PE=4 SV=1;>tr|Q8INP9|Q8INP9_DROME CG11980, isoform C OS=Drosophila melanogaster GN=C
	0.462787	0.611592	l(2)37Cc	>sp|P24156|L2CC_DROME Protein l(2)37Cc OS=Drosophila melanogaster GN=l(2)37Cc PE=2 SV=2;>tr|A0A023GQA5|A0A023GQA5_DROME Lethal (2) 37Cc, isoform D OS=Drosophila melanogaster GN=l(2)37Cc PE=4 SV=1
+	1.97503	0.609007	RpS21;oho23B-RE	>sp|O76927|RS21_DROME 40S ribosomal protein S21 OS=Drosophila melanogaster GN=RpS21 PE=1 SV=1;>tr|M9PEA6|M9PEA6_DROME 40S ribosomal protein S21 OS=Drosophila melanogaster GN=RpS21 PE=3 SV=1;>tr|E4NKJ9|E4NKJ9_DROME GM24606p (Fragment) OS=Drosophila melanoga
	0.806393	0.600907	Dis3;Dis3-RA	>tr|Q9VC93|Q9VC93_DROME Dis3 OS=Drosophila melanogaster GN=Dis3 PE=3 SV=1;>tr|Q960A7|Q960A7_DROME SD10981p OS=Drosophila melanogaster GN=Dis3 PE=2 SV=1;>tr|Q9BI20|Q9BI20_DROME Putative exoribonuclease DIS3 OS=Drosophila melanogaster GN=Dis3 PE=2 SV=1;>tr|I
	1.02461	0.600683	CG1890	>tr|Q9V9U7|Q9V9U7_DROME CG1890 OS=Drosophila melanogaster GN=CG1890 PE=2 SV=1
	0.598674	0.600148	Ef1gamma	>sp|Q9NJH0|EF1G_DROME Elongation factor 1-gamma OS=Drosophila melanogaster GN=Ef1gamma PE=2 SV=2
	0.574073	0.59455	betaTub60D	>sp|P08841|TBB3_DROME Tubulin beta-3 chain OS=Drosophila melanogaster GN=betaTub60D PE=2 SV=2
	0.629515	0.590267	Bacc	>tr|Q9VQF7|Q9VQF7_DROME Bacchus, isoform A OS=Drosophila melanogaster GN=Bacc PE=2 SV=1
	0.8483	0.588015	eIF-4B	>tr|Q7PLL3|Q7PLL3_DROME Eukaryotic initiation factor 4B OS=Drosophila melanogaster GN=eIF-4B PE=2 SV=1;>tr|Q7PLL1|Q7PLL1_DROME Eukaryotic initiation factor 4B, isoform E OS=Drosophila melanogaster GN=eIF-4B PE=4 SV=2;>tr|Q8SYL3|Q8SYL3_DROME Eukaryotic init
	0.485739	0.58707	Cct1;Cct2	>tr|Q7K4C7|Q7K4C7_DROME CTP:phosphocholine cytidylyltransferase 1, isoform A OS=Drosophila melanogaster GN=Cct1 PE=2 SV=1;>tr|Q9W0D9|Q9W0D9_DROME CTP:phosphocholine cytidylyltransferase 2 OS=Drosophila melanogaster GN=Cct2 PE=2 SV=1
	0.480575	0.574333	tsu;tsu-RA	>sp|Q9V535|RBM8A_DROME RNA-binding protein 8A OS=Drosophila melanogaster GN=tsu PE=1 SV=1;>tr|F2FB57|F2FB57_DROME RE01574p OS=Drosophila melanogaster GN=tsu-RA PE=2 SV=1
+	1.94371	0.571632	mbf1	>tr|Q9XZ03|Q9XZ03_DROME Multiprotein Bridging Factor 1 OS=Drosophila melanogaster GN=mbf1 PE=2 SV=1;>tr|M9PFR6|M9PFR6_DROME Multiprotein bridging factor 1, isoform E OS=Drosophila melanogaster GN=mbf1 PE=4 SV=1
	0.698582	0.557276	CG1910;anon1A3	>tr|Q8IMG1|Q8IMG1_DROME CG1910, isoform C OS=Drosophila melanogaster GN=CG1910 PE=4 SV=1;>tr|Q8IGY5|Q8IGY5_DROME RE05782p (Fragment) OS=Drosophila melanogaster GN=CG1910 PE=2 SV=1;>tr|Q9V9U3|Q9V9U3_DROME CG1910, isoform A OS=Drosophila melanogaster GN=CG19
	0.97776	0.550123	Pros26.4	>sp|P48601|PRS4_DROME 26S protease regulatory subunit 4 OS=Drosophila melanogaster GN=Rpt2 PE=1 SV=2
	0.446983	0.548028	Tudor-SN	>tr|Q9W0S7|Q9W0S7_DROME LD20211p OS=Drosophila melanogaster GN=Tudor-SN PE=1 SV=1;>tr|Q8T0F1|Q8T0F1_DROME LD06532p OS=Drosophila melanogaster GN=Tudor-SN PE=2 SV=1
	0.42331	0.545066	Ssrp;Ssrp-RA	>tr|B1PFC9|B1PFC9_DROME CG4797 (Fragment) OS=Drosophila melanogaster GN=Ssrp PE=4 SV=1;>tr|B1PFC8|B1PFC8_DROME CG4797 (Fragment) OS=Drosophila melanogaster GN=Ssrp PE=4 SV=1;>tr|B1PFC4|B1PFC4_DROME CG4797 (Fragment) OS=Drosophila melanogaster GN=Ssrp PE=4
	0.989879	0.544538	YT521-B	>tr|Q8IRD2|Q8IRD2_DROME YT521-B, isoform B OS=Drosophila melanogaster GN=YT521-B PE=4 SV=1;>tr|Q8IH35|Q8IH35_DROME GH27257p (Fragment) OS=Drosophila melanogaster GN=YT521-B PE=2 SV=1;>tr|Q9Y172|Q9Y172_DROME BcDNA.GH01918 OS=Drosophila melanogaster GN=YT521
	1.17548	0.54332	CG7375;Ubc12	>sp|Q9VSF3|UBC12_DROME Nedd8-conjugating enzyme Ubc12 OS=Drosophila melanogaster GN=Ubc12 PE=1 SV=1;>tr|M9PBW0|M9PBW0_DROME Ubiquitin conjugating enzyme 12, isoform B OS=Drosophila melanogaster GN=Ubc12 PE=3 SV=1
	0.269462	0.541447	CG8223	>sp|Q9I7K6|NASP_DROME Protein NASP homolog OS=Drosophila melanogaster GN=CG8223 PE=1 SV=1
	0.747793	0.540304	Tapdelta	>tr|Q7KLX3|Q7KLX3_DROME GM12291p OS=Drosophila melanogaster GN=Tapdelta PE=2 SV=1
	0.247958	0.537963	His4	>sp|P84040|H4_DROME Histone H4 OS=Drosophila melanogaster GN=His4 PE=1 SV=2
	0.51329	0.534646	RpL10	>sp|O61231|RL10_DROME 60S ribosomal protein L10 OS=Drosophila melanogaster GN=RpL10 PE=1 SV=1;>tr|M9PIM0|M9PIM0_DROME Ribosomal protein L10, isoform E OS=Drosophila melanogaster GN=RpL10 PE=4 SV=1
	1.04062	0.534624	CG10333	>tr|Q95SF2|Q95SF2_DROME GM01081p OS=Drosophila melanogaster GN=CG10333 PE=2 SV=1;>tr|Q9VJ74|Q9VJ74_DROME CG10333 OS=Drosophila melanogaster GN=CG10333 PE=2 SV=2
	0.291121	0.534325	Hop	>tr|O61650|O61650_DROME Hsp70/Hsp90 organizing protein homolog OS=Drosophila melanogaster GN=Hop PE=2 SV=1;>tr|Q9VPN5|Q9VPN5_DROME Hsp70/Hsp90 organizing protein homolog OS=Drosophila melanogaster GN=Hop PE=2 SV=1;>tr|Q867V1|Q867V1_DROME Hsp70/Hsp90 organi
	0.722737	0.523452	Tm1-RA;Tm1;CG4898-RF;Tm1-RF	>tr|C1C3D3|C1C3D3_DROME MIP08601p OS=Drosophila melanogaster GN=Tm1-RA PE=2 SV=1;>tr|Q6NN28|Q6NN28_DROME RE21974p OS=Drosophila melanogaster GN=Tm1 PE=2 SV=1;>sp|P06754|TPM1_DROME Tropomyosin-1, isoforms 9A/A/B OS=Drosophila melanogaster GN=Tm1 PE=2 SV=2;>
	0.533991	0.522615	RpL13A	>sp|Q9VNE9|RL13A_DROME 60S ribosomal protein L13a OS=Drosophila melanogaster GN=RpL13A PE=1 SV=1
	0.763246	0.51677	Bub3	>tr|Q8MSW6|Q8MSW6_DROME LD23540p OS=Drosophila melanogaster GN=Bub3 PE=2 SV=1;>tr|Q9VAJ2|Q9VAJ2_DROME Bub3 OS=Drosophila melanogaster GN=Bub3 PE=2 SV=1;>tr|O76523|O76523_DROME Mitotic checkpoint control protein OS=Drosophila melanogaster GN=Bub3 PE=2 SV=1;
	0.697399	0.513475	eIF-2gamma;Su(var)3-9;Su(var)3-9-RA	>sp|Q24208|IF2G_DROME Eukaryotic translation initiation factor 2 subunit 3 OS=Drosophila melanogaster GN=eIF-2gamma PE=2 SV=1;>sp|P45975|SUV39_DROME Histone-lysine N-methyltransferase Su(var)3-9 OS=Drosophila melanogaster GN=Su(var)3-9 PE=1 SV=2;>tr|I0DHL3
	0.618769	0.507327	RpL37a	>sp|Q9VXX8|RL371_DROME Probable 60S ribosomal protein L37-A OS=Drosophila melanogaster GN=RpL37a PE=1 SV=1;>tr|M9PH59|M9PH59_DROME Ribosomal protein L37 OS=Drosophila melanogaster GN=RpL37a PE=3 SV=1
	0.380228	0.504275	TfIIB	>sp|P29052|TF2B_DROME Transcription initiation factor IIB OS=Drosophila melanogaster GN=TfIIB PE=2 SV=1;>tr|M9PCM4|M9PCM4_DROME Transcription factor IIB, isoform B OS=Drosophila melanogaster GN=TfIIB PE=4 SV=1
	0.355218	0.496244	Prosalpha1	>sp|Q9XZJ4|PSA6_DROME Proteasome subunit alpha type-6 OS=Drosophila melanogaster GN=Prosalpha1 PE=1 SV=2;>tr|E1JGZ9|E1JGZ9_DROME Proteasome subunit alpha type OS=Drosophila melanogaster GN=CG30382 PE=3 SV=1
	0.411927	0.491946	Pgk	>sp|Q01604|PGK_DROME Phosphoglycerate kinase OS=Drosophila melanogaster GN=Pgk PE=2 SV=2;>tr|M9PCE0|M9PCE0_DROME Phosphoglycerate kinase OS=Drosophila melanogaster GN=Pgk PE=3 SV=1
	0.846037	0.485028	Ef2b	>sp|P13060|EF2_DROME Elongation factor 2 OS=Drosophila melanogaster GN=EF2 PE=1 SV=4
	0.298661	0.478945	Nup50	>tr|Q7K0D8|Q7K0D8_DROME CG2158 OS=Drosophila melanogaster GN=Nup50 PE=2 SV=1
	0.336582	0.475715	Zpr1	>tr|Q9W379|Q9W379_DROME LD37736p OS=Drosophila melanogaster GN=Zpr1 PE=2 SV=1
	0.36684	0.474037	Tcp-1eta	>tr|Q9VHL2|Q9VHL2_DROME LD47396p OS=Drosophila melanogaster GN=Tcp-1eta PE=2 SV=2
	0.592515	0.468298	l(1)G0230	>tr|Q9W2X6|Q9W2X6_DROME Lethal (1) G0230, isoform A OS=Drosophila melanogaster GN=l(1)G0230 PE=2 SV=1
	0.476181	0.467762	CG3542	>tr|Q9VQK5|Q9VQK5_DROME CG3542 OS=Drosophila melanogaster GN=CG3542 PE=2 SV=1
	0.62862	0.458617	eIF4G	>tr|O61380|O61380_DROME Eukaryotic translation initiation factor 4G, isoform A OS=Drosophila melanogaster GN=eIF4G PE=2 SV=3;>tr|A8DZ29|A8DZ29_DROME Eukaryotic translation initiation factor 4G, isoform B OS=Drosophila melanogaster GN=eIF4G PE=4 SV=1
	0.311282	0.457117	Clic	>tr|Q9VY78|Q9VY78_DROME Chloride intracellular channel, isoform A OS=Drosophila melanogaster GN=Clic PE=1 SV=1
	0.715874	0.455668	mus209	>sp|P17917|PCNA_DROME Proliferating cell nuclear antigen OS=Drosophila melanogaster GN=PCNA PE=1 SV=2
	1.04532	0.4538	RpL17	>tr|X2JIQ5|X2JIQ5_DROME Ribosomal protein L17, isoform E OS=Drosophila melanogaster GN=RpL17 PE=3 SV=1;>sp|Q9W3W8|RL17_DROME 60S ribosomal protein L17 OS=Drosophila melanogaster GN=RpL17 PE=1 SV=1
	0.513174	0.452334	Hsp60;Hsp60C	>sp|O02649|CH60_DROME 60 kDa heat shock protein, mitochondrial OS=Drosophila melanogaster GN=Hsp60 PE=1 SV=3;>tr|C7LA94|C7LA94_DROME FI05241p OS=Drosophila melanogaster PE=2 SV=1;>sp|Q9VMN5|CH60C_DROME 60 kDa heat shock protein homolog 2, mitochondrial OS=
	0.397992	0.450278	thoc5	>sp|Q9W1F4|THOC5_DROME THO complex subunit 5 OS=Drosophila melanogaster GN=thoc5 PE=1 SV=2
	0.335145	0.446634	Rpt1	>tr|Q7KMQ0|Q7KMQ0_DROME 26S proteasome regulatory complex subunit p48B OS=Drosophila melanogaster GN=Rpt1 PE=2 SV=1
	0.430052	0.435498	jdp-RB	>tr|D3DMZ5|D3DMZ5_DROME RE74353p OS=Drosophila melanogaster GN=jdp-RB PE=2 SV=1
	0.851083	0.433281	Crc	>tr|Q9U916|Q9U916_DROME Calreticulin OS=Drosophila melanogaster GN=Crc PE=2 SV=1;>tr|Q53YH3|Q53YH3_DROME RE50082p OS=Drosophila melanogaster GN=Crc PE=2 SV=1;>sp|P29413|CALR_DROME Calreticulin OS=Drosophila melanogaster GN=Crc PE=1 SV=2
	0.527012	0.43178	Prp31	>tr|Q9VUM1|Q9VUM1_DROME LD41209p OS=Drosophila melanogaster GN=Prp31 PE=2 SV=1
	0.465472	0.424922	l(1)G0320	>tr|Q9W335|Q9W335_DROME LD26546p OS=Drosophila melanogaster GN=l(1)G0320 PE=2 SV=1
	0.665118	0.420002	CG11964	>tr|Q9VHJ7|Q9VHJ7_DROME CG11964 OS=Drosophila melanogaster GN=CG11964 PE=2 SV=1
	0.794706	0.419854	LSm3	>tr|Q8IMX8|Q8IMX8_DROME FI09213p OS=Drosophila melanogaster GN=LSm3 PE=2 SV=1;>tr|Q8IGW7|Q8IGW7_DROME RE11655p OS=Drosophila melanogaster GN=LSm3 PE=2 SV=1
	1.71804	0.399862	velo	>tr|Q8MR14|Q8MR14_DROME LD44235p OS=Drosophila melanogaster GN=velo PE=2 SV=1;>tr|Q9VRY4|Q9VRY4_DROME LD13895p OS=Drosophila melanogaster GN=velo PE=2 SV=3
	0.218645	0.396214	Chc	>tr|X2JC31|X2JC31_DROME Clathrin heavy chain OS=Drosophila melanogaster GN=Chc PE=3 SV=1;>sp|P29742|CLH_DROME Clathrin heavy chain OS=Drosophila melanogaster GN=Chc PE=1 SV=1
	0.73143	0.395327	Act57B;Act87E;Act57B-RA;Act88F;Act88F-RA;Act79B	>tr|E1JGP0|E1JGP0_DROME Actin 57B, isoform C OS=Drosophila melanogaster GN=Act57B PE=2 SV=1;>sp|P53501|ACT3_DROME Actin-57B OS=Drosophila melanogaster GN=Act57B PE=1 SV=1;>sp|P10981|ACT5_DROME Actin-87E OS=Drosophila melanogaster GN=Act87E PE=1 SV=1;>tr|C8
	0.544688	0.3907	janA;janA-RB	>sp|P20348|JANA_DROME Sex-regulated protein janus-A OS=Drosophila melanogaster GN=janA PE=2 SV=2;>tr|C7LA86|C7LA86_DROME FI13730p (Fragment) OS=Drosophila melanogaster GN=janA-RB PE=2 SV=1
	1.71275	0.383754	Flo-2;Flo-2-RA	>tr|C9QP31|C9QP31_DROME Flo-2-PD OS=Drosophila melanogaster GN=Flo2 PE=2 SV=1;>tr|E1JJL2|E1JJL2_DROME Flotillin 2, isoform G OS=Drosophila melanogaster GN=Flo2 PE=4 SV=1;>tr|A4V4F2|A4V4F2_DROME Flotillin 2, isoform F OS=Drosophila melanogaster GN=Flo2 PE=4
	0.747942	0.378844	CG8108	>tr|Q9VT61|Q9VT61_DROME CG8108, isoform A OS=Drosophila melanogaster GN=CG8108 PE=2 SV=1
	1.00929	0.376762	rin	>tr|Q9VFT4|Q9VFT4_DROME AT27578p OS=Drosophila melanogaster GN=rin PE=1 SV=1;>tr|Q9NH72|Q9NH72_DROME Rasputin OS=Drosophila melanogaster GN=rin PE=2 SV=1
	1.10716	0.374055	CG31251	>tr|Q8IN95|Q8IN95_DROME CG31251 OS=Drosophila melanogaster GN=CG31251 PE=2 SV=2
	0.627966	0.369201	Dref	>tr|Q94883|Q94883_DROME DNA replication-related element factor, isoform A OS=Drosophila melanogaster GN=Dref PE=2 SV=2;>tr|Q86NK7|Q86NK7_DROME LD24482p OS=Drosophila melanogaster GN=Dref PE=2 SV=1;>tr|O96083|O96083_DROME DREF transcription factor OS=Drosop
	0.637	0.367105	cyp33	>sp|Q9V3G3|PPIE_DROME Peptidyl-prolyl cis-trans isomerase E OS=Drosophila melanogaster GN=cyp33 PE=1 SV=1
	0.787737	0.360511	RpS14a	>tr|X2JCX8|X2JCX8_DROME Ribosomal protein S14b, isoform B OS=Drosophila melanogaster GN=RpS14b PE=3 SV=1;>sp|P14130|RS14_DROME 40S ribosomal protein S14 OS=Drosophila melanogaster GN=RpS14a PE=1 SV=1
	0.229394	0.35427	blw	>sp|P35381|ATPA_DROME ATP synthase subunit alpha, mitochondrial OS=Drosophila melanogaster GN=blw PE=1 SV=2
	1.01156	0.354163	Acsl;l(2)44DEa	>tr|Q960I0|Q960I0_DROME LP07340p OS=Drosophila melanogaster GN=Acsl PE=2 SV=1;>tr|Q86NS4|Q86NS4_DROME RH17880p OS=Drosophila melanogaster GN=l(2)44DEa PE=2 SV=1;>tr|A1Z7H3|A1Z7H3_DROME Lethal (2) 44DEa, isoform C OS=Drosophila melanogaster GN=Acsl PE=4 SV=
	0.459854	0.352302	Nop60B;Nop60B-RC	>sp|O44081|DKC1_DROME H/ACA ribonucleoprotein complex subunit 4 OS=Drosophila melanogaster GN=Nop60B PE=1 SV=1;>tr|E1JGV6|E1JGV6_DROME Nucleolar protein at 60B, isoform C OS=Drosophila melanogaster GN=Nop60B PE=4 SV=1;>tr|H5V894|H5V894_DROME FI18403p1 (Fra
	0.291603	0.351769	Jra	>sp|P18289|JRA_DROME Transcription factor AP-1 OS=Drosophila melanogaster GN=Jra PE=1 SV=2
	0.160169	0.348281	Rpa3	>tr|Q9VYW3|Q9VYW3_DROME RH55360p OS=Drosophila melanogaster GN=RPA3 PE=1 SV=1
	0.28257	0.346113	nesd;CG10722	>tr|Q9VIP0|Q9VIP0_DROME Nessun dorma, isoform A OS=Drosophila melanogaster GN=nesd PE=4 SV=1;>tr|Q6NP13|Q6NP13_DROME LD13710p (Fragment) OS=Drosophila melanogaster GN=CG10722 PE=2 SV=1
	1.08075	0.344317	RpL6	>tr|Q9V9W2|Q9V9W2_DROME Ribosomal protein L6, isoform A OS=Drosophila melanogaster GN=RpL6 PE=1 SV=1;>tr|Q9V9W3|Q9V9W3_DROME RE08669p OS=Drosophila melanogaster GN=RpL6 PE=2 SV=1
	0.549674	0.342624	Srp54	>tr|Q9VL71|Q9VL71_DROME LD29830p OS=Drosophila melanogaster GN=Srp54 PE=2 SV=1;>tr|O61646|O61646_DROME Splicing factor SRp54 OS=Drosophila melanogaster GN=Srp54 PE=2 SV=3
	0.648106	0.340974	Df31	>tr|O16043|O16043_DROME Anon1A4 OS=Drosophila melanogaster GN=Df31 PE=2 SV=1
	0.529586	0.340578	Karybeta3	>tr|Q86NQ0|Q86NQ0_DROME GH07384p OS=Drosophila melanogaster GN=Karybeta3 PE=2 SV=1;>tr|Q9VN44|Q9VN44_DROME FI07923p OS=Drosophila melanogaster GN=Karybeta3 PE=2 SV=1;>tr|Q960E2|Q960E2_DROME SD05186p OS=Drosophila melanogaster GN=Karybeta3 PE=2 SV=1
	0.710158	0.333423	MBD-R2	>tr|Q7KSN0|Q7KSN0_DROME MBD-R2, isoform A OS=Drosophila melanogaster GN=MBD-R2 PE=2 SV=1;>tr|Q9VGA4|Q9VGA4_DROME MBD-R2, isoform B OS=Drosophila melanogaster GN=MBD-R2 PE=4 SV=2
	0.601614	0.328119	CG14715	>tr|Q9VGK3|Q9VGK3_DROME Peptidyl-prolyl cis-trans isomerase OS=Drosophila melanogaster GN=CG14715 PE=2 SV=1
	0.450258	0.323049	CG7637	>sp|Q9V5P6|NOP10_DROME H/ACA ribonucleoprotein complex subunit 3 OS=Drosophila melanogaster GN=CG7637 PE=1 SV=1
	0.329903	0.322428	CG12909	>tr|Q7K0D3|Q7K0D3_DROME CG12909 OS=Drosophila melanogaster GN=CG12909 PE=2 SV=1;>tr|C0MJK5|C0MJK5_DROME CG12909-PA OS=Drosophila melanogaster GN=CG12909 PE=4 SV=1;>tr|A0AP75|A0AP75_DROME CG12909 protein OS=Drosophila melanogaster GN=CG12909 PE=4 SV=1;>tr|A
	0.67023	0.315471	RpS19a	>sp|P39018|RS19A_DROME 40S ribosomal protein S19a OS=Drosophila melanogaster GN=RpS19a PE=1 SV=3;>tr|E2QD65|E2QD65_DROME Ribosomal protein S19a, isoform C OS=Drosophila melanogaster GN=RpS19a PE=4 SV=1
	0.336233	0.310833	CG9081	>tr|Q8SX50|Q8SX50_DROME CG9018, isoform B OS=Drosophila melanogaster GN=CG9018 PE=2 SV=1;>tr|Q9W039|Q9W039_DROME CG9018, isoform A OS=Drosophila melanogaster GN=CG9018 PE=4 SV=1
	0.477823	0.310275	RpS4	>tr|X2JGM9|X2JGM9_DROME 40S ribosomal protein S4 OS=Drosophila melanogaster GN=RpS4 PE=3 SV=1;>sp|P41042|RS4_DROME 40S ribosomal protein S4 OS=Drosophila melanogaster GN=RpS4 PE=1 SV=2
	0.212609	0.301691	Anp32a;Mapmodulin	>sp|Q9V895|AN32A_DROME Acidic leucine-rich nuclear phosphoprotein 32 family member A OS=Drosophila melanogaster GN=Anp32a PE=2 SV=1;>tr|B7YZR7|B7YZR7_DROME Mapmodulin, isoform B OS=Drosophila melanogaster GN=Mapmodulin PE=4 SV=1;>tr|E1JGK5|E1JGK5_DROME Map
	0.233106	0.294193	Zn72D;Zn72D-RB	>tr|Q86BI3|Q86BI3_DROME Zinc-finger protein at 72D, isoform B OS=Drosophila melanogaster GN=Zn72D PE=4 SV=1;>tr|Q94540|Q94540_DROME Zinc-finger protein Zn72D OS=Drosophila melanogaster GN=Zn72D PE=2 SV=1;>tr|F0JAG2|F0JAG2_DROME MIP27703p OS=Drosophila mela
	0.161153	0.292854	RpL7	>tr|X2J5G6|X2J5G6_DROME Ribosomal protein L7, isoform B OS=Drosophila melanogaster GN=RpL7 PE=3 SV=1;>sp|P32100|RL7_DROME 60S ribosomal protein L7 OS=Drosophila melanogaster GN=RpL7 PE=1 SV=2
	0.870868	0.292826	eIF-3p66	>sp|Q9VCK0|EI3D1_DROME Eukaryotic translation initiation factor 3 subunit D-1 OS=Drosophila melanogaster GN=eIF-3p66 PE=1 SV=1
	0.454684	0.281125	cg	>tr|A8DYD2|A8DYD2_DROME Combgap, isoform J OS=Drosophila melanogaster GN=cg PE=4 SV=2
	0.817919	0.278065	CG11107	>tr|Q7K3M5|Q7K3M5_DROME CG11107 OS=Drosophila melanogaster GN=CG11107 PE=2 SV=1
	0.282921	0.276087	Spt6;Spt6-RA	>sp|Q9W420|SPT6H_DROME Transcription elongation factor SPT6 OS=Drosophila melanogaster GN=Spt6 PE=1 SV=1;>tr|N0D8I3|N0D8I3_DROME FI21108p1 OS=Drosophila melanogaster GN=Spt6-RA PE=2 SV=1;>tr|B6IDH0|B6IDH0_DROME RE11071p OS=Drosophila melanogaster GN=Spt6-R
	0.536449	0.271847	CG6197-RA	>tr|C3KGI3|C3KGI3_DROME RE06860p OS=Drosophila melanogaster GN=CG6197-RA PE=2 SV=1;>tr|A1Z9G2|A1Z9G2_DROME CG6197 OS=Drosophila melanogaster GN=CG6197-RA PE=2 SV=1
	0.503492	0.269123	Pp2A-29B;Pp2A-29B-RC	>tr|Q8MT47|Q8MT47_DROME RE28669p OS=Drosophila melanogaster GN=Pp2A-29B PE=2 SV=1;>sp|P36179|2AAA_DROME Serine/threonine-protein phosphatase PP2A 65 kDa regulatory subunit OS=Drosophila melanogaster GN=Pp2A-29B PE=2 SV=4;>tr|M9MQH9|M9MQH9_DROME Protein pho
	0.293835	0.268121	vig2;CG11844-RB;BcDNA:SD06613	>tr|Q960D3|Q960D3_DROME SD06613p OS=Drosophila melanogaster GN=vig2 PE=2 SV=1;>tr|Q9VBX3|Q9VBX3_DROME Vig2, isoform B OS=Drosophila melanogaster GN=vig2 PE=1 SV=2;>tr|B5RIY3|B5RIY3_DROME FI06040p (Fragment) OS=Drosophila melanogaster GN=CG11844-RB PE=2 SV=
	0.424781	0.268109	Rpt6R;Pros45	>tr|Q9VA54|Q9VA54_DROME Rpt6R OS=Drosophila melanogaster GN=Rpt6R PE=2 SV=1;>sp|O18413|PRS8_DROME 26S protease regulatory subunit 8 OS=Drosophila melanogaster GN=Rpt6 PE=1 SV=2
	0.637405	0.266295	CG5384	>tr|Q9VKZ8|Q9VKZ8_DROME Ubiquitin carboxyl-terminal hydrolase OS=Drosophila melanogaster GN=CG5384 PE=2 SV=1
	0.658384	0.265594	RpS7	>sp|Q9VA91|RS7_DROME 40S ribosomal protein S7 OS=Drosophila melanogaster GN=RpS7 PE=1 SV=1;>tr|Q8IMI7|Q8IMI7_DROME GM06992p OS=Drosophila melanogaster GN=RpS7 PE=2 SV=1
	0.356045	0.261117	CG6841	>tr|Q9VVU6|Q9VVU6_DROME CG6841 OS=Drosophila melanogaster GN=CG6841 PE=2 SV=2
	0.25118	0.260311	Rpb8	>tr|Q9VNZ3|Q9VNZ3_DROME GM03174p OS=Drosophila melanogaster GN=Rpb8 PE=2 SV=1
	0.328411	0.257536	Nacalpha	>sp|Q94518|NACA_DROME Nascent polypeptide-associated complex subunit alpha OS=Drosophila melanogaster GN=Nacalpha PE=1 SV=2
	0.480875	0.257217	Hsc70-1;Hsc70-1-RA	>sp|P29843|HSP7A_DROME Heat shock 70 kDa protein cognate 1 OS=Drosophila melanogaster GN=Hsc70-1 PE=1 SV=1;>tr|F3YDH5|F3YDH5_DROME AT29089p (Fragment) OS=Drosophila melanogaster GN=Hsc70-1-RA PE=2 SV=1;>tr|Q8IH88|Q8IH88_DROME AT28834p (Fragment) OS=Drosoph
	0.168507	0.255161	CtBP;CtBP-RE	>tr|A4V2S3|A4V2S3_DROME C-terminal binding protein, isoform B OS=Drosophila melanogaster GN=CtBP PE=3 SV=1;>sp|O46036|CTBP_DROME C-terminal-binding protein OS=Drosophila melanogaster GN=CtBP PE=1 SV=3;>tr|E8NH65|E8NH65_DROME LD15041p (Fragment) OS=Drosophi
	0.520912	0.255074	CG13349	>sp|Q7K2G1|ADRM1_DROME Proteasomal ubiquitin receptor ADRM1 homolog OS=Drosophila melanogaster GN=Rpn13 PE=1 SV=1
	1.07582	0.252326	RpLP0	>sp|P19889|RLA0_DROME 60S acidic ribosomal protein P0 OS=Drosophila melanogaster GN=RpLP0 PE=1 SV=1;>tr|M9PG76|M9PG76_DROME Ribosomal protein LP0, isoform B OS=Drosophila melanogaster GN=RpLP0 PE=3 SV=1
	0.244738	0.252038	Tango7	>sp|Q7JVI3|EIF3M_DROME Eukaryotic translation initiation factor 3 subunit M OS=Drosophila melanogaster GN=Tango7 PE=2 SV=1
	0.300256	0.246701	CG18178	>tr|Q9VT38|Q9VT38_DROME CG18178, isoform A OS=Drosophila melanogaster GN=CG18178 PE=2 SV=1
	0.121998	0.23693	RpL26	>tr|Q9VVU2|Q9VVU2_DROME RE17611p OS=Drosophila melanogaster GN=RpL26 PE=1 SV=1
	0.425155	0.232389	CG10373-RA;Jwa	>tr|G4LU22|G4LU22_DROME LP06867p1 OS=Drosophila melanogaster GN=CG10373-RA PE=2 SV=1;>tr|Q9VJ59|Q9VJ59_DROME Jwa ortholog OS=Drosophila melanogaster GN=Jwa PE=4 SV=5
	0.523042	0.232283	woc;woc-RB	>tr|Q95TK6|Q95TK6_DROME LD44304p OS=Drosophila melanogaster GN=woc PE=2 SV=1;>tr|Q9VB55|Q9VB55_DROME Without children, isoform A OS=Drosophila melanogaster GN=woc PE=4 SV=2;>tr|Q9N9Z6|Q9N9Z6_DROME WOC protein OS=Drosophila melanogaster GN=woc PE=4 SV=1;>tr
	0.455114	0.23159	RpL37A	>sp|Q9VMU4|RL37A_DROME 60S ribosomal protein L37a OS=Drosophila melanogaster GN=RpL37A PE=1 SV=3;>tr|M9MRF2|M9MRF2_DROME Ribosomal protein L37A, isoform C OS=Drosophila melanogaster GN=RpL37A PE=3 SV=1
	0.4255	0.230276	Amun	>tr|Q9VYV4|Q9VYV4_DROME Amun, isoform A OS=Drosophila melanogaster GN=Amun PE=2 SV=1
	0.53405	0.230079	CG18259-RA;CG18259	>tr|Q9VWQ6|Q9VWQ6_DROME CG18259 OS=Drosophila melanogaster GN=CG18259-RA PE=2 SV=2;>tr|Q9VWQ3|Q9VWQ3_DROME CG6961 OS=Drosophila melanogaster GN=CG6961 PE=2 SV=2;>tr|A9UN96|A9UN96_DROME LD25519p OS=Drosophila melanogaster GN=CG18259 PE=2 SV=1
	0.127589	0.229818	RpL15	>sp|O17445|RL15_DROME 60S ribosomal protein L15 OS=Drosophila melanogaster GN=RpL15 PE=1 SV=1;>tr|A8Y560|A8Y560_DROME Ribosomal protein L15 OS=Drosophila melanogaster GN=RpL15 PE=3 SV=2
	0.43938	0.227739	qkr58E-1	>tr|Q9W255|Q9W255_DROME GH05812p OS=Drosophila melanogaster GN=qkr58E-1 PE=2 SV=1;>tr|O44435|O44435_DROME QKR58E-1 OS=Drosophila melanogaster GN=qkr58E-1 PE=2 SV=1
	0.603862	0.226017	Fmr1	>sp|Q9NFU0|FMR1_DROME Fragile X mental retardation syndrome-related protein 1 OS=Drosophila melanogaster GN=Fmr1 PE=1 SV=1;>tr|B3LF78|B3LF78_DROME Fmr1, isoform F OS=Drosophila melanogaster GN=Fmr1 PE=2 SV=1
	0.330271	0.224822	l(2)35Bd	>sp|Q9VJQ4|MCES_DROME mRNA cap guanine-N7 methyltransferase OS=Drosophila melanogaster GN=l(2)35Bd PE=1 SV=2
	0.361798	0.224235	RpS30	>tr|Q9VDH8|Q9VDH8_DROME Ribosomal protein S30, isoform A OS=Drosophila melanogaster GN=RpS30 PE=1 SV=1;>tr|Q7JYY0|Q7JYY0_DROME RH08962p (Fragment) OS=Drosophila melanogaster GN=RpS30 PE=2 SV=1
	0.331176	0.222844	Pdi;ERp60	>tr|Q9TWZ1|Q9TWZ1_DROME Protein disulfide-isomerase OS=Drosophila melanogaster GN=ERP60 PE=3 SV=1;>tr|Q3YMU0|Q3YMU0_DROME Protein disulfide-isomerase (Fragment) OS=Drosophila melanogaster GN=ERp60 PE=2 SV=1;>tr|Q95T75|Q95T75_DROME Protein disulfide-isomera
	0.237418	0.217655	nito	>tr|Q8T0B2|Q8T0B2_DROME LD14125p OS=Drosophila melanogaster GN=nito PE=2 SV=1;>tr|Q7KMJ6|Q7KMJ6_DROME BcDNA.GH11110 OS=Drosophila melanogaster GN=nito PE=2 SV=1
	0.328247	0.21622	Sap130;Sap130-RB;Sap130-RC	>tr|M9PI47|M9PI47_DROME Sin3A-associated protein 130, isoform F OS=Drosophila melanogaster GN=Sap130 PE=4 SV=1;>tr|M9PCC4|M9PCC4_DROME Sin3A-associated protein 130, isoform G OS=Drosophila melanogaster GN=Sap130 PE=4 SV=1;>tr|Q9XZ09|Q9XZ09_DROME Sin3A-asso
	0.380099	0.208302	Rpt5	>tr|Q9V3V6|Q9V3V6_DROME 26S proteasome regulatory complex subunit p50 OS=Drosophila melanogaster GN=Rpt5 PE=2 SV=1
	0.246319	0.206222	Rab11;Rab11-RB	>tr|O18335|O18335_DROME Drab11 OS=Drosophila melanogaster GN=Rab11 PE=2 SV=1;>tr|B8A3X3|B8A3X3_DROME FI09227p OS=Drosophila melanogaster GN=Rab11-RB PE=2 SV=1;>tr|Q8IGH2|Q8IGH2_DROME RH21315p OS=Drosophila melanogaster GN=Rab11 PE=2 SV=1
	0.134932	0.198249	CG7185	>tr|M9NF33|M9NF33_DROME CG7185, isoform B OS=Drosophila melanogaster GN=CG7185 PE=4 SV=1;>sp|Q9VSH4|CPSF6_DROME Cleavage and polyadenylation specificity factor subunit CG7185 OS=Drosophila melanogaster GN=CG7185 PE=1 SV=2
	0.841619	0.197483	eIF3-S8	>sp|A1ZAX1|EIF3C_DROME Eukaryotic translation initiation factor 3 subunit C OS=Drosophila melanogaster GN=eIF3-S8 PE=1 SV=1
	0.765594	0.196633	bai	>sp|Q8SXY6|TMEDA_DROME Transmembrane emp24 domain-containing protein bai OS=Drosophila melanogaster GN=bai PE=2 SV=1
	0.241518	0.194338	CG3800	>sp|Q8T8R1|Y3800_DROME CCHC-type zinc finger protein CG3800 OS=Drosophila melanogaster GN=CG3800 PE=1 SV=1
	0.291054	0.192759	SC35;SC35-RB	>tr|Q9V3T8|Q9V3T8_DROME LD32469p OS=Drosophila melanogaster GN=SC35 PE=2 SV=1;>tr|C1C547|C1C547_DROME MIP01221p OS=Drosophila melanogaster GN=SC35-RB PE=2 SV=1
	0.58247	0.192413	CG14722	>sp|Q8T088|WDR55_DROME WD repeat-containing protein 55 homolog OS=Drosophila melanogaster GN=CG14722 PE=2 SV=1
	0.130287	0.189899	Ars2-RC;Ars2	>tr|E8NHA7|E8NHA7_DROME GH05193p OS=Drosophila melanogaster GN=Ars2-RC PE=2 SV=1;>sp|Q9V9K7|SRRT_DROME Serrate RNA effector molecule homolog OS=Drosophila melanogaster GN=Ars2 PE=1 SV=2
	0.41576	0.189157	Rbp2;Rbp2-RB	>tr|X2JE34|X2JE34_DROME RNA-binding protein 2, isoform E OS=Drosophila melanogaster GN=Rbp2 PE=4 SV=1;>tr|Q8IR13|Q8IR13_DROME RNA-binding protein 2, isoform B OS=Drosophila melanogaster GN=Rbp2 PE=4 SV=1;>tr|Q9VXF8|Q9VXF8_DROME RNA-binding protein 2, isofo
	0.184734	0.188724	sesB;sesB-RD	>tr|X2JB48|X2JB48_DROME Stress-sensitive B, isoform E OS=Drosophila melanogaster GN=sesB PE=3 SV=1;>sp|Q26365|ADT_DROME ADP,ATP carrier protein OS=Drosophila melanogaster GN=sesB PE=2 SV=4;>tr|D1Z385|D1Z385_DROME SD21251p OS=Drosophila melanogaster GN=sesB
	1.42966	0.187808	sec31	>tr|Q5U0U9|Q5U0U9_DROME AT25839p OS=Drosophila melanogaster GN=Sec31 PE=2 SV=1;>tr|A1Z7J7|A1Z7J7_DROME Sec31, isoform A OS=Drosophila melanogaster GN=Sec31 PE=4 SV=1;>tr|A1Z7J6|A1Z7J6_DROME Sec31, isoform B OS=Drosophila melanogaster GN=Sec31 PE=4 SV=1
	0.176322	0.187085	CG10080	>sp|Q9W2F2|DCAF1_DROME Protein mahjong OS=Drosophila melanogaster GN=mahj PE=1 SV=2
	0.2562	0.182553	CG11266	>tr|X2JDG0|X2JDG0_DROME CG11266, isoform H OS=Drosophila melanogaster GN=CG11266 PE=4 SV=1;>tr|X2J9R6|X2J9R6_DROME CG11266, isoform J OS=Drosophila melanogaster GN=CG11266 PE=4 SV=1;>tr|X2J523|X2J523_DROME CG11266, isoform K OS=Drosophila melanogaster GN=C
	0.210387	0.18223	ncm	>sp|Q9VJ87|CWC22_DROME Pre-mRNA-splicing factor CWC22 homolog OS=Drosophila melanogaster GN=ncm PE=1 SV=3
	0.443391	0.17984	Pdcd4	>tr|Q9VY91|Q9VY91_DROME LD21074p OS=Drosophila melanogaster GN=Pdcd4 PE=2 SV=2
	0.0951078	0.177075	Gapdh2;Gapdh1	>sp|P07487|G3P2_DROME Glyceraldehyde-3-phosphate dehydrogenase 2 OS=Drosophila melanogaster GN=Gapdh2 PE=1 SV=2;>tr|M9PJN8|M9PJN8_DROME Glyceraldehyde 3 phosphate dehydrogenase 2, isoform C OS=Drosophila melanogaster GN=Gapdh2 PE=3 SV=1;>sp|P07486|G3P1_DRO
	0.170301	0.163784	Txl	>tr|Q9VRP3|Q9VRP3_DROME AT08565p OS=Drosophila melanogaster GN=Txl PE=2 SV=1;>tr|Q7KMR7|Q7KMR7_DROME Thioredoxin-like protein TXL OS=Drosophila melanogaster GN=Txl PE=2 SV=1
	0.339956	0.163328	CG11857	>tr|Q9VBU6|Q9VBU6_DROME CG11857, isoform A OS=Drosophila melanogaster GN=CG11857 PE=2 SV=1
	0.176442	0.162258	CG11005	>tr|Q8SX57|Q8SX57_DROME CG31549 OS=Drosophila melanogaster GN=CG11005 PE=2 SV=1
	0.0799853	0.162164	Rab1	>tr|O18332|O18332_DROME FI01544p OS=Drosophila melanogaster GN=Rab1 PE=2 SV=1;>tr|Q8MRA4|Q8MRA4_DROME RE66843p OS=Drosophila melanogaster GN=Rab1 PE=2 SV=1
	0.1057	0.160832	CG4849	>tr|Q86NS3|Q86NS3_DROME RE71343p OS=Drosophila melanogaster GN=CG4849 PE=2 SV=1;>tr|Q9VAX8|Q9VAX8_DROME CG4849 OS=Drosophila melanogaster GN=CG4849 PE=2 SV=1
	0.152117	0.160582	Rad23	>tr|Q8IMB7|Q8IMB7_DROME Rad23, isoform B OS=Drosophila melanogaster GN=Rad23 PE=4 SV=1;>tr|Q9XZE0|Q9XZE0_DROME DHR23 OS=Drosophila melanogaster GN=Rad23 PE=4 SV=1;>tr|Q9V3W9|Q9V3W9_DROME DNA repair protein Rad23 OS=Drosophila melanogaster GN=Rad23 PE=2 SV=
	0.323613	0.159065	scra	>tr|Q8T0J3|Q8T0J3_DROME GH27072p OS=Drosophila melanogaster GN=scra PE=2 SV=1;>sp|Q9V4P1|ANLN_DROME Actin-binding protein anillin OS=Drosophila melanogaster GN=scra PE=1 SV=3
	0.133659	0.153636	pst;pst-RE	>tr|Q95SF7|Q95SF7_DROME GH28656p OS=Drosophila melanogaster GN=pst PE=2 SV=1;>tr|Q8IQ82|Q8IQ82_DROME Pastrel, isoform E OS=Drosophila melanogaster GN=pst PE=4 SV=2;>tr|G7H836|G7H836_DROME TB01296p1 (Fragment) OS=Drosophila melanogaster GN=pst-RE PE=2 SV=1;
	0.170315	0.151561	Mcm2	>sp|P49735|MCM2_DROME DNA replication licensing factor Mcm2 OS=Drosophila melanogaster GN=Mcm2 PE=1 SV=1
	0.172997	0.14938	Msh6	>sp|Q9VUM0|MSH6_DROME Probable DNA mismatch repair protein Msh6 OS=Drosophila melanogaster GN=Msh6 PE=1 SV=2
	0.337301	0.148306	Nup98-96;Nup98-RA;CG10198	>tr|A1YK38|A1YK38_DROME Nup98 (Fragment) OS=Drosophila melanogaster GN=Nup98-96 PE=4 SV=1;>tr|A1YK36|A1YK36_DROME Nup98 (Fragment) OS=Drosophila melanogaster GN=Nup98-96 PE=4 SV=1;>tr|A1YK35|A1YK35_DROME Nup98 (Fragment) OS=Drosophila melanogaster GN=Nup98
	0.487021	0.146741	CG3335	>tr|Q9VT19|Q9VT19_DROME CG3335 OS=Drosophila melanogaster GN=CG3335 PE=4 SV=1;>tr|Q8MYR4|Q8MYR4_DROME SD14970p OS=Drosophila melanogaster GN=CG3335 PE=2 SV=1
	0.159385	0.14595	capt	>tr|Q9VPX7|Q9VPX7_DROME Adenylyl cyclase-associated protein OS=Drosophila melanogaster GN=capt PE=3 SV=2;>tr|Q7KN55|Q7KN55_DROME Adenylyl cyclase-associated protein (Fragment) OS=Drosophila melanogaster GN=capt PE=2 SV=1;>tr|Q9VPX6|Q9VPX6_DROME Adenylyl cy
	0.304415	0.145495	Rpn12	>tr|Q9V436|Q9V436_DROME 26S proteasome regulatory complex subunit p30 OS=Drosophila melanogaster GN=Rpn12 PE=2 SV=1
	0.241433	0.145303	Ef1alpha48D;Ef1alpha48D-RA;Ef1alpha100E	>sp|P08736|EF1A1_DROME Elongation factor 1-alpha 1 OS=Drosophila melanogaster GN=Ef1alpha48D PE=1 SV=2;>tr|C6TP87|C6TP87_DROME Elongation factor 1-alpha OS=Drosophila melanogaster GN=Ef1alpha48D-RA PE=2 SV=1;>tr|Q8T3U3|Q8T3U3_DROME GM14559p OS=Drosophila m
	0.143766	0.133183	S6k	>tr|H1ZYE3|H1ZYE3_DROME RPS6-p70-protein kinase (Fragment) OS=Drosophila melanogaster GN=S6k PE=4 SV=1;>tr|Q94533|Q94533_DROME Ribosomal protein S6 kinase OS=Drosophila melanogaster GN=S6k PE=2 SV=2;>tr|P91656|P91656_DROME Ribosomal protein S6 kinase OS=Dr
	0.194585	0.12433	Stim	>tr|Q7KUZ0|Q7KUZ0_DROME HL01465p OS=Drosophila melanogaster GN=Stim-RA PE=2 SV=2;>sp|P83094|STIM_DROME Stromal interaction molecule homolog OS=Drosophila melanogaster GN=Stim PE=1 SV=1
	0.161204	0.123549	beta-Tub60D	>tr|Q7M3J9|Q7M3J9_DROME Tubulin beta-3 chain (Fragment) OS=Drosophila melanogaster PE=3 SV=1
	0.0560789	0.120126	RpS25	>sp|P48588|RS25_DROME 40S ribosomal protein S25 OS=Drosophila melanogaster GN=RpS25 PE=1 SV=3
	0.12547	0.117211	eIF-2alpha	>tr|X2JFR6|X2JFR6_DROME Eukaryotic translation initiation factor 2alpha, isoform B OS=Drosophila melanogaster GN=eIF-2alpha PE=4 SV=1;>sp|P41374|IF2A_DROME Eukaryotic translation initiation factor 2 subunit 1 OS=Drosophila melanogaster GN=eIF-2alpha PE=2 S
	0.0698505	0.11612	Rpd3	>sp|Q94517|HDAC1_DROME Histone deacetylase Rpd3 OS=Drosophila melanogaster GN=Rpd3 PE=1 SV=2;>tr|I1V501|I1V501_DROME Histone deacetylase OS=Drosophila melanogaster GN=Rpd3 PE=3 SV=1
	0.146732	0.108777	CG7946	>tr|Q9VAA9|Q9VAA9_DROME CG7946 OS=Drosophila melanogaster GN=CG7946 PE=2 SV=1
	0.101345	0.106627	CG3689	>tr|Q9VSY2|Q9VSY2_DROME CG3689, isoform B OS=Drosophila melanogaster GN=CG3689 PE=2 SV=2;>tr|Q0E8G6|Q0E8G6_DROME CG3689, isoform C OS=Drosophila melanogaster GN=CG3689 PE=4 SV=1
	0.068335	0.101783	BEST:CK01296	>tr|Q9VL69|Q9VL69_DROME CG5885 OS=Drosophila melanogaster GN=BEST:CK01296 PE=2 SV=1
	0.136022	0.100883	scu	>sp|O18404|HCD2_DROME 3-hydroxyacyl-CoA dehydrogenase type-2 OS=Drosophila melanogaster GN=scu PE=1 SV=1
	0.199652	0.0973014	CG4169	>tr|Q9VV75|Q9VV75_DROME AT02348p OS=Drosophila melanogaster GN=CG4169 PE=2 SV=1
	0.0693564	0.0933628	HspB8;CG14207-RA	>tr|Q9VWG1|Q9VWG1_DROME CG14207, isoform A OS=Drosophila melanogaster GN=HspB8 PE=2 SV=1;>tr|M9NHC5|M9NHC5_DROME CG14207, isoform C OS=Drosophila melanogaster GN=CG14207 PE=3 SV=1;>tr|D2NUF4|D2NUF4_DROME MIP15662p (Fragment) OS=Drosophila melanogaster GN=C
	0.252971	0.0831609	CG2051	>tr|Q4QQC4|Q4QQC4_DROME RE20268p OS=Drosophila melanogaster PE=2 SV=1;>tr|Q0KIB3|Q0KIB3_DROME CG2051 OS=Drosophila melanogaster GN=CG2051 PE=4 SV=1
	0.144218	0.0828065	mask	>tr|U3RLS1|U3RLS1_DROME RT12889p1 (Fragment) OS=Drosophila melanogaster GN=mask-RC PE=2 SV=1;>sp|Q9VCA8|ANKHM_DROME Ankyrin repeat and KH domain-containing protein mask OS=Drosophila melanogaster GN=mask PE=1 SV=2
	0.0233738	0.0789134	alphaTub84D;alphaTub84B	>tr|K7XI17|K7XI17_DROME Alpha tubulin 84B (Fragment) OS=Drosophila melanogaster PE=2 SV=1;>tr|K7X561|K7X561_DROME Alpha tubulin 84B (Fragment) OS=Drosophila melanogaster PE=2 SV=1;>tr|K7WSB1|K7WSB1_DROME Alpha tubulin 84B (Fragment) OS=Drosophila melanogas
	0.125097	0.0770094	CG4973	>tr|Q9VDP8|Q9VDP8_DROME CG4973 OS=Drosophila melanogaster GN=mdlc PE=2 SV=1;>tr|C0MJ18|C0MJ18_DROME CG4973-PA OS=Drosophila melanogaster GN=CG4973 PE=4 SV=1;>tr|C0MJ16|C0MJ16_DROME CG4973-PA OS=Drosophila melanogaster GN=CG4973 PE=4 SV=1;>tr|C0MJ15|C0MJ15_
	0.0649853	0.0754846	CG5641	>sp|Q9VG73|ILF2_DROME Interleukin enhancer-binding factor 2 homolog OS=Drosophila melanogaster GN=CG5641 PE=2 SV=1
	0.14117	0.0732345	Gnf1	>sp|P35600|RFC1_DROME Replication factor C subunit 1 OS=Drosophila melanogaster GN=Gnf1 PE=1 SV=2
	0.0876751	0.0650587	Rpn5	>tr|Q9V3Z4|Q9V3Z4_DROME GH11341p OS=Drosophila melanogaster GN=Rpn5 PE=2 SV=1
	0.0691317	0.0646077	eIF6	>sp|P56538|IF6_DROME Eukaryotic translation initiation factor 6 OS=Drosophila melanogaster GN=eIF6 PE=2 SV=3
	0.0724395	0.0638292	pasha	>tr|Q9V9V7|Q9V9V7_DROME LD23072p OS=Drosophila melanogaster GN=pasha PE=2 SV=1
	0.107839	0.0607607	Pp1-87B;Pp1-13C;CG9156	>sp|P12982|PP12_DROME Serine/threonine-protein phosphatase alpha-2 isoform OS=Drosophila melanogaster GN=Pp1-87B PE=1 SV=1;>sp|Q05547|PP13_DROME Serine/threonine-protein phosphatase alpha-3 isoform OS=Drosophila melanogaster GN=Pp1-13C PE=1 SV=1;>tr|C0MKX3
	0.0436403	0.0565127	vig	>tr|Q9V426|Q9V426_DROME LD07162p OS=Drosophila melanogaster GN=vig PE=2 SV=1
	0.0731866	0.0550915	Sec13	>tr|Q9V3J4|Q9V3J4_DROME Sec13 OS=Drosophila melanogaster GN=Sec13 PE=4 SV=1;>tr|Q7KLW8|Q7KLW8_DROME LD03471p (Fragment) OS=Drosophila melanogaster GN=Sec13 PE=2 SV=1
	0.0278975	0.0519608	P32;CG6459	>tr|Q7JXC4|Q7JXC4_DROME CG6459 OS=Drosophila melanogaster GN=P32 PE=2 SV=1;>tr|A0APE6|A0APE6_DROME CG6459 protein OS=Drosophila melanogaster GN=CG6459 PE=4 SV=1;>tr|A0APE4|A0APE4_DROME CG6459 protein OS=Drosophila melanogaster GN=CG6459 PE=4 SV=1
	0.0294528	0.0475102	Clc	>sp|Q9VWA1|CLC_DROME Clathrin light chain OS=Drosophila melanogaster GN=Clc PE=2 SV=1;>tr|E1JI22|E1JI22_DROME Clathrin light chain, isoform B OS=Drosophila melanogaster GN=Clc PE=4 SV=1
	0.0756698	0.0398314	CG7911	>tr|Q9VAC4|Q9VAC4_DROME CG7911 OS=Drosophila melanogaster GN=CG7911 PE=4 SV=1
	0.0478244	0.0333546	Caprin	>sp|Q9I7D3|CAPR1_DROME Caprin homolog OS=Drosophila melanogaster GN=Capr PE=1 SV=1;>tr|E4NKG1|E4NKG1_DROME Caprin, isoform B OS=Drosophila melanogaster GN=rngi PE=2 SV=1
	0.0329101	0.0322268	CG10576	>tr|Q9VRP2|Q9VRP2_DROME CG10576, isoform A OS=Drosophila melanogaster GN=CG10576 PE=4 SV=1;>tr|Q5U0Z2|Q5U0Z2_DROME LD30448p OS=Drosophila melanogaster GN=CG10576 PE=2 SV=2
	0.0559148	0.0295399	His3.3A;His3	>sp|P84249|H33_DROME Histone H3.3 OS=Drosophila melanogaster GN=His3.3A PE=1 SV=2;>sp|P02299|H3_DROME Histone H3 OS=Drosophila melanogaster GN=His3 PE=1 SV=4;>tr|E2QCP0|E2QCP0_DROME Histone H3 OS=Drosophila melanogaster GN=His3.3A PE=3 SV=2
	0.0267101	0.0285999	Elongin-B	>tr|O44226|O44226_DROME Elongin B OS=Drosophila melanogaster GN=EloB PE=1 SV=1
	0.0438089	0.0211314	FK506-bp1	>sp|P54397|FKB39_DROME 39 kDa FK506-binding nuclear protein OS=Drosophila melanogaster GN=FK506-bp1 PE=1 SV=2
	0.0198504	0.0176378	sqd	>sp|Q08473|SQD_DROME RNA-binding protein squid OS=Drosophila melanogaster GN=sqd PE=1 SV=3
	0.0222416	0.0126078	ALiX	>tr|Q9VB05|Q9VB05_DROME ALG-2 interacting protein X OS=Drosophila melanogaster GN=ALiX PE=1 SV=1
	0.00843795	0.0115383	CG2064;CG2064-RA	>tr|Q960C7|Q960C7_DROME SD07613p OS=Drosophila melanogaster GN=CG2064 PE=2 SV=1;>tr|A1Z729|A1Z729_DROME CG2064 OS=Drosophila melanogaster GN=CG2064 PE=3 SV=1;>tr|C1C590|C1C590_DROME FI07747p (Fragment) OS=Drosophila melanogaster GN=CG2064-RA PE=2 SV=1
	0.00918386	0.0104663	RfC3	>tr|Q9VKW3|Q9VKW3_DROME Replication factor C subunit 3 OS=Drosophila melanogaster GN=RfC3 PE=2 SV=2
	0.0109258	0.0101537	RpL36	>tr|X2JC35|X2JC35_DROME 60S ribosomal protein L36 OS=Drosophila melanogaster GN=RpL36 PE=3 SV=1;>sp|P49630|RL36_DROME 60S ribosomal protein L36 OS=Drosophila melanogaster GN=RpL36 PE=1 SV=1
	0.0145923	0.00898008	RpL12	>tr|Q9W1B9|Q9W1B9_DROME RE28824p OS=Drosophila melanogaster GN=RpL12 PE=1 SV=1;>tr|Q4V5X9|Q4V5X9_DROME IP07888p OS=Drosophila melanogaster GN=RpL12 PE=2 SV=1
	0.000896925	0.00061429	Gp93	>tr|Q9VAY2|Q9VAY2_DROME Glycoprotein 93 OS=Drosophila melanogaster GN=Gp93 PE=2 SV=1
	0.00126042	-0.0018638	CG8258	>tr|Q7K3J0|Q7K3J0_DROME CG8258 OS=Drosophila melanogaster GN=CG8258 PE=2 SV=1
	0.00299834	-0.00214926	CCT4	>tr|Q9VK69|Q9VK69_DROME T-complex protein 1 subunit delta OS=Drosophila melanogaster GN=CG5525 PE=2 SV=1
	0.00597825	-0.0072999	CG13900;CG13900-RA	>tr|Q8T9L6|Q8T9L6_DROME GM01240p OS=Drosophila melanogaster GN=CG13900 PE=2 SV=1;>tr|Q9W0M7|Q9W0M7_DROME CG13900, isoform A OS=Drosophila melanogaster GN=CG13900-RA PE=2 SV=2;>tr|Q5BI86|Q5BI86_DROME RE01065p OS=Drosophila melanogaster GN=CG13900 PE=2 SV=1
	0.00474724	-0.00803856	Nurf-38;Nurf-38-RA	>tr|B7YZQ7|B7YZQ7_DROME Nucleosome remodeling factor-38kD, isoform B OS=Drosophila melanogaster GN=Nurf-38 PE=4 SV=1;>sp|O77460|IPYR_DROME Inorganic pyrophosphatase OS=Drosophila melanogaster GN=Nurf-38 PE=1 SV=3;>tr|I0DHK6|I0DHK6_DROME FI20112p1 (Fragment
	0.00827944	-0.00823081	CG2556	>tr|Q9VYM2|Q9VYM2_DROME CG2556 OS=Drosophila melanogaster GN=CG2556 PE=2 SV=1
	0.0119927	-0.00841924	Prp38	>tr|Q7JVL3|Q7JVL3_DROME GM13395p OS=Drosophila melanogaster GN=Prp38 PE=2 SV=1
	0.0150188	-0.0177751	Iswi;ISWI	>sp|Q24368|ISWI_DROME Chromatin-remodeling complex ATPase chain Iswi OS=Drosophila melanogaster GN=Iswi PE=1 SV=1;>tr|I1V4Y8|I1V4Y8_DROME Imitation SWI OS=Drosophila melanogaster GN=ISWI PE=4 SV=1
	0.0205515	-0.023477	eIF4AIII	>tr|Q9VHS8|Q9VHS8_DROME FI20117p1 OS=Drosophila melanogaster GN=eIF4AIII PE=2 SV=1;>tr|Q8SXH3|Q8SXH3_DROME RE50350p OS=Drosophila melanogaster GN=eIF4AIII PE=2 SV=1
	0.0348021	-0.0276986	CG8602	>tr|Q9VS47|Q9VS47_DROME CG8602, isoform A OS=Drosophila melanogaster GN=CG8602 PE=2 SV=1
	0.0477257	-0.0309988	CG4511	>tr|Q9VGV8|Q9VGV8_DROME CG4511, isoform A OS=Drosophila melanogaster GN=CG4511 PE=2 SV=1
	0.0461797	-0.0355039	bel;bel-RA	>sp|Q9VHP0|DDX3_DROME ATP-dependent RNA helicase bel OS=Drosophila melanogaster GN=bel PE=1 SV=1;>tr|M9W6J0|M9W6J0_DROME FI21109p1 OS=Drosophila melanogaster GN=bel-RB PE=2 SV=1
	0.0248255	-0.0520586	CG17211-RA	>tr|F3YDL4|F3YDL4_DROME MIP30021p OS=Drosophila melanogaster GN=CG17211-RA PE=2 SV=1;>tr|Q9VKA7|Q9VKA7_DROME CG17211 OS=Drosophila melanogaster GN=CG17211 PE=4 SV=1
	0.129871	-0.0538354	CG12258	>tr|Q9VF83|Q9VF83_DROME CG31301 OS=Drosophila melanogaster GN=CG12258 PE=2 SV=2
	0.0837124	-0.0551822	Uch	>sp|P35122|UCHL_DROME Ubiquitin carboxyl-terminal hydrolase OS=Drosophila melanogaster GN=Uch PE=2 SV=2;>tr|M9MRD0|M9MRD0_DROME Ubiquitin carboxy-terminal hydrolase, isoform B OS=Drosophila melanogaster GN=Uch PE=4 SV=1
	0.0744269	-0.0603596	Vha68-3;Vha68-2;Vha68-1	>tr|Q8T464|Q8T464_DROME AT13860p OS=Drosophila melanogaster GN=Vha68-3 PE=2 SV=1;>tr|V9GZU6|V9GZU6_DROME Vacuolar ATPase subunit A OS=Drosophila melanogaster GN=Vha68-1 PE=3 SV=1;>sp|Q27331|VATA2_DROME V-type proton ATPase catalytic subunit A isoform 2 OS=
	0.0785697	-0.0614704	Hsp22	>sp|P02515|HSP22_DROME Heat shock protein 22 OS=Drosophila melanogaster GN=Hsp22 PE=1 SV=4
	0.0859563	-0.0669051	l(3)01239	>sp|Q9VTE5|PFD2_DROME Probable prefoldin subunit 2 OS=Drosophila melanogaster GN=l(3)01239 PE=2 SV=1;>tr|M9PF40|M9PF40_DROME Lethal (3) 01239, isoform B OS=Drosophila melanogaster GN=l(3)01239 PE=4 SV=1
	0.0901475	-0.0702044	ArfGAP3	>tr|M9PGG0|M9PGG0_DROME ADP-ribosylation factor GTPase activating protein 3, isoform E OS=Drosophila melanogaster GN=ArfGAP3 PE=4 SV=1;>tr|M9PG88|M9PG88_DROME ADP-ribosylation factor GTPase activating protein 3, isoform F OS=Drosophila melanogaster GN=ArfG
	0.0901617	-0.071249	Rae1	>tr|Q9W2E7|Q9W2E7_DROME Rae1 OS=Drosophila melanogaster GN=Rae1 PE=4 SV=1;>tr|Q7JVX4|Q7JVX4_DROME LD40776p (Fragment) OS=Drosophila melanogaster GN=Rae1 PE=2 SV=1
	0.0512147	-0.0729254	Hsc70Cb	>tr|Q9XZT5|Q9XZT5_DROME Heatshock protein cognate 70Cb OS=Drosophila melanogaster GN=Hsc70Cb PE=3 SV=1;>tr|Q9VUC1|Q9VUC1_DROME Hsc70Cb, isoform A OS=Drosophila melanogaster GN=Hsc70Cb PE=2 SV=1;>tr|M9MSL3|M9MSL3_DROME Hsc70Cb, isoform G OS=Drosophila melan
	0.546504	-0.0744559	Cyp1	>sp|P25007|PPIA_DROME Peptidyl-prolyl cis-trans isomerase OS=Drosophila melanogaster GN=Cyp1 PE=1 SV=2;>tr|A8E774|A8E774_DROME Peptidyl-prolyl cis-trans isomerase OS=Drosophila melanogaster GN=Cyp1 PE=2 SV=1
	0.0937337	-0.0867115	Nle	>sp|Q9VPR4|NLE_DROME Protein Notchless OS=Drosophila melanogaster GN=Nle PE=1 SV=2
	0.145417	-0.0886761	sub	>tr|B6UYB4|B6UYB4_DROME Subito (Fragment) OS=Drosophila melanogaster GN=sub PE=4 SV=1;>tr|B6UYB0|B6UYB0_DROME Subito (Fragment) OS=Drosophila melanogaster GN=sub PE=4 SV=1;>tr|B6UYB7|B6UYB7_DROME Subito (Fragment) OS=Drosophila melanogaster GN=sub PE=4 SV=
	0.172622	-0.0956538	Act5C;Act42A	>tr|X2JCP8|X2JCP8_DROME Actin 5C, isoform E OS=Drosophila melanogaster GN=Act5C PE=3 SV=1;>sp|P10987|ACT1_DROME Actin-5C OS=Drosophila melanogaster GN=Act5C PE=1 SV=4;>sp|P02572|ACT2_DROME Actin-42A OS=Drosophila melanogaster GN=Act42A PE=1 SV=3
	0.121591	-0.0966932	SmB	>sp|Q05856|RSMB_DROME Small nuclear ribonucleoprotein-associated protein B OS=Drosophila melanogaster GN=SmB PE=1 SV=1
	0.143554	-0.10378	Scamp	>tr|Q9VXV6|Q9VXV6_DROME RH68403p OS=Drosophila melanogaster GN=Scamp PE=2 SV=1;>tr|Q9NHD7|Q9NHD7_DROME Secretory carrier membrane protein OS=Drosophila melanogaster GN=Scamp PE=2 SV=1
	0.47489	-0.107394	CG5003-RA;CG5003	>tr|Q9VAZ0|Q9VAZ0_DROME CG5003 OS=Drosophila melanogaster GN=CG5003-RA PE=2 SV=1;>tr|Q8MSW5|Q8MSW5_DROME LD24928p OS=Drosophila melanogaster GN=CG5003 PE=2 SV=1
	0.893574	-0.112915	mre11	>tr|B6UX66|B6UX66_DROME Meiotic recombination 11 (Fragment) OS=Drosophila melanogaster GN=mre11 PE=3 SV=1;>tr|B6UX56|B6UX56_DROME Meiotic recombination 11 (Fragment) OS=Drosophila melanogaster GN=mre11 PE=3 SV=1;>tr|B6UX47|B6UX47_DROME Meiotic recombinatio
	0.300213	-0.11808	l(2)03709	>tr|Q0E924|Q0E924_DROME LD46344p OS=Drosophila melanogaster GN=Phb2 PE=2 SV=2;>tr|A8DYI7|A8DYI7_DROME Lethal (2) 03709, isoform D OS=Drosophila melanogaster GN=Phb2 PE=4 SV=1;>tr|A8DYI6|A8DYI6_DROME Lethal (2) 03709, isoform E OS=Drosophila melanogaster GN
	0.142647	-0.118322	Sgt	>tr|Q9VJD4|Q9VJD4_DROME LD24721p OS=Drosophila melanogaster GN=Sgt PE=2 SV=1
	0.237824	-0.119555	pAbp	>sp|P21187|PABP_DROME Polyadenylate-binding protein OS=Drosophila melanogaster GN=pAbp PE=1 SV=3
	2.31695	-0.126122	E(bx)	>tr|E1JHV7|E1JHV7_DROME Enhancer of bithorax, isoform F OS=Drosophila melanogaster GN=E(bx) PE=4 SV=1;>tr|M9PBG5|M9PBG5_DROME Enhancer of bithorax, isoform G OS=Drosophila melanogaster GN=E(bx) PE=4 SV=1;>tr|M9PE12|M9PE12_DROME Enhancer of bithorax, isofor
	0.219982	-0.13197	msk	>tr|Q95RH0|Q95RH0_DROME LD30157p OS=Drosophila melanogaster GN=msk PE=2 SV=1;>tr|Q9VSD6|Q9VSD6_DROME D-Importin 7/RanBP7 OS=Drosophila melanogaster GN=msk PE=2 SV=1;>tr|Q86NK4|Q86NK4_DROME GH01576p OS=Drosophila melanogaster GN=msk PE=2 SV=1;>tr|Q7KIF8|Q7K
	0.323563	-0.145021	SmD3	>sp|O44437|SMD3_DROME Small nuclear ribonucleoprotein Sm D3 OS=Drosophila melanogaster GN=SmD3 PE=1 SV=1
	0.18633	-0.148422	Hsp26	>tr|X2JGG6|X2JGG6_DROME Heat shock protein 26, isoform B OS=Drosophila melanogaster GN=Hsp26 PE=3 SV=1;>sp|P02517|HSP26_DROME Heat shock protein 26 OS=Drosophila melanogaster GN=Hsp26 PE=1 SV=2
	0.450773	-0.153831	Int6;eIF3-S6	>tr|Q8MR88|Q8MR88_DROME Eukaryotic translation initiation factor 3 subunit E OS=Drosophila melanogaster GN=Int6 PE=2 SV=1;>sp|O77410|EIF3E_DROME Eukaryotic translation initiation factor 3 subunit E OS=Drosophila melanogaster GN=eIF3-S6 PE=2 SV=1
	0.278343	-0.174735	Tctp	>sp|Q9VGS2|TCTP_DROME Translationally-controlled tumor protein homolog OS=Drosophila melanogaster GN=Tctp PE=1 SV=1;>tr|S5PU30|S5PU30_DROME IP21842p1 (Fragment) OS=Drosophila melanogaster GN=Tctp-RA PE=2 SV=1
	0.580776	-0.178921	MSBP	>tr|Q9VXM4|Q9VXM4_DROME LD12946p OS=Drosophila melanogaster GN=MSBP PE=2 SV=1
	0.683	-0.183406	ergic53	>tr|Q9V3A8|Q9V3A8_DROME Ergic53, isoform A OS=Drosophila melanogaster GN=ergic53 PE=2 SV=1
	0.349121	-0.200947	CG7747	>tr|Q7K231|Q7K231_DROME CG7747 OS=Drosophila melanogaster GN=CG7747 PE=2 SV=1
	1.46981	-0.207782	RpL23A;RpL23a	>tr|O97118|O97118_DROME Ribosomal protein L23a (Fragment) OS=Drosophila melanogaster GN=RpL23A PE=2 SV=1;>tr|A1A6X4|A1A6X4_DROME IP17216p (Fragment) OS=Drosophila melanogaster GN=RpL23a PE=2 SV=1;>tr|Q9W0A8|Q9W0A8_DROME FI01658p OS=Drosophila melanogaster
	0.216925	-0.208883	Pax-RF;Pax;Pax-RA	>tr|D5SHS6|D5SHS6_DROME RE18088p OS=Drosophila melanogaster GN=Pax-RF PE=2 SV=1;>tr|Q9VIX3|Q9VIX3_DROME Paxillin, isoform B OS=Drosophila melanogaster GN=Pax PE=4 SV=2;>tr|Q9GSE0|Q9GSE0_DROME Focal contact protein paxillin OS=Drosophila melanogaster GN=Pax
	0.985487	-0.217042	GstD1	>sp|P20432|GSTT1_DROME Glutathione S-transferase 1-1 OS=Drosophila melanogaster GN=GstD1 PE=1 SV=1
	0.256916	-0.222732	CG11985	>sp|Q9VHI4|SF3B5_DROME Probable splicing factor 3B subunit 5 OS=Drosophila melanogaster GN=CG11985 PE=1 SV=1;>tr|Q4QPR9|Q4QPR9_DROME IP03424p (Fragment) OS=Drosophila melanogaster PE=2 SV=1
	0.423279	-0.226429	Rpt4;Rpt4-RA	>tr|Q9U7A2|Q9U7A2_DROME 26S proteasome regulatory complex subunit p42D OS=Drosophila melanogaster GN=Rpt4 PE=2 SV=1;>tr|Q9W414|Q9W414_DROME Regulatory particle triple-A ATPase 4 OS=Drosophila melanogaster GN=Rpt4 PE=3 SV=3;>tr|Q8SZ19|Q8SZ19_DROME RE23388p
	0.274253	-0.229782	Ubqn	>tr|Q9VWD9|Q9VWD9_DROME LD38919p OS=Drosophila melanogaster GN=Ubqn PE=1 SV=1
	0.431268	-0.232463	Rtnl1	>tr|Q9VMV9|Q9VMV9_DROME Reticulon-like protein OS=Drosophila melanogaster GN=Rtnl1 PE=4 SV=2;>tr|E1JHT6|E1JHT6_DROME Reticulon-like protein OS=Drosophila melanogaster GN=Rtnl1 PE=4 SV=1
	0.513321	-0.234226	porin	>sp|Q94920|VDAC_DROME Voltage-dependent anion-selective channel OS=Drosophila melanogaster GN=porin PE=1 SV=3;>tr|M9PD75|M9PD75_DROME Porin, isoform D OS=Drosophila melanogaster GN=porin PE=4 SV=1
	0.790459	-0.237233	kst	>tr|Q7KV70|Q7KV70_DROME Karst, isoform C OS=Drosophila melanogaster GN=kst PE=4 SV=1;>tr|M9PBL6|M9PBL6_DROME Karst, isoform G OS=Drosophila melanogaster GN=kst PE=4 SV=1;>tr|A8JNJ6|A8JNJ6_DROME Karst, isoform E OS=Drosophila melanogaster GN=kst PE=4 SV=2;>
	0.178072	-0.249794	Ppm1	>tr|Q9VZS1|Q9VZS1_DROME CG17746, isoform A OS=Drosophila melanogaster GN=CG17746 PE=2 SV=1;>tr|Q9W0Q0|Q9W0Q0_DROME AT28366p OS=Drosophila melanogaster GN=Ppm1 PE=2 SV=1
	0.512902	-0.256757	Pdi	>tr|X2JGP4|X2JGP4_DROME Protein disulfide-isomerase OS=Drosophila melanogaster GN=Pdi PE=3 SV=1;>sp|P54399|PDI_DROME Protein disulfide-isomerase OS=Drosophila melanogaster GN=Pdi PE=2 SV=1
	0.75112	-0.260211	CG6418	>tr|Q9VTC1|Q9VTC1_DROME CG6418 OS=Drosophila melanogaster GN=CG6418 PE=2 SV=1
	0.845123	-0.265137	Ir76a	>tr|Q7KUT6|Q7KUT6_DROME LD02552p OS=Drosophila melanogaster GN=Ir76a PE=2 SV=1
	0.493466	-0.288252	Hmu;Hmu-RA	>tr|Q58SN2|Q58SN2_DROME Hemomucin (Fragment) OS=Drosophila melanogaster GN=Hmu PE=4 SV=1;>tr|Q58SN1|Q58SN1_DROME Hemomucin (Fragment) OS=Drosophila melanogaster GN=Hmu PE=4 SV=1;>tr|Q58SM9|Q58SM9_DROME Hemomucin (Fragment) OS=Drosophila melanogaster GN=Hmu
	0.409557	-0.290388	CHMP2B	>tr|Q9VRJ5|Q9VRJ5_DROME Charged multivesicular body protein 2b OS=Drosophila melanogaster GN=CHMP2B PE=2 SV=1
	0.432807	-0.291222	CG3808	>tr|Q9VVV7|Q9VVV7_DROME CG3808 OS=Drosophila melanogaster GN=CG3808 PE=4 SV=3;>tr|Q95R49|Q95R49_DROME SD08036p OS=Drosophila melanogaster GN=CG3808 PE=2 SV=1;>tr|B5RIS0|B5RIS0_DROME FI05218p (Fragment) OS=Drosophila melanogaster PE=2 SV=1
	0.453386	-0.297588	Hsf	>tr|Q86BZ5|Q86BZ5_DROME Heat shock factor (Fragment) OS=Drosophila melanogaster GN=Hsf PE=4 SV=1;>tr|Q86BZ4|Q86BZ4_DROME Heat shock factor (Fragment) OS=Drosophila melanogaster GN=Hsf PE=4 SV=1;>tr|Q86BZ3|Q86BZ3_DROME Heat shock factor (Fragment) OS=Drosop
	0.30674	-0.307452	RpS12	>sp|P80455|RS12_DROME 40S ribosomal protein S12 OS=Drosophila melanogaster GN=RpS12 PE=1 SV=2
	0.732911	-0.311756	SF1-RA;SF1	>tr|H1UUB8|H1UUB8_DROME MIP33811p1 (Fragment) OS=Drosophila melanogaster GN=SF1-RA PE=2 SV=1;>tr|Q9U1J9|Q9U1J9_DROME SF1 protein OS=Drosophila melanogaster GN=SF1 PE=2 SV=1;>tr|Q9VEJ1|Q9VEJ1_DROME LD36095p OS=Drosophila melanogaster GN=SF1 PE=2 SV=3
	0.428219	-0.314525	eIF3-S10	>sp|Q9VN25|EIF3A_DROME Eukaryotic translation initiation factor 3 subunit A OS=Drosophila melanogaster GN=eIF3-S10 PE=1 SV=1
	0.456193	-0.316466	eIF-2beta;eIF-2beta-RA	>sp|P41375|IF2B_DROME Eukaryotic translation initiation factor 2 subunit 2 OS=Drosophila melanogaster GN=eIF-2beta PE=1 SV=1;>tr|F3YDB2|F3YDB2_DROME LD35750p OS=Drosophila melanogaster GN=eIF-2beta-RA PE=2 SV=1
	0.439595	-0.33799	Rpn9	>tr|Q29QY1|Q29QY1_DROME IP15827p (Fragment) OS=Drosophila melanogaster PE=2 SV=1;>tr|Q7KMP8|Q7KMP8_DROME 26S proteasome regulatory complex subunit p39A OS=Drosophila melanogaster GN=Rpn9 PE=1 SV=1
	0.880461	-0.339786	RpL10Ab	>tr|Q8IGJ3|Q8IGJ3_DROME RH06366p OS=Drosophila melanogaster GN=RpL10Ab PE=2 SV=1;>sp|Q9VTP4|R10AB_DROME 60S ribosomal protein L10a-2 OS=Drosophila melanogaster GN=RpL10Ab PE=1 SV=2;>tr|Q8IGE1|Q8IGE1_DROME RH43519p OS=Drosophila melanogaster GN=RpL10Ab PE=2
	0.644407	-0.346737	koi	>tr|Q8MS42|Q8MS42_DROME RE12054p OS=Drosophila melanogaster GN=koi PE=2 SV=1;>tr|A1Z6Q0|A1Z6Q0_DROME CG3287, isoform B OS=Drosophila melanogaster GN=koi PE=4 SV=1
	1.17352	-0.35025	rngo	>tr|Q9VXF9|Q9VXF9_DROME AT13091p OS=Drosophila melanogaster GN=rngo PE=2 SV=1
	1.61159	-0.367615	shi	>sp|P27619|DYN_DROME Dynamin OS=Drosophila melanogaster GN=shi PE=1 SV=2;>tr|A4V4I8|A4V4I8_DROME Shibire, isoform F OS=Drosophila melanogaster GN=shi PE=3 SV=1;>tr|X2JE15|X2JE15_DROME Shibire, isoform P OS=Drosophila melanogaster GN=shi PE=3 SV=1;>tr|E1JJA
	0.521485	-0.374953	CG17259	>tr|Q9VQL1|Q9VQL1_DROME CG17259, isoform A OS=Drosophila melanogaster GN=CG17259 PE=2 SV=1
	0.301003	-0.375764	Nopp140	>tr|Q7KTV5|Q7KTV5_DROME Nopp140, isoform B OS=Drosophila melanogaster GN=Nopp140 PE=4 SV=1;>tr|M9PFZ1|M9PFZ1_DROME Nopp140, isoform E OS=Drosophila melanogaster GN=Nopp140 PE=4 SV=1;>tr|M9MSM4|M9MSM4_DROME Nopp140, isoform F OS=Drosophila melanogaster GN=N
	0.385305	-0.376363	CG5174;CG5174-RA	>tr|Q95RC4|Q95RC4_DROME LD44733p OS=Drosophila melanogaster GN=CG5174 PE=2 SV=1;>tr|A1ZB80|A1ZB80_DROME CG5174, isoform A OS=Drosophila melanogaster GN=CG5174-RA PE=2 SV=1;>tr|E1JGL5|E1JGL5_DROME CG5174, isoform L OS=Drosophila melanogaster GN=CG5174 PE=4
	0.33131	-0.393143	ATPsyn-beta;ATPsyn-beta-RA	>tr|X2JH42|X2JH42_DROME ATP synthase subunit beta OS=Drosophila melanogaster GN=ATPsyn-beta PE=3 SV=1;>sp|Q05825|ATPB_DROME ATP synthase subunit beta, mitochondrial OS=Drosophila melanogaster GN=ATPsyn-beta PE=2 SV=3;>tr|L0MQ04|L0MQ04_DROME ATP synthase su
	0.224247	-0.398791	Vps4	>tr|Q9Y162|Q9Y162_DROME BcDNA.GH02678 OS=Drosophila melanogaster GN=Vps4 PE=2 SV=1
	0.481461	-0.402835	CG6259	>sp|Q9VVI9|CHMP5_DROME Charged multivesicular body protein 5 OS=Drosophila melanogaster GN=CG6259 PE=1 SV=2;>tr|M9PCV9|M9PCV9_DROME CG6259, isoform B OS=Drosophila melanogaster GN=CG6259 PE=4 SV=1
	0.756726	-0.407038	srp	>tr|A8WHE9|A8WHE9_DROME GH11649p (Fragment) OS=Drosophila melanogaster GN=srp PE=2 SV=1;>sp|P52172|SRP_DROME Box A-binding factor OS=Drosophila melanogaster GN=srp PE=1 SV=2
	0.506402	-0.412127	lid	>sp|Q9VMJ7|KDM5_DROME Lysine-specific demethylase lid OS=Drosophila melanogaster GN=lid PE=1 SV=1;>tr|M9NEV0|M9NEV0_DROME Little imaginal discs, isoform C OS=Drosophila melanogaster GN=lid PE=4 SV=1
	0.822741	-0.413308	RpS27	>tr|Q9VBU9|Q9VBU9_DROME 40S ribosomal protein S27 OS=Drosophila melanogaster GN=RpS27 PE=1 SV=1
	0.63714	-0.413735	CG11858	>tr|Q9VBU4|Q9VBU4_DROME CG11858 OS=Drosophila melanogaster GN=CG11858 PE=2 SV=1
	1.1134	-0.421383	Rpb5	>tr|Q7JZF5|Q7JZF5_DROME RE34924p OS=Drosophila melanogaster GN=Rpb5 PE=2 SV=1
	0.381978	-0.463593	Dp1	>tr|Q9U982|Q9U982_DROME Drosophila dodeca-satellite protein 1 OS=Drosophila melanogaster GN=Dp1 PE=2 SV=1;>tr|Q7KN75|Q7KN75_DROME Dodeca-satellite-binding protein 1, isoform A OS=Drosophila melanogaster GN=Dp1 PE=2 SV=1;>tr|Q7KN84|Q7KN84_DROME Putative unc
	1.25912	-0.515066	mip120-RA;CG6061;mip120	>tr|H1UUG6|H1UUG6_DROME FI18123p1 OS=Drosophila melanogaster GN=mip120-RA PE=2 SV=1;>tr|A8WHL0|A8WHL0_DROME RE32583p OS=Drosophila melanogaster GN=CG6061 PE=2 SV=1;>sp|A1Z9E2|LIN54_DROME Protein lin-54 homolog OS=Drosophila melanogaster GN=mip120 PE=1 SV=1
	0.172196	-0.525914	RpL28	>sp|Q9VZS5|RL28_DROME 60S ribosomal protein L28 OS=Drosophila melanogaster GN=RpL28 PE=1 SV=1;>tr|D1Z3A1|D1Z3A1_DROME MIP15344p OS=Drosophila melanogaster GN=RpL28 PE=2 SV=1;>tr|Q8MZI5|Q8MZI5_DROME GH04183p OS=Drosophila melanogaster PE=2 SV=1
	0.208008	-0.535125	zip;zip-RC	>tr|Q59E58|Q59E58_DROME Zipper, isoform C OS=Drosophila melanogaster GN=zip PE=4 SV=1;>tr|Q59E59|Q59E59_DROME Zipper, isoform D OS=Drosophila melanogaster GN=zip PE=4 SV=1;>sp|Q99323|MYSN_DROME Myosin heavy chain, non-muscle OS=Drosophila melanogaster GN=z
	0.474976	-0.541933	CG12156;Rab6;Rab39	>tr|F6J915|F6J915_DROME CG12156 (Fragment) OS=Drosophila melanogaster GN=CG12156 PE=3 SV=1;>tr|X2J5T3|X2J5T3_DROME Rab6, isoform B OS=Drosophila melanogaster GN=Rab6 PE=3 SV=1;>sp|O18334|RAB6_DROME Ras-related protein Rab6 OS=Drosophila melanogaster GN=Rab
	0.883241	-0.5462	Rpn7	>sp|Q9V3G7|PSMD6_DROME 26S proteasome non-ATPase regulatory subunit 6 OS=Drosophila melanogaster GN=Rpn7 PE=2 SV=1
+	1.81936	-0.573199	BcDNA.LD23876	>tr|Q9Y0Z1|Q9Y0Z1_DROME BcDNA.LD23876 OS=Drosophila melanogaster GN=BcDNA.LD23876 PE=2 SV=1
	0.47892	-0.574213	vps24	>tr|Q9VN02|Q9VN02_DROME CG9779 OS=Drosophila melanogaster GN=Vps24 PE=2 SV=1
	0.848596	-0.594343	Cul-4	>tr|Q5BI50|Q5BI50_DROME Cullin-4, isoform A OS=Drosophila melanogaster GN=Cul4 PE=2 SV=1
	1.03842	-0.611182	scf	>tr|Q9W0H8|Q9W0H8_DROME IP16409p OS=Drosophila melanogaster GN=scf PE=2 SV=2;>tr|I1V500|I1V500_DROME Supercoiling factor variant A OS=Drosophila melanogaster GN=scf PE=4 SV=1;>tr|Q8IRH7|Q8IRH7_DROME Supercoiling factor variant B OS=Drosophila melanogaster
	0.51882	-0.669373	RpLP2;RpLP2-RB	>sp|P05389|RLA2_DROME 60S acidic ribosomal protein P2 OS=Drosophila melanogaster GN=RpLP2 PE=1 SV=1;>tr|B7FNN6|B7FNN6_DROME LP06614p (Fragment) OS=Drosophila melanogaster GN=RpLP2-RB PE=2 SV=1
	0.323301	-0.672163	His2B	>sp|P02283|H2B_DROME Histone H2B OS=Drosophila melanogaster GN=His2B PE=1 SV=2
	1.15104	-0.689369	tral	>tr|M9PFB2|M9PFB2_DROME Trailer hitch, isoform E OS=Drosophila melanogaster GN=tral PE=4 SV=1;>tr|M9PCB7|M9PCB7_DROME Trailer hitch, isoform G OS=Drosophila melanogaster GN=tral PE=4 SV=1;>tr|M9PFF9|M9PFF9_DROME Trailer hitch, isoform D OS=Drosophila melan
	0.341483	-0.704169	SsRbeta	>tr|Q9VUZ0|Q9VUZ0_DROME Translocon-associated protein subunit beta OS=Drosophila melanogaster GN=SsRbeta PE=2 SV=2
	1.3012	-0.753447	SA	>tr|O18415|O18415_DROME Nuclear protein SA OS=Drosophila melanogaster GN=SA PE=2 SV=1;>tr|Q9VM62|Q9VM62_DROME LD34181p OS=Drosophila melanogaster GN=SA PE=2 SV=2
	0.480746	-0.756112	lig;lig-RA	>tr|E1JH02|E1JH02_DROME Lingerer, isoform E OS=Drosophila melanogaster GN=lig PE=4 SV=1;>sp|Q86S05|LIG_DROME Protein lingerer OS=Drosophila melanogaster GN=lig PE=1 SV=1;>tr|D0Z768|D0Z768_DROME MIP15115p OS=Drosophila melanogaster GN=lig-RA PE=2 SV=1
	0.534976	-0.756823	CG13887	>tr|Q9W0M4|Q9W0M4_DROME CG13887, isoform B OS=Drosophila melanogaster GN=CG13887 PE=2 SV=1
+	1.89971	-0.828032	Atpalpha-RD;Atpalpha-RA;K+ ATPase alpha subunit;Atpalpha;Atpalpha-RC	>tr|B5RIT8|B5RIT8_DROME FI05285p OS=Drosophila melanogaster GN=Atpalpha-RD PE=2 SV=1;>tr|E6PBW0|E6PBW0_DROME RE60813p OS=Drosophila melanogaster GN=Atpalpha-RA PE=2 SV=1;>tr|I7J4E4|I7J4E4_DROME Na+/K+ ATPase alpha subunit protein OS=Drosophila melanogaster
	1.20456	-0.89632	GIP	>sp|P04146|COPIA_DROME Copia protein OS=Drosophila melanogaster GN=GIP PE=1 SV=3
	0.931737	-0.988459	shrb	>tr|Q8T0Q4|Q8T0Q4_DROME GH13992p OS=Drosophila melanogaster GN=shrb PE=2 SV=1
	0.742163	-1.22378	Nelf-A	>sp|Q86NP2|NELFA_DROME Negative elongation factor A OS=Drosophila melanogaster GN=Nelf-A PE=1 SV=2
	0.814653	-1.41605	Akap200	>tr|Q9VLL3|Q9VLL3_DROME A kinase anchor protein 200, isoform A OS=Drosophila melanogaster GN=Akap200 PE=2 SV=3;>tr|Q86BM5|Q86BM5_DROME A kinase anchor protein 200, isoform D OS=Drosophila melanogaster GN=Akap200 PE=4 SV=1;>tr|Q8IPF5|Q8IPF5_DROME A kinase a
+	3.61245	-1.42855	Map205	>tr|Q8IMF5|Q8IMF5_DROME Microtubule-associated protein 205, isoform B OS=Drosophila melanogaster GN=Map205 PE=4 SV=1;>sp|P23226|MA205_DROME 205 kDa microtubule-associated protein OS=Drosophila melanogaster GN=Map205 PE=1 SV=2
	0.986794	-1.61308	CG8243;CG8243-RA	>tr|Q8SWV3|Q8SWV3_DROME RE02759p OS=Drosophila melanogaster GN=CG8243 PE=2 SV=1;>tr|A1Z7K6|A1Z7K6_DROME CG8243 OS=Drosophila melanogaster GN=CG8243-RA PE=2 SV=1
	0.914413	-1.9302	RpLP1	>sp|P08570|RLA1_DROME 60S acidic ribosomal protein P1 OS=Drosophila melanogaster GN=RpLP1 PE=1 SV=2;>tr|M9PBK5|M9PBK5_DROME Ribosomal protein LP1, isoform B OS=Drosophila melanogaster GN=RpLP1 PE=3 SV=1
+	2.24284	-1.99697	CG10103	>tr|M9PEJ2|M9PEJ2_DROME CG10103, isoform D OS=Drosophila melanogaster GN=CG10103 PE=4 SV=1;>tr|M9PHL4|M9PHL4_DROME CG10103, isoform E OS=Drosophila melanogaster GN=CG10103 PE=4 SV=1;>tr|M9PES8|M9PES8_DROME CG10103, isoform C OS=Drosophila melanogaster GN=C
+	3.35932	-2.44126	nocte	>tr|M9PE74|M9PE74_DROME No circadian temperature entrainment, isoform D OS=Drosophila melanogaster GN=nocte PE=4 SV=1;>tr|Q9W2U7|Q9W2U7_DROME LP18708p OS=Drosophila melanogaster GN=nocte PE=2 SV=4

## Sheet: full proteomic data
Flag-Blanks A2								5-3 (untagged parental cells)
FLAG replicates			V5 replicates					FLAG replicates			V5 replicates
A	B	C	A	B	C	difference to control		A	B	C	A	B	C	Peptides	Gene names	Fasta headers
5.65092	5.42922	5.24527	0.6628	-0.376853	0.0645074	5.32499		0.202038	-0.339719	0.677183	-1.57304	-0.417725	0.0202279	31	blanks	>tr|Q8MRY4|Q8MRY4_DROME SD13619p OS=Drosophila melanogaster GN=blanks PE=2 SV=1;>tr|Q9VRL8|Q9VRL8_DROME Blanks OS=Drosophila melanogaster GN=blanks PE=2 SV=1
1.80243	1.86138	2.08775	-1.94577	-1.94577	-2.1144	3.91917		-1.94577	-1.94577	-1.88008	-1.94577	-1.94577	-1.88008	15	Dek	>tr|A1ZAK4|A1ZAK4_DROME Dek, isoform A OS=Drosophila melanogaster GN=Dek PE=2 SV=1;>tr|A1ZAK3|A1ZAK3_DROME Dek, isoform C OS=Drosophila melanogaster GN=Dek PE=4 SV=1;>tr|Q8T0D3|Q8T0D3_DROME Dek, isoform B OS=Drosophila melanogaster GN=Dek PE=2 SV=1;>tr|Q8I
2.05949	2.07464	2.23609	-1.38921	-2.01688	-1.7864	3.85424		-2.01688	-1.77741	-2.45665	-1.76548	-1.7864	-2.11825	14	RpA-70	>sp|Q24492|RFA1_DROME Replication protein A 70 kDa DNA-binding subunit OS=Drosophila melanogaster GN=RpA-70 PE=1 SV=1
1.87925	1.93751	2.09428	-1.94985	-1.72389	-1.34626	3.64368		-1.9268	-1.90868	-1.90439	-1.98624	-2.05521	-1.91001	15	CG10417	>sp|Q7K4Q5|Y0417_DROME Probable protein phosphatase CG10417 OS=Drosophila melanogaster GN=CG10417 PE=1 SV=1;>tr|E2QC56|E2QC56_DROME CG10417, isoform B OS=Drosophila melanogaster GN=CG10417 PE=3 SV=1
1.75581	1.716	1.74973	-1.86828	-2.00127	-1.69247	3.59452		-1.45657	-1.43272	-1.63866	-1.82716	-2.37759	-1.61036	7	Hsp27	>tr|X2JC82|X2JC82_DROME Heat shock protein 27, isoform B OS=Drosophila melanogaster GN=Hsp27 PE=3 SV=1;>sp|P02518|HSP27_DROME Heat shock protein 27 OS=Drosophila melanogaster GN=Hsp27 PE=1 SV=2
1.42005	1.49353	1.61333	-1.87019	-1.89768	-2.34572	3.54683		-2.08542	-2.06049	-1.39573	-1.54842	-2.34572	-1.09782	8	CG1240	>tr|Q9VZY0|Q9VZY0_DROME CG1240 OS=Drosophila melanogaster GN=CG1240 PE=2 SV=1
1.08687	1.29682	1.25829	-2.20247	-2.51961	-2.17977	3.51461		-1.61869	-1.30795	-1.59894	-2.36031	-2.17977	-1.45496	8	CG17737	>sp|Q9VZS3|SUI1_DROME Protein translation factor SUI1 homolog OS=Drosophila melanogaster GN=CG17737 PE=1 SV=1
1.951	2.07099	2.00952	-1.8979	-0.47728	-1.62072	3.34247		-2.026	-1.8972	0.0101481	-1.92293	-1.62072	-1.33353	5	eIF-5A	>sp|Q9GU68|IF5A_DROME Eukaryotic translation initiation factor 5A OS=Drosophila melanogaster GN=eIF-5A PE=2 SV=2
1.03106	1.21502	1.15684	-2.10613	-1.93566	-2.08542	3.17672		-1.8606	-1.88752	-1.82387	-1.46742	-1.8117	-1.56793	12	pzg	>tr|Q9VP57|Q9VP57_DROME LD15904p OS=Drosophila melanogaster GN=pzg PE=2 SV=1
1.03273	1.16744	1.344	-1.94642	-1.61869	-1.58217	2.89715		-1.89768	-1.80989	-1.96097	-1.6976	-1.58217	-2.14303	15	CG12082	>tr|Q9VZU7|Q9VZU7_DROME Ubiquitin carboxyl-terminal hydrolase OS=Drosophila melanogaster GN=CG12082 PE=2 SV=1
0.921181	0.917818	1.1606	-1.70931	-2.01895	-1.62635	2.78474		-1.68424	-1.9501	-2.11313	-1.63305	-1.9501	-2.2659	13	smid	>tr|Q7KU82|Q7KU82_DROME MIP20544p OS=Drosophila melanogaster GN=smid PE=2 SV=2;>tr|M9PEE1|M9PEE1_DROME Smallminded, isoform H OS=Drosophila melanogaster GN=smid PE=3 SV=1;>tr|P91638|P91638_DROME Smallminded protein OS=Drosophila melanogaster GN=smid PE=2 S
0.803356	1.01051	1.27269	-1.251	-2.19425	-1.6997	2.74384		-2.19425	-1.251	-1.95075	-1.251	-1.251	-2.19425	5	CkIIalpha	>sp|P08181|CSK2A_DROME Casein kinase II subunit alpha OS=Drosophila melanogaster GN=CkIIalpha PE=1 SV=2;>tr|A4V2B8|A4V2B8_DROME Casein kinase IIalpha, isoform C OS=Drosophila melanogaster GN=CkIIalpha PE=4 SV=1
0.83935	0.906349	1.09855	-2.03387	-1.86895	-1.41394	2.72033		-2.07989	-1.16022	-1.71882	-1.81779	-1.80128	-2.08107	7	Art1;CG6554	>tr|Q9VGW7|Q9VGW7_DROME Arginine methyltransferase 1 OS=Drosophila melanogaster GN=Art1 PE=2 SV=1;>tr|A0ANP8|A0ANP8_DROME CG6554 protein OS=Drosophila melanogaster GN=CG6554 PE=4 SV=1;>tr|C0MJ37|C0MJ37_DROME CG6554-PA OS=Drosophila melanogaster GN=CG6554 P
0.611711	0.742837	0.77532	-1.8159	-1.97121	-2.07989	2.66562		-1.81473	-1.74829	-2.026	-1.82096	-1.8358	-1.54233	6	EndoGI	>tr|Q9V3V9|Q9V3V9_DROME Endonuclease G inhibitor, isoform A OS=Drosophila melanogaster GN=EndoGI PE=1 SV=1
0.148041	0.227089	0.594077	-2.38884	-2.38884	-1.9141	2.55366		-1.9141	-1.9141	-2.38884	-1.9141	-2.38884	-2.38884	7	nop5;CG10206	>tr|Q9U5W4|Q9U5W4_DROME CG10206 protein OS=Drosophila melanogaster GN=nop5 PE=2 SV=1;>tr|A0ANZ0|A0ANZ0_DROME CG10206 protein OS=Drosophila melanogaster GN=CG10206 PE=4 SV=1;>tr|A0ANY9|A0ANY9_DROME CG10206 protein OS=Drosophila melanogaster GN=CG10206 PE=4
0.766325	0.629013	1.01034	-1.52559	-1.83304	-1.8606	2.54164		-0.39735	-1.69184	-1.8972	-2.06639	-1.16022	-1.86895	7	Droj2	>tr|Q9VFV9|Q9VFV9_DROME DnaJ-like-2, isoform A OS=Drosophila melanogaster GN=Droj2 PE=2 SV=1
0.872741	0.772409	0.911389	-1.79013	-1.66833	-1.54233	2.51911		-1.89665	-1.52846	-1.79013	-1.3626	-1.84744	-2.182	8	l(2)09851	>tr|Q8SYL1|Q8SYL1_DROME Lethal (2) 09851 OS=Drosophila melanogaster GN=l(2)09851 PE=2 SV=1
1.28943	0.746214	0.952457	-0.950061	-1.9501	-1.61389	2.50072		-0.255838	-0.586517	-0.0214155	-1.48049	-1.12652	-1.62635	14	Trip1	>sp|O02195|EIF3I_DROME Eukaryotic translation initiation factor 3 subunit I OS=Drosophila melanogaster GN=Trip1 PE=1 SV=1
0.712984	0.75852	1.04851	-1.91001	-1.20419	-1.85302	2.49574		-1.90868	-1.59104	-1.72389	-2.11567	-1.34626	-1.92929	8	Fib;Fib-RA	>sp|Q9W1V3|FBRL_DROME rRNA 2-O-methyltransferase fibrillarin OS=Drosophila melanogaster GN=Fib PE=2 SV=1;>tr|E4NKN3|E4NKN3_DROME GM13963p OS=Drosophila melanogaster GN=Fib-RA PE=2 SV=1
0.535384	0.618796	0.787052	-1.98284	-1.63866	-1.86862	2.47712		-1.56411	-1.74584	-1.86828	-1.55714	-1.54258	-0.496654	9	Hsp68	>sp|O97125|HSP68_DROME Heat shock protein 68 OS=Drosophila melanogaster GN=Hsp68 PE=1 SV=1
0.465873	0.520842	0.692717	-1.56411	-1.99062	-2.05904	2.43107		-1.99062	-1.94746	-1.86062	-1.38921	-1.54937	-1.48049	8	mod	>sp|P13469|MODU_DROME DNA-binding protein modulo OS=Drosophila melanogaster GN=mod PE=1 SV=2
0.608637	0.810538	0.936988	-1.59841	-1.3514	-1.95535	2.42044		-0.701621	-1.74356	-1.54258	-2.01688	-1.95535	-1.39264	9	Bj1	>sp|P25171|RCC1_DROME Regulator of chromosome condensation OS=Drosophila melanogaster GN=Rcc1 PE=1 SV=2
0.780338	0.872858	0.883873	-1.61389	-1.48049	-1.55714	2.39619		0.370047	-1.99904	-1.59342	-1.70334	-2.05904	-1.74584	5	RpS17	>sp|P17704|RS17_DROME 40S ribosomal protein S17 OS=Drosophila melanogaster GN=RpS17 PE=1 SV=2
1.09132	1.10559	1.21809	0.116794	-1.98624	-1.7513	2.34525		-1.34626	-0.0867395	0.464085	-0.525165	-0.095763	-0.0607405	10	RpS3	>sp|Q06559|RS3_DROME 40S ribosomal protein S3 OS=Drosophila melanogaster GN=RpS3 PE=1 SV=1;>tr|G3M3A2|G3M3A2_DROME RpS3-PA OS=Drosophila melanogaster GN=RpS3 PE=3 SV=1;>tr|Q29QY2|Q29QY2_DROME IP15838p (Fragment) OS=Drosophila melanogaster PE=2 SV=1
0.551696	0.782186	0.54377	-1.06172	-2.21086	-1.82387	2.3247		-2.46209	-1.21148	-1.52485	-1.38518	-2.11236	-2.03387	3	RpL21	>tr|Q9V9M7|Q9V9M7_DROME RE62581p OS=Drosophila melanogaster GN=RpL21 PE=1 SV=1
0.319493	0.453601	0.48199	-1.86062	-2.05927	-1.74356	2.30618		-2.05927	-1.93469	-1.60093	-1.98163	-1.74356	-1.86862	9	ncd	>sp|P20480|NCD_DROME Protein claret segregational OS=Drosophila melanogaster GN=ncd PE=1 SV=1;>tr|Q5UHE2|Q5UHE2_DROME Kinesin-like motor protein (Fragment) OS=Drosophila melanogaster GN=ncd PE=4 SV=1;>tr|B6UXF6|B6UXF6_DROME Non-claret disjunctional (Fragme
0.256943	0.397413	0.553983	-1.94083	-1.98163	-1.77741	2.30273		-1.98163	-2.07287	-1.70334	-1.36133	-1.77741	-1.70047	4	Nap1	>tr|Q9W1G7|Q9W1G7_DROME LD21576p OS=Drosophila melanogaster GN=Nap1 PE=2 SV=1;>tr|Q24150|Q24150_DROME Nucleosome assembly protein NAP-1 OS=Drosophila melanogaster GN=Nap1 PE=1 SV=1
0.385913	0.411679	0.830359	-2.2659	-1.33224	-1.63866	2.28825		-1.9501	-2.15317	-1.51237	-1.59841	-1.86828	-1.71636	4	La;La-RB	>sp|P40796|LA_DROME La protein homolog OS=Drosophila melanogaster GN=La PE=1 SV=2;>tr|M9ZVK8|M9ZVK8_DROME FI21003p1 OS=Drosophila melanogaster GN=La-RB PE=2 SV=1;>tr|Q8T8V5|Q8T8V5_DROME AT22034p OS=Drosophila melanogaster GN=La PE=2 SV=1
0.343767	0.648718	0.860376	-1.44284	-1.90881	-1.52559	2.24337		-1.66833	-1.97121	-1.44284	-2.07989	-2.21086	-2.2365	12	Uba1	>tr|Q8T0L3|Q8T0L3_DROME GH24511p OS=Drosophila melanogaster GN=Uba1 PE=2 SV=1;>tr|O46111|O46111_DROME Ubiquitin activating enzyme OS=Drosophila melanogaster GN=Uba1 PE=2 SV=1
0.37177	0.62202	0.640776	-1.62072	-2.07989	-1.38518	2.24012		-1.8358	-2.02983	-2.07238	-2.14303	-1.58097	-2.10613	8	rump	>tr|Q9VHC7|Q9VHC7_DROME FI21236p1 OS=Drosophila melanogaster GN=rump PE=2 SV=1
0.463314	0.544593	0.282638	-1.68424	-2.01184	-1.63305	2.20656		-1.20238	-2.33827	-2.31656	-1.86062	-1.98284	-0.449751	5	RpL18	>sp|Q9VS34|RL18_DROME 60S ribosomal protein L18 OS=Drosophila melanogaster GN=RpL18 PE=1 SV=1;>tr|M9PHM6|M9PHM6_DROME 60S ribosomal protein L18 OS=Drosophila melanogaster GN=RpL18 PE=3 SV=1
0.0913647	0.473577	0.493294	-2.00465	-2.18382	-1.35335	2.20002		-2.18382	-2.26128	-2.09822	-1.69701	-2.07194	-2.58994	5	Uba2	>tr|Q7KUA4|Q7KUA4_DROME LD22577p OS=Drosophila melanogaster GN=Uba2 PE=2 SV=1;>tr|Q7KJV6|Q7KJV6_DROME Ubiquitin-like protein activating enzyme OS=Drosophila melanogaster GN=Uba2 PE=2 SV=1;>tr|Q9VSD9|Q9VSD9_DROME Smt3 activating enzyme 2 OS=Drosophila melan
-0.131514	0.259753	0.576847	-2.136	-1.84744	-1.88823	2.19225		-1.52559	-2.07989	-1.89563	-1.56683	-2.14551	-2.46209	8	Spt5	>sp|Q9V460|SPT5H_DROME Transcription elongation factor SPT5 OS=Drosophila melanogaster GN=Spt5 PE=1 SV=1
0.182691	0.411914	0.477652	-1.58097	-2.06639	-1.79178	2.17046		-1.36945	-1.71506	-1.87019	-1.84821	-1.58278	-1.8117	5	CG1361	>tr|Q9VZE4|Q9VZE4_DROME CG1316 OS=Drosophila melanogaster GN=CG1316 PE=2 SV=2
0.45451	0.467239	0.600305	-1.34665	-1.88836	-1.6644	2.14049		-1.93027	-1.84818	-1.89665	-1.88823	-1.6644	-2.026	7	HP1b	>tr|Q9W396|Q9W396_DROME FI06908p OS=Drosophila melanogaster GN=HP1b PE=2 SV=1;>tr|Q95SE0|Q95SE0_DROME GM01918p OS=Drosophila melanogaster GN=HP1b PE=2 SV=1
0.150662	0.487786	0.42498	-1.31292	-2.24719	-1.75929	2.12761		-1.31292	-2.24719	-1.62377	-2.24719	-2.24719	-1.58268	2	CkIIbeta;CkIIbeta-RC	>tr|A4V4C1|A4V4C1_DROME Casein kinase II beta subunit, isoform C OS=Drosophila melanogaster GN=CkIIbeta PE=2 SV=1;>tr|C9QPE1|C9QPE1_DROME MIP14664p OS=Drosophila melanogaster GN=CkIIbeta-RC PE=2 SV=1;>tr|M9NGA3|M9NGA3_DROME Casein kinase II beta subunit, i
0.494231	0.90427	0.902124	-0.302415	-1.59342	-2.04895	2.08181		-0.231844	-1.69247	-1.45657	-1.78182	-1.99904	-0.468285	9	RpL4	>sp|P09180|RL4_DROME 60S ribosomal protein L4 OS=Drosophila melanogaster GN=RpL4 PE=1 SV=2;>tr|Q1EBX5|Q1EBX5_DROME IP15855p OS=Drosophila melanogaster PE=2 SV=1
0.161299	0.346029	0.22833	-1.74829	-2.10613	-1.59894	2.06301		-1.92293	-1.58097	-1.2246	-2.26434	-1.96097	-2.13077	3	RpL24	>tr|X2JE06|X2JE06_DROME Ribosomal protein L24, isoform B OS=Drosophila melanogaster GN=RpL24 PE=4 SV=1;>sp|Q9VJY6|RL24_DROME 60S ribosomal protein L24 OS=Drosophila melanogaster GN=RpL24 PE=1 SV=1
-0.110863	-0.218715	0.0290824	-2.07989	-2.20954	-2.19667	2.06187		-1.6096	-1.96097	-1.8358	-1.61719	-1.94712	-1.76106	3	Ssb-c31a	>sp|Q9VLR5|TCP4_DROME RNA polymerase II transcriptional coactivator OS=Drosophila melanogaster GN=Ssb-c31a PE=2 SV=1
0.968766	0.987522	0.874558	-0.417886	-1.52846	-1.3626	2.0466		-1.97121	-1.83304	-1.93027	-1.93566	-1.92225	-1.31436	7	Jafrac1;CG1633	>tr|X2JF59|X2JF59_DROME Thioredoxin peroxidase 1, isoform C OS=Drosophila melanogaster GN=Jafrac1 PE=4 SV=1;>sp|Q9V3P0|PRDX1_DROME Peroxiredoxin 1 OS=Drosophila melanogaster GN=Jafrac1 PE=1 SV=1;>tr|F6J6B9|F6J6B9_DROME CG1633 (Fragment) OS=Drosophila melan
0.0109222	0.304491	0.346451	-2.09074	-1.44284	-1.89563	2.03036		-1.79013	-2.24818	-2.09074	-1.71882	-1.52846	-1.67709	4	dre4	>sp|Q8IRG6|SPT16_DROME FACT complex subunit spt16 OS=Drosophila melanogaster GN=dre4 PE=1 SV=2
0.232597	0.419823	0.406355	-2.04907	-1.56411	-1.3514	2.00779		-1.61389	-2.11872	-1.63305	-1.93469	-2.05927	-1.45657	3	His1:CG33801;His1:CG33807;His1:CG33858;His1;His1:CG33852-RA	>tr|Q4ABE3|Q4ABE3_DROME Histone H1 OS=Drosophila melanogaster GN=His1:CG33801 PE=3 SV=1;>tr|Q4ABD8|Q4ABD8_DROME Histone H1 OS=Drosophila melanogaster GN=His1:CG33807 PE=3 SV=1;>tr|Q4AB54|Q4AB54_DROME Histone H1 OS=Drosophila melanogaster GN=His1:CG33855 PE
-0.0429591	0.00532192	0.129628	-1.71691	-2.35925	-1.81595	1.9947		-2.01895	-1.20238	-1.7448	-2.15317	-1.33224	-2.26035	5	Top2	>sp|P15348|TOP2_DROME DNA topoisomerase 2 OS=Drosophila melanogaster GN=Top2 PE=1 SV=1;>tr|M9PDQ1|M9PDQ1_DROME DNA topoisomerase 2 OS=Drosophila melanogaster GN=Top2 PE=3 SV=1
0.611598	1.00719	1.17996	-0.220148	-1.58268	-1.31292	1.9715		-1.52285	-1.58268	-1.251	-1.58268	-1.58268	-0.251739	7	Hrb98DE-RE;Hrb98DE;Hrb98DE-RC;Hrb98DE-RA	>tr|C8VV67|C8VV67_DROME RE34829p OS=Drosophila melanogaster GN=Hrb98DE-RE PE=2 SV=1;>tr|A4V3J6|A4V3J6_DROME Heterogeneous nuclear ribonucleoprotein at 98DE, isoform F OS=Drosophila melanogaster GN=Hrb98DE PE=4 SV=1;>sp|P07909|ROA1_DROME Heterogeneous nucle
0.256605	0.193645	0.104629	-1.70799	-1.70799	-1.93814	1.96966		-1.70799	-0.734074	-1.85937	-1.70799	-1.70799	-1.85937	10	Mtor	>sp|A1Z8P9|TPR_DROME Nucleoprotein TPR OS=Drosophila melanogaster GN=Mtor PE=1 SV=1
0.0367816	0.342394	0.493887	-1.70334	-1.90927	-1.41749	1.96772		-1.90927	-2.23857	-1.98163	-2.03297	-1.41749	-1.51561	6	Hel25E	>sp|Q27268|DX39B_DROME ATP-dependent RNA helicase WM6 OS=Drosophila melanogaster GN=Hel25E PE=1 SV=1;>tr|M9PC90|M9PC90_DROME Helicase at 25E, isoform D OS=Drosophila melanogaster GN=Hel25E PE=4 SV=1
1.02582	1.20256	1.35735	-0.146357	0.100946	-2.22737	1.95284		-0.233721	-0.221451	0.334165	-1.84942	-0.557809	-0.615245	4	RpL30	>tr|Q9VJ19|Q9VJ19_DROME RE25263p OS=Drosophila melanogaster GN=RpL30 PE=1 SV=1;>tr|Q8MT23|Q8MT23_DROME RH09938p OS=Drosophila melanogaster GN=RpL30 PE=2 SV=1;>tr|B5RIJ9|B5RIJ9_DROME FI02875p (Fragment) OS=Drosophila melanogaster PE=2 SV=1
0.866552	1.02117	0.656536	0.224674	-1.55714	-1.98163	1.95278		0.0696559	-1.77901	-1.94746	-1.82947	-1.98163	-0.417691	7	RpL7A	>tr|X2JCS6|X2JCS6_DROME Ribosomal protein L7A, isoform E OS=Drosophila melanogaster GN=RpL7A PE=4 SV=1;>sp|P46223|RL7A_DROME 60S ribosomal protein L7a OS=Drosophila melanogaster GN=RpL7A PE=1 SV=2
0.103456	0.26619	0.477431	-1.12652	-1.86062	-1.94746	1.92723		-1.70589	-2.37759	-1.99247	-1.94083	-1.68997	-1.59342	5	Su(var)205	>sp|P05205|HP1_DROME Heterochromatin protein 1 OS=Drosophila melanogaster GN=Su(var)205 PE=1 SV=2
-0.206914	0.0820468	0.17021	-1.91222	-1.91222	-1.88485	1.91821		-1.88485	-1.88485	-1.91222	-1.88485	-1.91222	-1.91222	5	RPA2;CG9273	>tr|Q9VIH1|Q9VIH1_DROME CG9273 protein OS=Drosophila melanogaster GN=RPA2 PE=1 SV=2;>tr|Q8SXG3|Q8SXG3_DROME RH07841p OS=Drosophila melanogaster GN=RPA2 PE=2 SV=1;>tr|A0ANL0|A0ANL0_DROME CG9273 protein (Fragment) OS=Drosophila melanogaster GN=CG9273 PE=4 SV
0.149141	0.0773147	0.190625	-1.8358	-1.6096	-1.88752	1.91667		-2.05274	-1.83731	-1.79412	-1.71506	-2.06639	-1.55013	5	cl	>tr|Q9VMQ9|Q9VMQ9_DROME Clot protein OS=Drosophila melanogaster GN=cl PE=2 SV=1
-0.29033	-0.127141	-0.226235	-1.78182	-2.33439	-2.23858	1.9037		-2.33439	-1.71329	-1.77901	-1.32865	-2.23857	-2.00075	2	RpS5a	>tr|X2JKU5|X2JKU5_DROME Ribosomal protein S5a, isoform B OS=Drosophila melanogaster GN=RpS5a PE=3 SV=1;>sp|Q24186|RS5A_DROME 40S ribosomal protein S5a OS=Drosophila melanogaster GN=RpS5a PE=1 SV=1
-0.130359	0.0393257	0.253314	-1.92225	-2.13077	-1.48059	1.89863		-1.57137	-1.59894	-1.70196	-1.56558	-2.19667	-1.69184	3	FKBP59	>tr|X2J5E8|X2J5E8_DROME FK506-binding protein FKBP59, isoform B OS=Drosophila melanogaster GN=FKBP59 PE=4 SV=1;>sp|Q9VL78|FKB59_DROME FK506-binding protein 59 OS=Drosophila melanogaster GN=FKBP59 PE=1 SV=1
-0.176543	0.0535836	0.164032	-2.23695	-1.36133	-2.00244	1.8806		-1.65447	-2.10391	-1.95828	-2.04038	-1.67709	-1.32865	9	TER94;TER94-RC	>sp|Q7KN62|TERA_DROME Transitional endoplasmic reticulum ATPase TER94 OS=Drosophila melanogaster GN=TER94 PE=1 SV=1;>tr|D0IQG4|D0IQG4_DROME AT24528p (Fragment) OS=Drosophila melanogaster GN=TER94-RC PE=2 SV=1;>tr|Q8IGZ2|Q8IGZ2_DROME LP12034p OS=Drosophila
0.620097	0.496592	0.431225	0.249637	-2.04188	-2.2994	1.87985		-1.60531	-1.71636	-2.01895	-2.3713	-0.459327	-0.0273975	5	RpL13	>sp|P41126|RL13_DROME 60S ribosomal protein L13 OS=Drosophila melanogaster GN=RpL13 PE=1 SV=1;>tr|M9PFF0|M9PFF0_DROME 60S ribosomal protein L13 OS=Drosophila melanogaster GN=RpL13 PE=3 SV=1
0.371522	0.371618	0.388306	-2.33275	-0.212737	-1.90439	1.86044		-0.118505	-1.87828	0.0458197	-1.76326	-2.00455	-0.488093	5	eIF-4a-RD;eIF-4a;eIF-4a-RB	>tr|C8VV33|C8VV33_DROME AT04852p OS=Drosophila melanogaster GN=eIF-4a-RD PE=2 SV=1;>sp|Q02748|IF4A_DROME Eukaryotic initiation factor 4A OS=Drosophila melanogaster GN=eIF-4a PE=1 SV=3;>tr|D3DMH8|D3DMH8_DROME RE22480p OS=Drosophila melanogaster GN=eIF-4a-RD
1.28389	1.34448	1.19106	0.411628	-0.119819	-1.98001	1.83588		-0.193032	-0.469035	-1.58969	-2.221	-1.90868	-2.18174	7	Hrb87F	>sp|P48810|RB87F_DROME Heterogeneous nuclear ribonucleoprotein 87F OS=Drosophila melanogaster GN=Hrb87F PE=2 SV=2;>tr|E1JIK0|E1JIK0_DROME Heterogeneous nuclear ribonucleoprotein at 87F, isoform C OS=Drosophila melanogaster GN=Hrb87F PE=2 SV=1
0.258779	0.42038	0.142611	-0.741915	-1.74356	-2.11825	1.8085		-1.5732	-1.70047	-1.93469	-1.77741	-2.11825	-1.69852	6	RpL22	>sp|P50887|RL22_DROME 60S ribosomal protein L22 OS=Drosophila melanogaster GN=RpL22 PE=1 SV=2
-0.102012	-0.0608047	0.0884165	-1.61851	-1.52169	-2.35925	1.80835		-1.7513	-1.48466	-1.7731	-2.04188	-1.86427	-1.86434	6	CG4747	>tr|X2JDP6|X2JDP6_DROME CG4747, isoform C OS=Drosophila melanogaster GN=CG4747 PE=4 SV=1;>sp|Q8T079|GLYR1_DROME Putative oxidoreductase GLYR1 homolog OS=Drosophila melanogaster GN=CG4747 PE=1 SV=1;>tr|M9MRG2|M9MRG2_DROME CG4747, isoform B OS=Drosophila mel
0.534187	0.160866	0.331933	-1.86427	-0.570909	-1.9501	1.80409		-0.378831	-2.19745	-0.171364	-2.33827	-2.01184	-1.61186	4	baf	>sp|Q9VLU0|BAF_DROME Barrier-to-autointegration factor OS=Drosophila melanogaster GN=baf PE=3 SV=1;>tr|M9PCH8|M9PCH8_DROME Barrier to autointegration factor, isoform B OS=Drosophila melanogaster GN=baf PE=4 SV=1
-0.167444	0.138654	0.121597	-1.33353	-1.84818	-2.10613	1.79355		-2.21086	-1.70196	-1.52846	-1.88032	-1.92293	-1.79122	6	Hcf	>sp|Q9V4C8|HCF_DROME Host cell factor OS=Drosophila melanogaster GN=Hcf PE=1 SV=2
0.554796	0.474694	0.728419	-0.209031	-1.61787	-1.74314	1.77598		0.135801	-0.089137	0.444258	-0.199239	0.31918	-1.69214	3	Dsp1-RC;Dsp1;Dsp1-RF	>tr|F2FBA6|F2FBA6_DROME Dorsal switch protein 1, isoform G OS=Drosophila melanogaster GN=Dsp1-RC PE=2 SV=1;>sp|Q24537|HMG2_DROME High mobility group protein DSP1 OS=Drosophila melanogaster GN=Dsp1 PE=2 SV=1;>tr|B7Z0Z0|B7Z0Z0_DROME Dorsal switch protein 1,
-0.319345	0.0826217	0.0346147	-2.11872	-1.68997	-1.70334	1.76997		-1.68997	-1.78182	-1.3514	-1.44373	-0.901473	-0.827934	5	RpL19	>sp|P36241|RL19_DROME 60S ribosomal protein L19 OS=Drosophila melanogaster GN=RpL19 PE=1 SV=2
-0.155911	0.00871544	0.161379	-1.75351	-1.94985	-1.59104	1.76953		-1.73466	-1.46752	-1.86045	-1.98001	-1.91001	-1.72389	7	Mi-2;Mi-2-RC	>tr|M9PIA6|M9PIA6_DROME Mi-2, isoform D OS=Drosophila melanogaster GN=Mi-2 PE=4 SV=1;>sp|O97159|CHDM_DROME Chromodomain-helicase-DNA-binding protein Mi-2 homolog OS=Drosophila melanogaster GN=Mi-2 PE=1 SV=2;>tr|E1JI46|E1JI46_DROME Mi-2, isoform C OS=Drosop
0.757627	0.644539	0.925221	-0.570989	-2.11825	-0.268657	1.76176		-2.11825	-1.7864	-0.149849	-2.22833	-1.95828	-0.739066	2	Nlp	>sp|Q27415|NLP_DROME Nucleoplasmin-like protein OS=Drosophila melanogaster GN=Nlp PE=1 SV=1
0.248163	0.288088	0.188432	-1.50192	-1.50855	-1.47248	1.73588		-1.50855	-1.78133	-1.96138	-2.58994	-1.47248	-1.15367	9	nonA;nonA-RB	>tr|X2JFR1|X2JFR1_DROME No on or off transient A, isoform D OS=Drosophila melanogaster GN=nonA PE=4 SV=1;>sp|Q04047|NONA_DROME Protein no-on-transient A OS=Drosophila melanogaster GN=nonA PE=1 SV=2;>tr|Q8IR16|Q8IR16_DROME No on or off transient A, isoform
0.529894	0.814406	0.679927	-1.83551	0.194572	-1.52846	1.73121		-0.0456817	-0.318408	0.246701	-1.62072	-0.162496	0.1861	7	RpS8	>sp|Q8MLY8|RS8_DROME 40S ribosomal protein S8 OS=Drosophila melanogaster GN=RpS8 PE=1 SV=1
-0.283288	-0.0352117	0.245604	-2.06639	-2.00509	-1.0813	1.69329		-1.67847	-1.80313	-2.08542	-1.92246	-1.0813	-1.56558	3	CG15784	>tr|Q9W4C1|Q9W4C1_DROME CG15784, isoform A OS=Drosophila melanogaster GN=CG15784 PE=2 SV=1
-0.0691783	0.435043	0.194784	-0.954561	-1.93469	-1.60936	1.68642		-0.60411	-1.15367	-1.99904	-1.47248	-1.60936	-1.55714	6	RpL23;RpL17A	>sp|P48159|RL23_DROME 60S ribosomal protein L23 OS=Drosophila melanogaster GN=RpL23 PE=1 SV=2;>tr|A8E792|A8E792_DROME TA01212p OS=Drosophila melanogaster GN=RpL17A PE=2 SV=1
-0.167866	-0.0709976	-0.0488301	-1.81595	-2.04907	-1.48049	1.68594		-2.15317	-1.86062	-2.2994	-1.69247	-1.59342	-2.3713	4	Kap-alpha3	>tr|Q9V455|Q9V455_DROME Importin subunit alpha OS=Drosophila melanogaster GN=Kap-alpha3 PE=2 SV=1;>tr|Q9UB78|Q9UB78_DROME Importin subunit alpha OS=Drosophila melanogaster GN=Kap-alpha3 PE=2 SV=1;>tr|O76522|O76522_DROME Karyopherin alpha 3 (Fragment) OS=Dr
-0.178094	-0.187828	0.199027	-1.32865	-2.04734	-1.8159	1.675		-2.09074	-2.1671	-1.5154	-1.84744	-1.93027	-2.07194	2	lost	>tr|Q8IGE9|Q8IGE9_DROME RH35990p (Fragment) OS=Drosophila melanogaster GN=lost PE=2 SV=1;>tr|Q8IPM3|Q8IPM3_DROME Growl, isoform B (Fragment) OS=Drosophila melanogaster GN=lost PE=4 SV=2;>tr|Q9VN21|Q9VN21_DROME Growl, isoform A OS=Drosophila melanogaster GN
-0.142123	-0.347872	-0.041071	-1.77741	-1.65412	-2.10391	1.66813		-0.233463	-1.35335	-1.6096	-1.8159	-1.79013	-0.306606	3	bic	>tr|Q7KM15|Q7KM15_DROME Beta NAC homolog OS=Drosophila melanogaster GN=bic PE=2 SV=1;>tr|Q9U9Q7|Q9U9Q7_DROME BcDNA.GM05329 OS=Drosophila melanogaster GN=bic PE=2 SV=1
-0.427212	-0.130032	0.129447	-1.61869	-1.78019	-2.00108	1.65739		-1.63128	-1.33706	-1.45496	-2.19511	-2.00108	-1.56356	4	Mcm3	>tr|X2JAI4|X2JAI4_DROME Minichromosome maintenance 3, isoform B OS=Drosophila melanogaster GN=Mcm3 PE=3 SV=1;>sp|Q9XYU1|MCM3_DROME DNA replication licensing factor Mcm3 OS=Drosophila melanogaster GN=Mcm3 PE=1 SV=1
2.05793	2.24458	2.25208	0.842856	0.525425	0.237311	1.64966		0.0481733	-1.71691	-1.7513	-2.31656	0.205276	0.473698	6	chic	>sp|P25843|PROF_DROME Profilin OS=Drosophila melanogaster GN=chic PE=1 SV=1;>tr|M9NEU5|M9NEU5_DROME Profilin OS=Drosophila melanogaster GN=chic PE=3 SV=1
1.5432	1.33878	1.52305	0.713753	0.421467	-1.58278	1.61753		1.27692	0.265321	1.48136	0.698959	0.904018	0.916708	8	Chd64	>tr|Q9VZI1|Q9VZI1_DROME Calponin-like protein Chd64 OS=Drosophila melanogaster GN=Chd64 PE=2 SV=2;>tr|M9PE30|M9PE30_DROME Chd64, isoform C OS=Drosophila melanogaster GN=Chd64 PE=4 SV=1
0.219206	-0.246147	0.506372	-1.55013	-1.94642	-0.822006	1.59933		-0.756593	-2.04163	-1.16022	-1.63751	-1.78019	-1.83731	5	CG7564	>tr|Q9VVI1|Q9VVI1_DROME CG7564, isoform A OS=Drosophila melanogaster GN=CG7564 PE=2 SV=1
-0.193687	-0.113905	0.10157	-1.70589	-1.43272	-1.82716	1.58658		-1.43272	-1.50192	-1.74584	-2.33439	-1.82716	-1.3514	3	Pros28.1	>sp|P22769|PSA71_DROME Proteasome subunit alpha type-7-1 OS=Drosophila melanogaster GN=Prosalpha4 PE=1 SV=2
-0.448588	-0.305455	-0.14946	-2.18382	-1.32865	-2.09547	1.56815		-1.03349	-2.03918	-1.37961	-1.33353	-1.81815	-1.76548	5	mor	>tr|Q8MSY3|Q8MSY3_DROME LD06146p OS=Drosophila melanogaster GN=mor PE=2 SV=1;>tr|Q7KPY3|Q7KPY3_DROME Moira OS=Drosophila melanogaster GN=mor PE=1 SV=1;>tr|Q9VF03|Q9VF03_DROME Brahma associated protein 155 kDa OS=Drosophila melanogaster GN=mor PE=2 SV=3
0.336178	-0.0488779	0.291048	-0.118314	-2.09547	-1.86895	1.55369		-2.1535	-1.62659	-1.88836	-0.823278	-2.07989	-1.81473	4	REG	>tr|Q9V3P3|Q9V3P3_DROME LD45860p OS=Drosophila melanogaster GN=REG PE=2 SV=1
-0.591035	-0.386984	-0.425283	-2.18901	-2.18901	-1.6726	1.54911		-2.18901	-1.88923	-1.75929	-1.88923	-1.88923	-1.74571	3	CG4038	>sp|Q7KVQ0|GAR1_DROME Probable H/ACA ribonucleoprotein complex subunit 1 OS=Drosophila melanogaster GN=CG4038 PE=1 SV=1;>tr|A8E6K0|A8E6K0_DROME FI01531p OS=Drosophila melanogaster GN=CG4038 PE=2 SV=1
-0.667343	-0.407872	-0.265657	-1.87121	-1.9057	-2.19425	1.54343		-1.9057	-1.87121	-2.1144	-1.87121	-1.87121	-1.9057	6	CG30122-RB;CG30122	>tr|A8E6M1|A8E6M1_DROME CG30122, isoform D OS=Drosophila melanogaster GN=CG30122 PE=2 SV=1;>tr|A1ZBB4|A1ZBB4_DROME CG30122, isoform B OS=Drosophila melanogaster GN=CG30122 PE=4 SV=1;>tr|E1JGL8|E1JGL8_DROME CG30122, isoform C OS=Drosophila melanogaster GN=C
-0.48279	-0.372473	-0.0588874	-1.67062	-2.07287	-1.76548	1.53161		-2.07287	-1.36133	-2.23082	-1.70518	-2.30364	-1.77741	3	geminin	>tr|Q7JX41|Q7JX41_DROME Geminin OS=Drosophila melanogaster GN=geminin PE=2 SV=1
-0.620226	-0.511614	-0.58691	-1.68286	-2.29475	-2.33275	1.53054		-1.68286	-1.504	-1.58403	-2.46311	-2.29475	-2.12441	4	Cdc37;Cdc37-RA	>tr|Q86NM8|Q86NM8_DROME SD25413p OS=Drosophila melanogaster GN=Cdc37 PE=2 SV=1;>sp|Q24276|CDC37_DROME Hsp90 co-chaperone Cdc37 OS=Drosophila melanogaster GN=Cdc37 PE=1 SV=1;>tr|C4IY07|C4IY07_DROME FI07667p OS=Drosophila melanogaster GN=Cdc37-RA PE=2 SV=1
-0.334646	-0.0719352	-0.157263	-1.93469	-1.38921	-1.82947	1.52984		-1.38921	-2.23082	-1.94083	-1.37961	-1.82947	-1.77901	4	RpS13	>tr|X2J950|X2J950_DROME Ribosomal protein S13, isoform C OS=Drosophila melanogaster GN=RpS13 PE=3 SV=1;>sp|Q03334|RS13_DROME 40S ribosomal protein S13 OS=Drosophila melanogaster GN=RpS13 PE=1 SV=3
-0.388157	-0.275687	-0.224339	-1.81815	-1.93027	-1.69616	1.5188		-1.8159	-1.84744	-1.34665	-2.08107	-1.69616	-2.24818	3	lark	>sp|Q94901|LARK_DROME RNA-binding protein lark OS=Drosophila melanogaster GN=lark PE=1 SV=1
0.025911	0.140934	-0.0306546	-0.667531	-1.48466	-2.2659	1.51809		-1.48466	-1.61186	-1.24731	-1.33224	-1.61186	-1.9874	3	RpS2	>sp|P31009|RS2_DROME 40S ribosomal protein S2 OS=Drosophila melanogaster GN=RpS2 PE=1 SV=2;>tr|M9PB84|M9PB84_DROME Ribosomal protein S2, isoform B OS=Drosophila melanogaster GN=RpS2 PE=3 SV=1
0.24509	0.371389	0.198407	-1.88989	-0.528238	-1.3066	1.51321		-0.885439	-1.84316	-0.126046	-1.3066	-1.66012	-2.22737	3	RpS18;RpS18-RB	>sp|P41094|RS18_DROME 40S ribosomal protein S18 OS=Drosophila melanogaster GN=RpS18 PE=1 SV=1;>tr|B6IDT0|B6IDT0_DROME FI09342p (Fragment) OS=Drosophila melanogaster GN=RpS18-RB PE=2 SV=1
-0.550424	-0.565522	-0.136667	-1.50855	-2.00075	-2.23695	1.49788		-2.00075	-1.52831	-2.0032	-1.69106	-2.23695	-1.67062	5	dpa	>sp|Q26454|MCM4_DROME DNA replication licensing factor MCM4 OS=Drosophila melanogaster GN=dpa PE=1 SV=2;>tr|Q5BI95|Q5BI95_DROME RE04051p OS=Drosophila melanogaster GN=dpa PE=2 SV=1
1.02813	0.722171	0.906511	0.260792	-0.20282	-1.80947	1.46944		-0.0676051	-0.217398	-0.262634	-2.00455	-0.582465	-0.276749	10	14-3-3epsilon;14-3-3epsilon-RA;14-3-3epsilon-RD	>sp|P92177|1433E_DROME 14-3-3 protein epsilon OS=Drosophila melanogaster GN=14-3-3epsilon PE=1 SV=2;>tr|C6TP70|C6TP70_DROME MIP08648p OS=Drosophila melanogaster GN=14-3-3epsilon-RA PE=2 SV=1;>tr|D3DMY5|D3DMY5_DROME AT09839p (Fragment) OS=Drosophila melanog
-0.165162	0.15786	0.2101	-0.665172	-1.80947	-1.72389	1.46711		-2.00455	-1.76326	-0.241731	-1.9268	-1.58969	-1.87828	3	hoip;hoip-RA	>sp|Q9U3Z7|NH2L1_DROME NHP2-like protein 1 homolog OS=Drosophila melanogaster GN=hoip PE=2 SV=1;>tr|D2NUK9|D2NUK9_DROME Hoi-polloi, isoform B OS=Drosophila melanogaster GN=hoip PE=2 SV=1
-0.693481	-0.45121	-0.363467	-2.12441	-1.504	-2.27583	1.46536		-2.29475	-2.46311	-2.0986	-1.70361	-1.63913	-2.29475	5	RpS9;RpS9-RA	>sp|P55935|RS9_DROME 40S ribosomal protein S9 OS=Drosophila melanogaster GN=RpS9 PE=1 SV=2;>tr|C6SUW3|C6SUW3_DROME LD13662p OS=Drosophila melanogaster GN=RpS9-RA PE=2 SV=1;>tr|Q95RG1|Q95RG1_DROME LD32106p OS=Drosophila melanogaster GN=RpS9 PE=2 SV=1
0.342012	1.03537	1.13447	0.0140423	-0.124007	-1.76326	1.46169		-0.126129	-1.80947	0.162068	-1.58969	-0.404983	-1.70361	12	Rm62;Rm62-RE;Rm62-RB	>tr|E1JJ68|E1JJ68_DROME Rm62, isoform H OS=Drosophila melanogaster GN=Rm62 PE=3 SV=1;>tr|C7LAE4|C7LAE4_DROME LP18603p OS=Drosophila melanogaster GN=Rm62-RE PE=2 SV=1;>sp|P19109|DDX17_DROME ATP-dependent RNA helicase p62 OS=Drosophila melanogaster GN=Rm62 P
0.547405	0.565536	0.470574	-0.475193	-0.356663	-1.90927	1.44155		-0.257861	-2.33439	-1.55714	-2.09822	-1.90927	-1.82716	5	RpL9	>tr|X2JDU0|X2JDU0_DROME Ribosomal protein L9, isoform C OS=Drosophila melanogaster GN=RpL9 PE=4 SV=1;>sp|P50882|RL9_DROME 60S ribosomal protein L9 OS=Drosophila melanogaster GN=RpL9 PE=1 SV=2
-0.686915	-0.456748	-0.491232	-1.73466	-1.9268	-2.221	1.41586		-1.94985	-1.91001	-1.76326	-1.34626	-1.20419	-1.46752	4	RpS15Aa	>sp|P48149|RS15A_DROME 40S ribosomal protein S15Aa OS=Drosophila melanogaster GN=RpS15Aa PE=1 SV=2;>tr|E1JJM9|E1JJM9_DROME Ribosomal protein S15Aa, isoform F OS=Drosophila melanogaster GN=RpS15Aa PE=3 SV=1
-1.23115	0.0691038	-0.0192375	-1.93841	-1.86434	-1.61186	1.41111		-1.52169	-1.86427	-1.67569	-2.26035	-1.7448	-2.2552	4	U2af50	>tr|M9NH51|M9NH51_DROME U2 small nuclear riboprotein auxiliary factor 50, isoform C OS=Drosophila melanogaster GN=U2af50 PE=4 SV=1;>sp|Q24562|U2AF2_DROME Splicing factor U2AF 50 kDa subunit OS=Drosophila melanogaster GN=U2af50 PE=2 SV=1;>tr|M9NDZ4|M9NDZ4_D
0.244311	0.167469	-1.55714	-1.2246	-2.14551	-1.96097	1.39524		-1.82387	-2.58461	-2.10009	-2.00509	-1.39573	-2.20954	11	CG5787	>tr|Q9VK59|Q9VK59_DROME CG5787, isoform A OS=Drosophila melanogaster GN=CG5787 PE=2 SV=2
0.827896	1.15809	1.01805	0.487218	0.401526	-2.04188	1.38572		-1.24731	-1.9874	0.289267	-1.60531	-1.71691	0.28616	8	Hsp23	>sp|P02516|HSP23_DROME Heat shock protein 23 OS=Drosophila melanogaster GN=Hsp23 PE=2 SV=2;>tr|M9NE68|M9NE68_DROME Heat shock protein 23, isoform B OS=Drosophila melanogaster GN=Hsp23 PE=3 SV=1
0.68055	0.74475	0.798762	-0.126678	-1.54937	-0.242607	1.38091		-0.0802491	-1.50855	-1.69247	-1.973	-2.45665	-0.0646182	5	tsr	>sp|P45594|CADF_DROME Cofilin/actin-depolymerizing factor homolog OS=Drosophila melanogaster GN=tsr PE=2 SV=1
-0.43532	-0.260944	-0.201361	-1.6906	-1.70047	-1.6096	1.36768		-1.70047	-2.09822	-1.15367	-1.5154	-1.6096	-1.90927	6	Cp190	>sp|Q24478|CP190_DROME Centrosome-associated zinc finger protein CP190 OS=Drosophila melanogaster GN=Cp190 PE=1 SV=2
-0.328401	-0.403579	-0.259888	-1.45657	-2.11872	-1.50192	1.36178		-2.11872	-2.05904	-0.456203	-2.45665	-1.50192	-2.05927	5	Ote	>sp|P20240|OTE_DROME Otefin OS=Drosophila melanogaster GN=Ote PE=1 SV=2
1.26858	1.51391	1.4156	0.973853	0.855893	-1.70361	1.35732		-2.12441	-1.63913	-1.74314	-2.33275	-1.504	0.774086	8	RpL3;RpL3-RA;RpL3-RB	>sp|O16797|RL3_DROME 60S ribosomal protein L3 OS=Drosophila melanogaster GN=RpL3 PE=1 SV=3;>tr|C6SUV6|C6SUV6_DROME LP14077p (Fragment) OS=Drosophila melanogaster GN=RpL3-RA PE=2 SV=1;>tr|C7LA69|C7LA69_DROME RE52161p OS=Drosophila melanogaster GN=RpL3-RB PE
0.333168	-1.86434	0.379389	-2.05927	-1.99904	-1.15367	1.3534		-1.99904	-0.565804	-1.39264	-2.23082	-1.77901	-2.04895	5	RpL18A	>sp|P41093|RL18A_DROME 60S ribosomal protein L18a OS=Drosophila melanogaster GN=RpL18A PE=1 SV=1
-0.0821579	-1.67635	0.3012	-2.20614	-1.58403	-1.68286	1.33857		-2.20614	-1.74314	-1.69214	-1.98531	-1.58403	-2.70935	3	Caf1;CG4236	>sp|Q24572|CAF1_DROME Probable histone-binding protein Caf1 OS=Drosophila melanogaster GN=Caf1 PE=1 SV=1;>tr|C0MJE4|C0MJE4_DROME CG4236-PA OS=Drosophila melanogaster GN=CG4236 PE=4 SV=1;>tr|E1JIL4|E1JIL4_DROME Chromatin assembly factor 1 subunit, isoform B
-0.736293	-0.505754	-0.537238	-1.24731	-2.2552	-2.26035	1.32786		-2.2552	-2.11313	-0.609623	-2.01184	-2.35925	-1.18138	4	Mlc-c	>sp|P54357|MLC2_DROME Myosin-2 essential light chain OS=Drosophila melanogaster GN=Mlc-c PE=1 SV=1;>tr|M9NEW1|M9NEW1_DROME Myosin light chain cytoplasmic, isoform B OS=Drosophila melanogaster GN=Mlc-c PE=4 SV=1
-1.14652	-0.114426	-0.31569	-1.96097	-1.45496	-2.10477	1.31469		-1.45496	-1.79178	-1.48059	-1.89143	-2.10477	-2.10498	3	RpS24	>tr|Q9W229|Q9W229_DROME 40S ribosomal protein S24 OS=Drosophila melanogaster GN=RpS24 PE=1 SV=1
0.753872	0.704979	0.707963	-0.0499003	-0.0825331	-1.62646	1.30857		-0.0314325	-0.04215	0.335128	-2.06462	-1.62646	-1.71506	6	RpL5	>tr|R9Q794|R9Q794_DROME Ribosomal protein L5, isoform G OS=Drosophila melanogaster GN=RpL5 PE=3 SV=1;>sp|Q9W5R8|RL5_DROME 60S ribosomal protein L5 OS=Drosophila melanogaster GN=RpL5 PE=1 SV=2;>tr|Q6NL81|Q6NL81_DROME RE57391p OS=Drosophila melanogaster GN=y
-0.514309	-1.67062	-0.324266	-1.79412	-2.05274	-2.51961	1.28575		-1.93566	-1.48059	-2.10613	-1.80989	-1.61869	-1.16022	3	CG11999	>tr|Q9VNA3|Q9VNA3_DROME CG11999 OS=Drosophila melanogaster GN=CG11999 PE=2 SV=1
-0.645676	-0.133792	-0.301552	-1.63305	-1.61036	-1.68997	1.28412		-1.86062	-1.3514	-1.61389	-1.95535	-1.69247	-1.70589	2	RpL32	>sp|P04359|RL32_DROME 60S ribosomal protein L32 OS=Drosophila melanogaster GN=RpL32 PE=1 SV=3
0.102277	-2.05927	-0.0564951	-2.10391	-2.1671	-1.55591	1.27115		-1.34665	-1.89563	-2.10391	-2.10009	-1.54233	-1.69701	3	RpL34a;RpL34b	>tr|Q9VBH8|Q9VBH8_DROME FI02850p OS=Drosophila melanogaster GN=RpL34a PE=1 SV=2;>tr|Q8SYG0|Q8SYG0_DROME RE63456p OS=Drosophila melanogaster GN=RpL34a PE=2 SV=1;>tr|Q9VHE5|Q9VHE5_DROME RH48056p OS=Drosophila melanogaster GN=RpL34b PE=2 SV=1
0.698159	0.777104	0.658257	0.163014	0.0654196	-1.87593	1.26034		-2.23082	-0.329996	-1.90927	-0.862471	-0.267795	0.224888	6	RpL14	>tr|Q5U0W4|Q5U0W4_DROME GM06787p (Fragment) OS=Drosophila melanogaster PE=2 SV=1;>sp|P55841|RL14_DROME 60S ribosomal protein L14 OS=Drosophila melanogaster GN=RpL14 PE=1 SV=1;>tr|Q5BIL1|Q5BIL1_DROME RH72463p (Fragment) OS=Drosophila melanogaster GN=RpL14 P
-0.497129	-0.35124	-0.16006	-1.62377	-1.62377	-1.52285	1.25399		-1.6997	-1.62377	-1.87121	-1.62377	-1.62377	-1.6997	5	Cctgamma	>sp|P48605|TCPG_DROME T-complex protein 1 subunit gamma OS=Drosophila melanogaster GN=Cctgamma PE=2 SV=2;>tr|A4V303|A4V303_DROME Cctgamma, isoform B OS=Drosophila melanogaster GN=Cctgamma PE=3 SV=1
-1.44022	-0.123379	-0.0338745	-1.39573	-2.14303	-1.80313	1.24814		-0.701956	-1.58278	-2.19667	-1.70218	-1.80313	-1.61902	3	RpS16	>sp|Q9W237|RS16_DROME 40S ribosomal protein S16 OS=Drosophila melanogaster GN=RpS16 PE=1 SV=1
-0.297982	-1.66012	-0.420603	-1.9268	-2.18174	-1.98624	1.23869		-1.72389	-1.20419	-1.75351	-1.46575	-1.76692	-1.90868	3	Pabp2	>sp|Q7KNF2|PABP2_DROME Polyadenylate-binding protein 2 OS=Drosophila melanogaster GN=Pabp2 PE=2 SV=1;>tr|E2QC83|E2QC83_DROME Pabp2, isoform B OS=Drosophila melanogaster GN=Pabp2 PE=4 SV=1
0.659431	0.956359	0.608252	0.194634	0.161677	-1.83779	1.23517		0.158102	0.0674921	0.370854	-1.88905	-1.2246	-0.107445	8	RpL8;CG31664	>sp|Q9V3G1|RL8_DROME 60S ribosomal protein L8 OS=Drosophila melanogaster GN=RpL8 PE=1 SV=1;>tr|Q4V4W5|Q4V4W5_DROME IP12501p (Fragment) OS=Drosophila melanogaster GN=CG31664 PE=2 SV=1
-1.43101	-0.407994	-0.144631	-1.89768	-1.99594	-1.76393	1.22464		-1.60566	-1.69671	-2.14303	-1.50673	-1.76393	-1.30795	5	pic	>sp|Q9XYZ5|DDB1_DROME DNA damage-binding protein 1 OS=Drosophila melanogaster GN=pic PE=1 SV=1
-1.40098	-0.899886	-0.596834	-2.0708	-2.26128	-2.182	1.20546		-1.78101	-1.81815	-1.65447	-1.31436	-1.90881	-2.09074	2	CstF-64	>tr|Q9VE52|Q9VE52_DROME Cleavage stimulation factor 64 kilodalton subunit OS=Drosophila melanogaster GN=CstF-64 PE=2 SV=2;>tr|Q86NL1|Q86NL1_DROME RE27227p OS=Drosophila melanogaster GN=CstF-64 PE=2 SV=1;>tr|A8E6L0|A8E6L0_DROME FI01808p OS=Drosophila melano
-1.92413	-1.85302	1.19745	-2.33827	-2.3713	-1.43272	1.18753		-1.63866	-1.60093	-2.15317	-2.05904	-2.11872	-2.00127	2	smt3	>tr|O97102|O97102_DROME LD07775p OS=Drosophila melanogaster GN=smt3 PE=1 SV=1
-0.71441	-0.53409	-0.36115	-1.58268	-1.31292	-2.24719	1.17771		-1.58268	-1.31292	-1.6997	-1.31292	-1.31292	-1.52285	4	Ran	>sp|Q9VZ23|RAN_DROME GTP-binding nuclear protein Ran OS=Drosophila melanogaster GN=ran PE=1 SV=1;>tr|A4V4A5|A4V4A5_DROME Ran, isoform B OS=Drosophila melanogaster GN=Ran PE=4 SV=1
-0.263326	-0.281918	-2.221	-2.2994	-1.86828	-2.11872	1.17338		-1.12652	-1.59841	-1.98284	-1.99904	-1.48049	-1.61389	3	skpA	>tr|O77430|O77430_DROME HL01263p OS=Drosophila melanogaster GN=skpA PE=1 SV=1
-0.196416	-0.140018	-0.0878548	-0.732699	-1.12652	-2.05927	1.16473		-0.551071	-1.48049	-0.268429	-1.54937	-1.74584	-0.484437	7	Ef1beta	>sp|O96827|EF1B_DROME Probable elongation factor 1-beta OS=Drosophila melanogaster GN=Ef1beta PE=1 SV=3
0.171007	0.269463	0.38998	-0.54828	-0.79804	-1.24731	1.14136		-0.815782	-1.88768	0.0726567	-2.19866	-1.96151	-0.554102	4	FK506-bp2;FK506-bp2-RA	>sp|P48375|FKB12_DROME 12 kDa FK506-binding protein OS=Drosophila melanogaster GN=FK506-bp2 PE=3 SV=2;>tr|H0RN81|H0RN81_DROME Peptidyl-prolyl cis-trans isomerase OS=Drosophila melanogaster GN=FK506-bp2-RA PE=2 SV=1
-1.98846	-0.491707	-0.201695	-2.07287	-1.95828	-2.07194	1.14041		-1.95828	-1.63636	-1.77741	-2.182	-1.54468	-1.65412	2	Rpn6	>sp|Q7KLV9|PSD11_DROME 26S proteasome non-ATPase regulatory subunit 11 OS=Drosophila melanogaster GN=Rpn6 PE=1 SV=1
-0.0804087	-1.88485	-0.124497	-1.54681	-1.54681	-2.38884	1.1309		-2.38884	-2.38884	-1.54681	-2.38884	-1.54681	-1.54681	4	Aos1;CG12276	>tr|Q9VG70|Q9VG70_DROME Smt3 activating enzyme 1 OS=Drosophila melanogaster GN=Aos1 PE=2 SV=2;>tr|Q7KSM5|Q7KSM5_DROME Aos1 OS=Drosophila melanogaster GN=Aos1 PE=2 SV=1;>tr|Q7KJV5|Q7KJV5_DROME Ubiquitin-like protein activating enzyme N subunit OS=Drosophila
-0.338821	-0.343037	-0.433217	-1.66102	-1.66102	-1.18347	1.13015		-1.74177	-1.50846	-1.88923	-1.50846	-1.74177	-1.72024	3	kay-RA;kay	>tr|C4JC86|C4JC86_DROME LD16083p OS=Drosophila melanogaster GN=kay-RA PE=2 SV=1;>sp|A8MPH9|FOSLD_DROME Transcription factor kayak, isoforms D/sro OS=Drosophila melanogaster GN=kay PE=1 SV=2;>sp|P21525|FOSLA_DROME Transcription factor kayak, isoforms A/B/F
-1.73402	-0.412844	-0.335132	-1.69852	-2.45665	-1.71329	1.12882		-2.45665	-1.47248	-1.38921	-2.0708	-1.71329	-1.60936	4	CG42245-RA;MEP-1	>tr|Q3KN57|Q3KN57_DROME RE60032p2 OS=Drosophila melanogaster GN=CG42245-RA PE=2 SV=1;>tr|Q0E8J0|Q0E8J0_DROME MEP-1, isoform A OS=Drosophila melanogaster GN=MEP-1 PE=1 SV=1;>tr|Q8T078|Q8T078_DROME LD22412p OS=Drosophila melanogaster GN=MEP-1 PE=2 SV=1
0.132391	0.211481	0.318713	-0.226429	-2.04163	-0.451751	1.12746		-0.221207	-2.34572	0.135205	-2.18053	-0.305878	-0.248116	5	RpS28b	>tr|X2JEM4|X2JEM4_DROME Ribosomal protein S28b, isoform B OS=Drosophila melanogaster GN=RpS28b PE=3 SV=1;>sp|Q9W334|RS28_DROME 40S ribosomal protein S28 OS=Drosophila melanogaster GN=RpS28b PE=1 SV=2
0.188132	0.398571	0.3516	-0.129082	-0.382955	-1.9268	1.12571		-2.27583	-0.497453	-1.63913	-1.94985	-1.86045	-1.80947	5	RpS6;RpS6-RB	>sp|P29327|RS6_DROME 40S ribosomal protein S6 OS=Drosophila melanogaster GN=RpS6 PE=1 SV=1;>tr|H1ZYF1|H1ZYF1_DROME 40S ribosomal protein S6 OS=Drosophila melanogaster GN=RpS6 PE=3 SV=1;>tr|D2NUH9|D2NUH9_DROME TA01224p (Fragment) OS=Drosophila melanogaster
-0.780415	-0.45549	-0.394285	-1.84744	-1.57304	-1.55013	1.11347		-1.62659	-1.88905	-1.52559	-1.94712	-1.82096	-2.10009	2	CG3353	>tr|Q9VDD0|Q9VDD0_DROME CG3353 OS=Drosophila melanogaster GN=CG3353 PE=2 SV=2
-1.19169	-0.707388	-0.586696	-2.31656	-1.92361	-1.56411	1.10617		-1.48616	-1.86828	-1.20238	-1.99062	-1.63305	-1.81595	3	hyd-RA;hyd	>tr|N0D584|N0D584_DROME LD03140p1 (Fragment) OS=Drosophila melanogaster GN=hyd-RA PE=2 SV=1;>sp|P51592|HYD_DROME E3 ubiquitin-protein ligase hyd OS=Drosophila melanogaster GN=hyd PE=1 SV=3
-0.418699	-0.858559	-0.551267	-1.80947	-1.86045	-1.46752	1.10297		-0.59368	-1.75351	-0.344564	-2.18174	-1.90439	-1.24602	3	Eb1-RF;Eb1;Eb1-RA	>tr|D6W4V6|D6W4V6_DROME MIP19989p OS=Drosophila melanogaster GN=Eb1-RF PE=2 SV=1;>tr|Q9XZ57|Q9XZ57_DROME Eb1, isoform E OS=Drosophila melanogaster GN=Eb1 PE=2 SV=1;>tr|Q7JZD3|Q7JZD3_DROME Eb1, isoform A OS=Drosophila melanogaster GN=Eb1 PE=2 SV=1;>tr|D3DMK
-1.62048	-0.414288	-0.37892	-2.09547	-1.8159	-1.79122	1.0963		-2.2365	-1.54233	-1.81815	-1.79412	-1.79122	-1.88836	2	Dlc90F	>sp|Q94524|DYLT_DROME Dynein light chain Tctex-type OS=Drosophila melanogaster GN=Dlc90F PE=1 SV=1
-0.380765	-0.558643	-1.74571	-1.84942	-2.22737	-1.84316	1.07827		-0.727422	-0.456873	-1.65505	-1.84316	-2.22737	-1.33697	3	Jupiter;Jupiter-RD	>sp|Q9I7K0|JUPIT_DROME Microtubule-associated protein Jupiter OS=Drosophila melanogaster GN=Jupiter PE=1 SV=2;>tr|B5RJ67|B5RJ67_DROME FI07631p (Fragment) OS=Drosophila melanogaster GN=Jupiter-RD PE=2 SV=1
3.2922	3.14742	3.19977	2.39396	2.11722	1.91755	1.07022		1.8419	1.32923	2.24435	1.18637	2.03807	2.3351	28	Hsc70-4;Hsc70-4-RA	>sp|P11147|HSP7D_DROME Heat shock 70 kDa protein cognate 4 OS=Drosophila melanogaster GN=Hsc70-4 PE=1 SV=3;>tr|C7LA75|C7LA75_DROME LD25749p OS=Drosophila melanogaster GN=Hsc70-4-RA PE=2 SV=1
0.251847	0.0775921	0.219073	-0.189556	-0.242064	-2.21086	1.06366		-2.182	-1.31436	-1.67709	-1.70196	-0.625648	-0.333343	3	RpS23	>sp|Q8T3U2|RS23_DROME 40S ribosomal protein S23 OS=Drosophila melanogaster GN=RpS23 PE=1 SV=1
-0.604924	-1.26055	-0.640775	-1.36945	-1.63128	-2.6167	1.03706		-2.26434	-2.21219	-1.8117	-2.06934	-2.6167	-1.61719	2	eIF3-S4-1	>sp|Q9W4X7|EI3G1_DROME Eukaryotic translation initiation factor 3 subunit G-1 OS=Drosophila melanogaster GN=eIF3-S4-1 PE=1 SV=1
-1.60058	-0.64974	-0.49166	-1.504	-2.46311	-1.87828	1.03447		-1.63913	-1.70361	-1.68286	-1.80947	-2.33275	-1.63913	8	Hsp70Bbb;Hsp70Bb;Hsp70Bc;Hsp70Ba;Hsp70Bbb-RA;Hsp70Ba-RA;Hsp70Aa;Hsp70Ab;Hsp70Ab-RA	>sp|Q9VG58|HSP74_DROME Major heat shock 70 kDa protein Bbb OS=Drosophila melanogaster GN=Hsp70Bbb PE=2 SV=2;>sp|Q9BIS2|HSP73_DROME Major heat shock 70 kDa protein Bb OS=Drosophila melanogaster GN=Hsp70Bb PE=2 SV=2;>sp|Q9BIR7|HSP75_DROME Major heat shock 70
-0.127392	-0.276037	-0.148109	-0.684191	-0.603996	-2.32675	1.02113		-0.633832	-0.883505	-0.501666	-1.42103	-2.32675	-1.70334	8	hts;hts-RF;hts-RA	>sp|Q02645|HTS_DROME Protein hu-li tai shao OS=Drosophila melanogaster GN=hts PE=1 SV=2;>tr|Q6NLI3|Q6NLI3_DROME AT01058p (Fragment) OS=Drosophila melanogaster PE=2 SV=1;>tr|B8A408|B8A408_DROME MIP03122p (Fragment) OS=Drosophila melanogaster GN=hts-RF PE=2
0.965194	0.804434	0.918286	0.27707	0.00759834	-0.654284	1.01918		-1.86434	-1.7448	-1.61851	-2.2659	-1.70931	-2.09004	11	Lam	>sp|P08928|LAM0_DROME Lamin Dm0 OS=Drosophila melanogaster GN=Lam PE=1 SV=4;>tr|M9NE89|M9NE89_DROME Lamin, isoform B OS=Drosophila melanogaster GN=Lam PE=4 SV=1
0.501101	-1.74571	-1.72024	-1.69214	-2.20614	-2.0986	1.01067		-1.69214	-2.70935	-1.68493	-1.74314	-2.20614	-1.61787	3	RpS10b;RpS10b-RC;RpS10b-RB	>sp|Q9VWG3|RS10B_DROME 40S ribosomal protein S10b OS=Drosophila melanogaster GN=RpS10b PE=1 SV=2;>tr|M9NEQ9|M9NEQ9_DROME Ribosomal protein S10b, isoform D OS=Drosophila melanogaster GN=RpS10b PE=4 SV=1;>tr|D4G7H1|D4G7H1_DROME FI14147p (Fragment) OS=Drosoph
-0.519323	-1.95828	-0.248825	-2.21897	-1.10855	-2.40833	1.00314		-1.09782	-2.17977	-1.88752	-1.54517	-2.40833	-2.26434	2	CG10527	>tr|Q9W2M4|Q9W2M4_DROME CG10527 OS=Drosophila melanogaster GN=CG10527 PE=4 SV=1;>tr|Q8MR08|Q8MR08_DROME LD46156p (Fragment) OS=Drosophila melanogaster GN=CG10527 PE=2 SV=1
0.601306	0.561174	0.86839	-0.355985	-0.319755	-0.298359	1.00166		-0.487582	-0.571071	-0.105156	-1.30922	-1.94083	-0.943036	7	B52	>sp|P26686|SRR55_DROME Serine-arginine protein 55 OS=Drosophila melanogaster GN=B52 PE=1 SV=4
-1.62663	-0.179927	-0.10663	-1.6644	-1.3626	-1.88032	0.998039		-1.92225	-1.8606	-2.03387	-1.8117	-1.41394	-1.79412	5	Mcm5	>sp|Q9VGW6|MCM5_DROME DNA replication licensing factor Mcm5 OS=Drosophila melanogaster GN=Mcm5 PE=1 SV=1
-0.554255	-0.509396	-2.04907	-2.30364	-1.54468	-2.24818	0.994597		-1.35335	-2.182	-2.30364	-2.21086	-2.026	-1.95177	2	Saf-B	>tr|Q9VC33|Q9VC33_DROME CG6995, isoform A OS=Drosophila melanogaster GN=Saf-B PE=4 SV=3;>tr|Q8IMV6|Q8IMV6_DROME CG6995, isoform B OS=Drosophila melanogaster GN=Saf-B PE=4 SV=2;>tr|Q8IGV1|Q8IGV1_DROME RE24907p (Fragment) OS=Drosophila melanogaster GN=Saf-B
0.306422	0.142351	0.564127	-1.77901	-0.420422	0.288524	0.974602		0.0559998	-1.6096	0.141049	-1.78101	-2.18382	-1.34986	5	caz	>sp|Q27294|CAZ_DROME RNA-binding protein cabeza OS=Drosophila melanogaster GN=caz PE=2 SV=2;>tr|M9PHV6|M9PHV6_DROME Cabeza, isoform E OS=Drosophila melanogaster GN=caz PE=4 SV=1;>tr|M9PH94|M9PH94_DROME Cabeza, isoform D OS=Drosophila melanogaster GN=caz PE
-0.591999	-1.87593	-0.883505	-2.51961	-1.60566	-2.08488	0.952907		-2.00509	-2.40833	-1.81779	-1.83219	-2.08488	-1.46874	1	RpL38	>sp|Q9W5N2|RL38_DROME 60S ribosomal protein L38 OS=Drosophila melanogaster GN=RpL38 PE=1 SV=1
0.346216	0.397016	0.463464	-0.0607876	-0.252509	-1.33224	0.950743		0.0145613	-0.415336	-0.160108	-1.64446	-0.510607	-0.305417	7	Rack1	>sp|O18640|GBLP_DROME Guanine nucleotide-binding protein subunit beta-like protein OS=Drosophila melanogaster GN=Rack1 PE=1 SV=2;>tr|M9PCC1|M9PCC1_DROME Receptor of activated protein kinase C 1, isoform C OS=Drosophila melanogaster GN=Rack1 PE=4 SV=1
1.26785	1.3075	1.2668	0.516996	0.412608	0.109252	0.934429		0.382454	-0.0933466	0.819337	-0.439762	0.462967	0.977372	12	RpS3A	>sp|P55830|RS3A_DROME 40S ribosomal protein S3a OS=Drosophila melanogaster GN=RpS3A PE=1 SV=4
-1.48477	-1.66102	-0.122699	-2.29475	-1.63913	-2.00455	0.889982		-1.504	-2.33275	-1.98531	-2.27583	-2.46311	-1.504	5	Mcm6;Mcm6-RA	>sp|Q9V461|MCM6_DROME DNA replication licensing factor Mcm6 OS=Drosophila melanogaster GN=Mcm6 PE=1 SV=1;>tr|C6SUY3|C6SUY3_DROME LD19713p OS=Drosophila melanogaster GN=Mcm6-RA PE=2 SV=1
-0.724083	-0.553714	-1.24731	-1.69247	-1.82716	-1.67062	0.888381		-1.74356	-2.01688	-1.50192	-1.52831	-1.67062	-1.95535	3	dod	>sp|P54353|DOD_DROME Putative peptidyl-prolyl cis-trans isomerase dodo OS=Drosophila melanogaster GN=dod PE=2 SV=3
-1.69325	-1.45657	0.071927	-1.76548	-2.07194	-1.88836	0.882628		-2.04734	-1.69701	-1.76548	-1.52559	-2.24818	-1.73158	4	Nop56	>tr|Q961E2|Q961E2_DROME GM14238p OS=Drosophila melanogaster GN=Nop56 PE=2 SV=1;>tr|Q95WY3|Q95WY3_DROME FI04781p OS=Drosophila melanogaster GN=Nop56 PE=2 SV=1;>tr|Q8IGT5|Q8IGT5_DROME RE33426p OS=Drosophila melanogaster GN=Nop56 PE=2 SV=1
-0.511394	-0.4704	-0.436679	-1.48049	-0.778938	-1.78182	0.874258		-1.39264	-1.95535	-0.130681	-2.11825	-1.6906	-0.95089	6	Hsc70-5	>sp|P29845|HSP7E_DROME Heat shock 70 kDa protein cognate 5 OS=Drosophila melanogaster GN=Hsc70-5 PE=1 SV=2
-0.28754	-1.75351	-0.0794913	-1.48466	-1.7448	-1.51237	0.873761		-1.7448	-1.60531	-2.09004	-1.81595	-1.60531	-2.11313	3	x16	>tr|M9PC85|M9PC85_DROME X16, isoform B OS=Drosophila melanogaster GN=x16 PE=4 SV=1;>tr|Q9V3V0|Q9V3V0_DROME DXl6 protein OS=Drosophila melanogaster GN=x16 PE=2 SV=1
-1.01457	-0.78993	-1.3514	-2.1535	-1.71882	-1.88905	0.86849		-2.07238	-1.78054	-0.880834	-1.39573	-2.05274	-1.83304	3	RpL27	>tr|Q9VBN5|Q9VBN5_DROME 60S ribosomal protein L27 OS=Drosophila melanogaster GN=RpL27 PE=1 SV=1
2.10712	2.17563	2.21335	1.49014	1.28732	1.12089	0.865915		1.24458	0.801287	1.51744	0.542212	1.13193	1.82863	28	Hsp83	>sp|P02828|HSP83_DROME Heat shock protein 83 OS=Drosophila melanogaster GN=Hsp83 PE=1 SV=1;>tr|M9PBL3|M9PBL3_DROME Heat shock protein 83, isoform B OS=Drosophila melanogaster GN=Hsp83 PE=3 SV=1
-0.164082	-0.18294	0.117553	-0.18457	-1.92929	-0.703753	0.862716		-0.317413	-1.34626	-0.251789	-1.7731	-0.673548	-0.332365	9	Ca-P60A;Ca-P60A-RC	>sp|P22700|ATC1_DROME Calcium-transporting ATPase sarcoplasmic/endoplasmic reticulum type OS=Drosophila melanogaster GN=Ca-P60A PE=1 SV=2;>tr|E8NHA8|E8NHA8_DROME Calcium-transporting ATPase OS=Drosophila melanogaster GN=Ca-P60A-RC PE=2 SV=1
-0.610866	-0.314109	-1.73466	-1.61186	-1.60531	-1.98284	0.846789		-2.19745	-1.62635	-1.68424	-1.61389	-1.62635	-1.51237	5	TfIIS	>sp|P20232|TFS2_DROME Transcription elongation factor S-II OS=Drosophila melanogaster GN=TfIIS PE=2 SV=1;>tr|M9PFV9|M9PFV9_DROME RNA polymerase II elongation factor, isoform B OS=Drosophila melanogaster GN=TfIIS PE=4 SV=1
0.0644519	-0.0573527	-0.00445929	-0.124884	-0.241931	-2.14551	0.83832		-0.185172	-0.414315	-0.235846	-1.41394	-1.38557	-1.69616	3	RpL31	>sp|Q9V597|RL31_DROME 60S ribosomal protein L31 OS=Drosophila melanogaster GN=RpL31 PE=1 SV=1
-0.00925022	-1.48616	-1.60531	-1.44373	-2.09822	-2.03297	0.824735		-2.09822	-1.5154	-1.973	-1.67709	-1.78101	-1.6096	3	RpS15	>tr|Q7JZW2|Q7JZW2_DROME RE08270p OS=Drosophila melanogaster GN=RpS15 PE=1 SV=1
-1.39674	-1.44373	-0.221179	-2.14551	-1.55013	-1.8117	0.815227		4.03125	3.34375	2.94695	-1.79178	-1.81779	-1.56683	26	CG18501	>tr|Q9VPK3|Q9VPK3_DROME AT24407p OS=Drosophila melanogaster GN=CG18501 PE=2 SV=3;>tr|M9PDQ9|M9PDQ9_DROME CG31974, isoform D OS=Drosophila melanogaster GN=CG31974 PE=4 SV=1
-0.243438	-1.90868	-1.9268	-2.04188	-2.31656	-2.15317	0.810897		-2.01184	-2.2994	-1.60531	-2.00127	-2.2994	-1.33224	2	RpS26	>sp|P13008|RS26_DROME 40S ribosomal protein S26 OS=Drosophila melanogaster GN=RpS26 PE=1 SV=1;>tr|M9PG47|M9PG47_DROME Ribosomal protein S26, isoform D OS=Drosophila melanogaster GN=RpS26 PE=4 SV=1
0.804069	0.635972	0.990576	0.231849	-0.323056	0.106736	0.805029		-0.175199	-2.01895	-0.00603323	-1.20238	-0.508374	-0.440014	9	Pep	>tr|M9NG39|M9NG39_DROME Protein on ecdysone puffs, isoform D OS=Drosophila melanogaster GN=Pep PE=4 SV=1;>sp|P41073|PEP_DROME Zinc finger protein on ecdysone puffs OS=Drosophila melanogaster GN=Pep PE=1 SV=1;>tr|D5AEL0|D5AEL0_DROME RE25356p OS=Drosophila m
-1.11867	-0.139809	-1.504	-1.74185	-1.67569	-1.7448	0.799954		-1.96151	-1.24731	-1.85302	-1.70931	-2.2552	-1.7513	2	Irbp	>sp|Q23976|KU70_DROME ATP-dependent DNA helicase 2 subunit 1 OS=Drosophila melanogaster GN=Irbp PE=2 SV=3;>tr|L0CRV4|L0CRV4_DROME Inverted repeat-binding protein OS=Drosophila melanogaster GN=Irbp PE=4 SV=1;>tr|L0CRM0|L0CRM0_DROME Inverted repeat-binding p
-0.109029	-2.2994	-0.0165825	-1.71329	-1.37961	-1.73158	0.799826		-1.37961	-1.83551	-1.52831	-1.67078	-1.95177	-1.87593	3	Prp19	>tr|Q7KLW9|Q7KLW9_DROME BcDNA.LD02793 OS=Drosophila melanogaster GN=Prp19 PE=2 SV=1
-1.85776	0.0459083	-1.56143	-1.93814	-1.93814	-1.88008	0.794355		-1.93814	-1.93814	-1.70799	-1.93814	-1.93814	-1.70799	2	RPS11;RpS11;RpS11-RB	>tr|L0CRF4|L0CRF4_DROME Ribosomal protein S11 (Fragment) OS=Drosophila melanogaster GN=RPS11 PE=3 SV=1;>tr|L0CPM0|L0CPM0_DROME Ribosomal protein S11 (Fragment) OS=Drosophila melanogaster GN=RPS11 PE=3 SV=1;>tr|L0CPL5|L0CPL5_DROME Ribosomal protein S11 (Fra
-0.702601	-0.691274	-1.58268	-2.01123	-2.01123	-1.33697	0.794291		-1.59754	-1.65505	-1.66102	-1.65505	-1.59754	-1.18347	4	swm	>tr|Q9VIV2|Q9VIV2_DROME LD45403p OS=Drosophila melanogaster GN=swm PE=2 SV=1;>tr|B1NLF4|B1NLF4_DROME Second mitotic wave missing OS=Drosophila melanogaster GN=swm PE=4 SV=1;>tr|B1NLF3|B1NLF3_DROME Second mitotic wave missing OS=Drosophila melanogaster GN=s
-0.846647	-0.614156	-1.44373	-1.94712	-1.67847	-1.63751	0.786186		-2.10498	-1.99154	-1.61869	-1.832	-1.63751	-1.78019	5	CG7033	>tr|Q9W392|Q9W392_DROME CG7033 OS=Drosophila melanogaster GN=CG7033 PE=2 SV=2
-1.16813	-1.90439	-0.66967	-2.09004	-1.9874	-2.01184	0.782363		-1.9874	-2.26035	-2.2552	-1.71636	-2.26035	-1.70931	1	CG3714	>tr|M9PC31|M9PC31_DROME CG3714, isoform G OS=Drosophila melanogaster GN=CG3714 PE=4 SV=1;>sp|Q9VQX4|PNCB_DROME Nicotinate phosphoribosyltransferase OS=Drosophila melanogaster GN=CG3714 PE=2 SV=2;>tr|M9PEF6|M9PEF6_DROME CG3714, isoform H OS=Drosophila melan
-1.62283	-0.453109	-1.18138	-1.74356	-1.77901	-2.07287	0.779372		-1.77901	-2.32675	-1.78182	-1.26055	-2.07287	-2.0032	3	CG1677-RA;CG1677	>tr|X2JE07|X2JE07_DROME CG1677, isoform D OS=Drosophila melanogaster GN=CG1677 PE=4 SV=1;>tr|Q9W3R9|Q9W3R9_DROME CG1677, isoform A OS=Drosophila melanogaster GN=CG1677-RA PE=2 SV=2;>tr|Q0E5P7|Q0E5P7_DROME Putative uncharacterized protein CG1677 OS=Drosophi
-1.47346	-0.475001	-1.90439	-2.35925	-1.68424	-2.13709	0.775909		-2.2659	-1.81595	-1.61186	-1.63866	-1.71636	-2.19745	2	rept	>sp|Q9V3K3|RUVB2_DROME RuvB-like helicase 2 OS=Drosophila melanogaster GN=rept PE=1 SV=1;>tr|M9PFN1|M9PFN1_DROME Reptin, isoform B OS=Drosophila melanogaster GN=rept PE=4 SV=1
0.487106	1.02641	0.959277	0.557957	0.334591	-0.739915	0.773387		0.121685	0.236188	0.67447	-1.61851	-0.0222118	0.731981	16	Hsc70-3;Hsc70-3-RA	>sp|P29844|HSP7C_DROME Heat shock 70 kDa protein cognate 3 OS=Drosophila melanogaster GN=Hsc70-3 PE=2 SV=2;>tr|F3YDH0|F3YDH0_DROME Heat shock 70-kDa protein cognate 3, isoform E OS=Drosophila melanogaster GN=Hsc70-3-RA PE=2 SV=1
-1.33712	-1.58969	-0.457624	-2.19866	-1.18138	-2.31656	0.770722		-1.18138	-2.04188	-1.86434	-1.9501	-2.04188	-1.7448	1	U2af38	>sp|Q94535|U2AF1_DROME Splicing factor U2af 38 kDa subunit OS=Drosophila melanogaster GN=U2af38 PE=1 SV=2;>tr|M9PBM1|M9PBM1_DROME U2 small nuclear riboprotein auxiliary factor 38, isoform B OS=Drosophila melanogaster GN=U2af38 PE=4 SV=1
-1.28167	-1.1041	-1.00883	-1.67078	-1.89563	-2.10009	0.757301		-1.52485	-1.54416	-1.8159	-1.76106	-1.86895	-2.1535	2	Cbp20	>sp|Q9V3L6|NCBP2_DROME Nuclear cap-binding protein subunit 2 OS=Drosophila melanogaster GN=Cbp20 PE=1 SV=1
0.408907	0.396364	0.469888	-0.0900417	-0.337836	-0.553135	0.752057		-1.89563	-1.62072	-0.220189	-1.6096	-1.74829	-2.09547	4	Ref1	>tr|Q9V3E7|Q9V3E7_DROME Aly OS=Drosophila melanogaster GN=Ref1 PE=2 SV=1
-0.194183	-1.3514	-0.260176	-0.309313	-2.026	-1.71882	0.749459		-2.24818	-2.21086	-2.1671	-2.14551	-1.71882	-2.136	7	alt	>tr|Q9VEH0|Q9VEH0_DROME Aluminum tubes, isoform A OS=Drosophila melanogaster GN=alt PE=4 SV=1;>tr|Q960Y8|Q960Y8_DROME Aluminum tubes, isoform G OS=Drosophila melanogaster GN=alt PE=2 SV=1;>tr|Q95R41|Q95R41_DROME SD10611p OS=Drosophila melanogaster GN=alt P
-0.962224	-0.767106	-0.660586	-1.52285	-1.52285	-1.58268	0.746156		-1.62377	-1.52285	-2.19425	-1.52285	-1.52285	-1.62377	3	T-cp1	>sp|P12613|TCPA_DROME T-complex protein 1 subunit alpha OS=Drosophila melanogaster GN=T-cp1 PE=2 SV=2;>tr|A4V391|A4V391_DROME T-complex protein 1 subunit alpha OS=Drosophila melanogaster GN=T-cp1 PE=3 SV=1
-0.931008	-1.6096	-0.592474	-1.56793	-2.21897	-1.56356	0.73913		-2.54701	-1.60566	-1.80128	-1.76393	-1.30795	-2.06639	4	Tcp-1zeta	>tr|Q9VXQ5|Q9VXQ5_DROME GH13725p OS=Drosophila melanogaster GN=Tcp-1zeta PE=2 SV=1
-2.41357	-2.2552	0.941733	-1.86862	-2.05904	-2.0032	0.734611		-1.54937	-1.70334	-1.68997	-2.32675	-2.0032	-2.05904	4	RpL11	>sp|P46222|RL11_DROME 60S ribosomal protein L11 OS=Drosophila melanogaster GN=RpL11 PE=1 SV=2;>tr|Q4V5R3|Q4V5R3_DROME IP06777p OS=Drosophila melanogaster GN=RpL11 PE=2 SV=1
-1.37446	-1.56411	-0.659713	-1.87593	-2.22833	-1.69701	0.734328		-2.03297	-2.09547	-2.0708	-2.1535	-2.182	-1.63636	1	Chro	>tr|Q8T9D1|Q8T9D1_DROME SD06626p OS=Drosophila melanogaster GN=Chro PE=2 SV=1;>tr|Q86BS3|Q86BS3_DROME Chromator, isoform A OS=Drosophila melanogaster GN=Chro PE=2 SV=1
-0.140837	-1.55714	-1.48049	-2.026	-1.55591	-1.79412	0.732522		-1.84744	-1.86895	-1.83371	-2.02983	-1.88823	-2.21086	5	Aac11	>sp|Q9V431|API5_DROME Apoptosis inhibitor 5 homolog OS=Drosophila melanogaster GN=Aac11 PE=2 SV=1
-1.89859	-0.678723	-0.336117	-1.8972	-1.83779	-1.34303	0.721532		-1.2246	-1.93566	-1.79122	-2.51961	-2.02983	-2.07989	3	glo	>tr|Q9VGH5|Q9VGH5_DROME AT27789p OS=Drosophila melanogaster GN=glo PE=2 SV=1;>tr|Q8INJ6|Q8INJ6_DROME Glorund, isoform C OS=Drosophila melanogaster GN=glo PE=4 SV=1
1.44202	1.33899	1.28846	1.1245	1.27085	-0.488637	0.72092		0.994915	0.280587	1.03438	-2.30364	0.202294	1.25071	15	betaTub56D;betaTub56D-RA;betaTub85D	>sp|Q24560|TBB1_DROME Tubulin beta-1 chain OS=Drosophila melanogaster GN=betaTub56D PE=1 SV=2;>tr|A1ZBL0|A1ZBL0_DROME Beta-Tubulin at 56D, isoform A OS=Drosophila melanogaster GN=betaTub56D PE=2 SV=1;>tr|A1ZBL1|A1ZBL1_DROME Beta-Tubulin at 56D, isoform C O
-0.327681	-0.281953	-2.33827	-1.03349	-1.83551	-2.2365	0.7192		-1.63636	-1.8979	-1.32865	-1.54233	-1.8159	-1.35335	2	fabp	>tr|Q8INK2|Q8INK2_DROME CG6783, isoform A OS=Drosophila melanogaster GN=fabp PE=2 SV=1;>tr|Q9VGM2|Q9VGM2_DROME CG6783, isoform B OS=Drosophila melanogaster GN=fabp PE=2 SV=1;>tr|Q8IGA2|Q8IGA2_DROME SD12036p (Fragment) OS=Drosophila melanogaster GN=fabp PE=
-1.49238	-0.685287	-0.789011	-1.7731	-1.61851	-1.71691	0.713948		-1.67569	-2.19866	-2.11567	-2.35925	-2.09004	-1.93841	2	RpL27A	>sp|P41092|RL27A_DROME 60S ribosomal protein L27a OS=Drosophila melanogaster GN=RpL27A PE=1 SV=2;>tr|M9MRC9|M9MRC9_DROME Ribosomal protein L27A, isoform C OS=Drosophila melanogaster GN=RpL27A PE=3 SV=1
-0.855724	-0.883505	-1.69852	-1.92293	-1.82096	-1.81779	0.707975		-1.16022	-2.06639	-2.11236	-1.58278	-1.45496	-1.88032	5	CG4164	>tr|Q9VPQ2|Q9VPQ2_DROME CG4164 OS=Drosophila melanogaster GN=CG4164 PE=2 SV=1
-1.85506	-0.701287	-0.546023	-1.55714	-1.6906	-1.973	0.706125		-1.6906	-1.44373	-1.95536	-1.95828	-1.973	-1.50855	4	His2A:CG33856;His2A	>tr|Q4AB57|Q4AB57_DROME Histone H2A OS=Drosophila melanogaster GN=His2A:CG33856 PE=3 SV=1;>sp|P84051|H2A_DROME Histone H2A OS=Drosophila melanogaster GN=His2A PE=1 SV=2
-0.943193	-1.50855	-0.899525	-1.71882	-1.92225	-1.80128	0.697027		-1.70196	-1.34303	-1.62072	-1.45496	-1.38518	-1.88823	3	pont	>sp|Q9VH07|RUVB1_DROME RuvB-like helicase 1 OS=Drosophila melanogaster GN=pont PE=1 SV=1
-1.683	-0.935128	-1.70334	-1.76106	-2.58461	-2.00509	0.676434		-1.94642	-1.09782	-1.55013	-1.33706	-1.63128	-1.96097	2	CG5931	>sp|Q9VUV9|U520_DROME Putative U5 small nuclear ribonucleoprotein 200 kDa helicase OS=Drosophila melanogaster GN=l(3)72Ab PE=2 SV=4
-1.80759	-0.511614	-1.83231	-2.1144	-2.1144	-1.95075	0.676015		-2.1144	-2.1144	-1.94577	-2.1144	-2.1144	-1.94577	3	Psi	>tr|Q960R6|Q960R6_DROME LD38872p OS=Drosophila melanogaster GN=Psi PE=2 SV=1;>tr|L0CRT5|L0CRT5_DROME P-element somatic inhibitor OS=Drosophila melanogaster GN=Psi PE=4 SV=1;>tr|L0CRT0|L0CRT0_DROME P-element somatic inhibitor OS=Drosophila melanogaster GN=P
1.08097	1.15666	1.02058	0.657376	0.555166	0.0752928	0.656793		0.663609	0.351836	0.69372	-0.324683	0.33951	0.402349	9	14-3-3zeta	>sp|P29310|1433Z_DROME 14-3-3 protein zeta OS=Drosophila melanogaster GN=14-3-3zeta PE=1 SV=1
-0.17855	-2.04895	-1.59841	-1.93027	-2.1535	-1.70196	0.653276		-1.55591	-1.2246	-2.04038	-1.8606	-1.21148	-1.84744	3	SF2	>tr|Q9V3W7|Q9V3W7_DROME LD40489p OS=Drosophila melanogaster GN=SF2 PE=2 SV=1
1.08501	0.995883	1.10541	0.661585	0.388622	0.188804	0.649097		-0.137576	-0.265016	0.421552	-2.05521	-1.9268	0.344348	10	Hrb27C;hrp48	>sp|P48809|RB27C_DROME Heterogeneous nuclear ribonucleoprotein 27C OS=Drosophila melanogaster GN=Hrb27C PE=1 SV=2;>tr|E1JHA4|E1JHA4_DROME Heterogeneous nuclear ribonucleoprotein at 27C, isoform D OS=Drosophila melanogaster GN=Hrb27C PE=4 SV=1;>tr|L0CPX5|L0
-1.6516	-1.51237	-1.61186	-3.01191	-2.32675	-1.36133	0.641387		-2.32675	-1.26055	-1.51561	-1.95177	-1.03349	-2.07287	2	LKR;BEST:CK02318	>tr|Q9VLX0|Q9VLX0_DROME Lysine ketoglutarate reductase, isoform A OS=Drosophila melanogaster GN=LKR PE=4 SV=2;>tr|Q6NP53|Q6NP53_DROME SD02276p (Fragment) OS=Drosophila melanogaster GN=BEST:CK02318 PE=2 SV=1
-1.05736	-1.01459	-0.755464	-1.26055	-1.78101	-1.66833	0.627492		-1.69106	-1.67709	-1.87593	-1.97121	-1.69701	-2.26128	2	TFAM	>tr|Q9VDL2|Q9VDL2_DROME LD40493p OS=Drosophila melanogaster GN=TFAM PE=2 SV=1;>tr|Q86BR8|Q86BR8_DROME Mitochondrial transcription factor A, isoform B OS=Drosophila melanogaster GN=TFAM PE=4 SV=1
-1.6685	-1.65505	-0.861965	-2.00455	-1.87828	-2.18174	0.626352		-1.80947	-1.90439	-2.46311	-1.72389	-1.76326	-1.86045	2	lola;lola-RQ	>sp|P42284|LOLA2_DROME Longitudinals lacking protein, isoforms H/M/V OS=Drosophila melanogaster GN=lola PE=1 SV=2;>tr|D3DMG1|D3DMG1_DROME FI13033p OS=Drosophila melanogaster GN=lola-RQ PE=2 SV=1;>sp|Q7KQZ4|LOLA3_DROME Longitudinals lacking protein, isoform
-1.36092	-1.74177	-1.59754	-1.98531	-2.12441	-2.46311	0.624199		-1.98531	-2.29475	-2.70935	-1.63913	-2.12441	-1.68286	2	ush;ush-RA	>tr|M9PDU3|M9PDU3_DROME U-shaped, isoform D OS=Drosophila melanogaster GN=ush PE=4 SV=1;>sp|Q9VPQ6|USH_DROME Zinc finger protein ush OS=Drosophila melanogaster GN=ush PE=1 SV=2;>tr|M9PC12|M9PC12_DROME U-shaped, isoform B OS=Drosophila melanogaster GN=ush P
-1.49823	-2.0032	-0.23365	-1.62659	-2.08107	-1.87019	0.614255		-2.10613	-1.80128	-1.83779	-1.61902	-2.27379	-2.11236	5	mdy	>tr|Q9VJH2|Q9VJH2_DROME CG31739, isoform A OS=Drosophila melanogaster GN=mdy PE=2 SV=3
-0.484885	-1.99062	-0.0874464	-1.63636	-1.70518	-1.06172	0.613433		-2.10391	-1.88836	-1.63636	-2.03387	-1.89563	-2.00244	4	CG11980	>tr|Q9VHI8|Q9VHI8_DROME CG11980, isoform A OS=Drosophila melanogaster GN=CG11980 PE=4 SV=2;>tr|Q8INP8|Q8INP8_DROME CG11980, isoform B OS=Drosophila melanogaster GN=CG11980 PE=4 SV=1;>tr|Q8INP9|Q8INP9_DROME CG11980, isoform C OS=Drosophila melanogaster GN=C
-0.0637229	-0.336871	-0.156532	-0.403702	-0.0759831	-1.91222	0.611592		-1.91222	-1.91222	-0.0201262	-1.91222	-0.690897	-0.527791	6	l(2)37Cc	>sp|P24156|L2CC_DROME Protein l(2)37Cc OS=Drosophila melanogaster GN=l(2)37Cc PE=2 SV=2;>tr|A0A023GQA5|A0A023GQA5_DROME Lethal (2) 37Cc, isoform D OS=Drosophila melanogaster GN=l(2)37Cc PE=4 SV=1
0.475862	0.362848	0.598281	0.0414293	-0.0802452	-0.351213	0.609007		0.147619	-0.225502	-1.9268	-0.826618	-2.221	-0.250066	6	RpS21;oho23B-RE	>sp|O76927|RS21_DROME 40S ribosomal protein S21 OS=Drosophila melanogaster GN=RpS21 PE=1 SV=1;>tr|M9PEA6|M9PEA6_DROME 40S ribosomal protein S21 OS=Drosophila melanogaster GN=RpS21 PE=3 SV=1;>tr|E4NKJ9|E4NKJ9_DROME GM24606p (Fragment) OS=Drosophila melanoga
-1.67205	-1.70361	-0.658201	-1.88768	-1.96151	-1.9874	0.600907		-1.7731	-1.52169	-1.72684	-1.71691	-2.19866	-1.61851	2	Dis3;Dis3-RA	>tr|Q9VC93|Q9VC93_DROME Dis3 OS=Drosophila melanogaster GN=Dis3 PE=3 SV=1;>tr|Q960A7|Q960A7_DROME SD10981p OS=Drosophila melanogaster GN=Dis3 PE=2 SV=1;>tr|Q9BI20|Q9BI20_DROME Putative exoribonuclease DIS3 OS=Drosophila melanogaster GN=Dis3 PE=2 SV=1;>tr|I
-0.855401	-1.50192	-1.74584	-1.89563	-1.8972	-2.11236	0.600683		-1.79122	-1.79412	-1.97121	-1.58097	-1.78054	-1.71882	2	CG1890	>tr|Q9V9U7|Q9V9U7_DROME CG1890 OS=Drosophila melanogaster GN=CG1890 PE=2 SV=1
-0.335986	-0.242058	-0.489144	-0.411775	-0.622817	-1.83304	0.600148		-1.83371	-2.03387	-0.0778001	-2.20954	-1.62659	-0.412345	5	Ef1gamma	>sp|Q9NJH0|EF1G_DROME Elongation factor 1-gamma OS=Drosophila melanogaster GN=Ef1gamma PE=2 SV=2
-0.60424	-1.96151	-1.72684	-2.3713	-1.70589	-1.99904	0.594549		-1.59342	-1.39264	-2.00127	-1.96138	-1.94746	-1.59841	8	betaTub60D	>sp|P08841|TBB3_DROME Tubulin beta-3 chain OS=Drosophila melanogaster GN=betaTub60D PE=2 SV=2
0.20708	0.229435	0.299775	-0.121326	-1.16022	0.247034	0.590267		-2.02983	-0.0672148	-2.13077	-2.17977	-0.256279	-1.80128	4	Bacc	>tr|Q9VQF7|Q9VQF7_DROME Bacchus, isoform A OS=Drosophila melanogaster GN=Bacc PE=2 SV=1
-1.64389	-1.12652	-1.64446	-2.58994	-1.69106	-1.8979	0.588015		1.29341	0.640849	1.55114	-1.52846	-2.1671	-1.78101	14	eIF-4B	>tr|Q7PLL3|Q7PLL3_DROME Eukaryotic initiation factor 4B OS=Drosophila melanogaster GN=eIF-4B PE=2 SV=1;>tr|Q7PLL1|Q7PLL1_DROME Eukaryotic initiation factor 4B, isoform E OS=Drosophila melanogaster GN=eIF-4B PE=4 SV=2;>tr|Q8SYL3|Q8SYL3_DROME Eukaryotic init
-1.49525	-0.448025	-2.19745	-1.82947	-2.23695	-1.83551	0.587069		-2.23695	-2.22833	-2.20921	-2.1671	-2.04734	-1.42103	2	Cct1;Cct2	>tr|Q7K4C7|Q7K4C7_DROME CTP:phosphocholine cytidylyltransferase 1, isoform A OS=Drosophila melanogaster GN=Cct1 PE=2 SV=1;>tr|Q9W0D9|Q9W0D9_DROME CTP:phosphocholine cytidylyltransferase 2 OS=Drosophila melanogaster GN=Cct2 PE=2 SV=1
-0.890086	-2.20614	-0.56887	-2.05521	-1.59104	-1.74185	0.574333		-1.76692	-1.98624	-1.91001	-1.96151	-1.69347	-1.98001	3	tsu;tsu-RA	>sp|Q9V535|RBM8A_DROME RNA-binding protein 8A OS=Drosophila melanogaster GN=tsu PE=1 SV=1;>tr|F2FB57|F2FB57_DROME RE01574p OS=Drosophila melanogaster GN=tsu-RA PE=2 SV=1
-1.68164	-1.46752	-1.75351	-2.01895	-2.26035	-2.33827	0.571632		-2.31656	-2.05136	-2.04188	-1.56411	-1.81595	-2.01184	2	mbf1	>tr|Q9XZ03|Q9XZ03_DROME Multiprotein Bridging Factor 1 OS=Drosophila melanogaster GN=mbf1 PE=2 SV=1;>tr|M9PFR6|M9PFR6_DROME Multiprotein bridging factor 1, isoform E OS=Drosophila melanogaster GN=mbf1 PE=4 SV=1
-1.76453	-1.86062	-0.728141	-2.03297	-1.95177	-2.04038	0.557275		-1.54468	-1.67078	-2.03297	-2.46209	-2.136	-1.79013	3	CG1910;anon1A3	>tr|Q8IMG1|Q8IMG1_DROME CG1910, isoform C OS=Drosophila melanogaster GN=CG1910 PE=4 SV=1;>tr|Q8IGY5|Q8IGY5_DROME RE05782p (Fragment) OS=Drosophila melanogaster GN=CG1910 PE=2 SV=1;>tr|Q9V9U3|Q9V9U3_DROME CG1910, isoform A OS=Drosophila melanogaster GN=CG19
-1.70144	-1.48466	-1.7513	-2.37759	-2.5097	-1.70047	0.550123		-1.55714	-2.0032	-2.04895	-2.07287	-1.70047	-1.50192	1	Pros26.4	>sp|P48601|PRS4_DROME 26S protease regulatory subunit 4 OS=Drosophila melanogaster GN=Rpt2 PE=1 SV=2
-1.74457	-0.373496	-1.90927	-2.27379	-1.8117	-1.58593	0.548028		-1.8117	-2.10649	-2.21897	-2.06637	-1.58593	-2.02897	4	Tudor-SN	>tr|Q9W0S7|Q9W0S7_DROME LD20211p OS=Drosophila melanogaster GN=Tudor-SN PE=1 SV=1;>tr|Q8T0F1|Q8T0F1_DROME LD06532p OS=Drosophila melanogaster GN=Tudor-SN PE=2 SV=1
-2.04305	-0.16835	-1.31292	-1.65505	-1.65505	-1.84942	0.545067		-2.01123	-1.33697	-1.50846	-1.33697	-2.01122	-1.59754	3	Ssrp;Ssrp-RA	>tr|B1PFC9|B1PFC9_DROME CG4797 (Fragment) OS=Drosophila melanogaster GN=Ssrp PE=4 SV=1;>tr|B1PFC8|B1PFC8_DROME CG4797 (Fragment) OS=Drosophila melanogaster GN=Ssrp PE=4 SV=1;>tr|B1PFC4|B1PFC4_DROME CG4797 (Fragment) OS=Drosophila melanogaster GN=Ssrp PE=4
-1.68216	-1.70589	-0.999263	-1.78101	-2.10391	-2.136	0.544539		-1.73158	-2.2365	-1.78101	-1.79122	-1.33353	-2.03918	1	YT521-B	>tr|Q8IRD2|Q8IRD2_DROME YT521-B, isoform B OS=Drosophila melanogaster GN=YT521-B PE=4 SV=1;>tr|Q8IH35|Q8IH35_DROME GH27257p (Fragment) OS=Drosophila melanogaster GN=YT521-B PE=2 SV=1;>tr|Q9Y172|Q9Y172_DROME BcDNA.GH01918 OS=Drosophila melanogaster GN=YT521
-1.72045	-1.76326	-1.20325	-2.2552	-1.86427	-2.19745	0.54332		-1.86427	-1.68424	-2.19866	-1.48616	-1.68424	-1.71691	2	CG7375;Ubc12	>sp|Q9VSF3|UBC12_DROME Nedd8-conjugating enzyme Ubc12 OS=Drosophila melanogaster GN=Ubc12 PE=1 SV=1;>tr|M9PBW0|M9PBW0_DROME Ubiquitin conjugating enzyme 12, isoform B OS=Drosophila melanogaster GN=Ubc12 PE=3 SV=1
-2.33259	-2.37759	0.0546613	-2.1671	-2.04038	-2.07238	0.541447		-2.04038	-2.46209	-1.66833	-1.82387	-2.07238	-1.83371	4	CG8223	>sp|Q9I7K6|NASP_DROME Protein NASP homolog OS=Drosophila melanogaster GN=CG8223 PE=1 SV=1
-1.67954	-2.13709	-1.20238	-2.09822	-2.58994	-1.95177	0.540304		-2.58994	-2.04734	-2.23858	-2.2365	-2.10391	-1.87682	2	Tapdelta	>tr|Q7KLX3|Q7KLX3_DROME GM12291p OS=Drosophila melanogaster GN=Tapdelta PE=2 SV=1
-2.26434	-2.11313	0.369149	-2.05904	-1.78182	-1.78133	0.537962		-1.78182	-1.34986	-1.69852	-2.18382	-1.78133	-0.796938	4	His4	>sp|P84040|H4_DROME Histone H4 OS=Drosophila melanogaster GN=His4 PE=1 SV=2
-1.71245	-0.894345	-0.688505	-2.26035	-1.51237	-1.12652	0.534646		-1.33224	-1.98284	-2.19745	-1.70589	-2.04907	-1.9501	5	RpL10	>sp|O61231|RL10_DROME 60S ribosomal protein L10 OS=Drosophila melanogaster GN=RpL10 PE=1 SV=1;>tr|M9PIM0|M9PIM0_DROME Ribosomal protein L10, isoform E OS=Drosophila melanogaster GN=RpL10 PE=4 SV=1
-1.58704	-1.86862	-1.11918	-1.89665	-2.24818	-2.03387	0.534624		-1.88836	-1.52559	-1.8979	-2.10613	-2.03387	-2.04038	2	CG10333	>tr|Q95SF2|Q95SF2_DROME GM01081p OS=Drosophila melanogaster GN=CG10333 PE=2 SV=1;>tr|Q9VJ74|Q9VJ74_DROME CG10333 OS=Drosophila melanogaster GN=CG10333 PE=2 SV=2
-2.20676	-1.98624	0.106155	-1.71636	-1.98284	-1.99062	0.534325		-0.641411	-1.61036	-1.64446	-1.39264	-1.70589	-1.12652	6	Hop	>tr|O61650|O61650_DROME Hsp70/Hsp90 organizing protein homolog OS=Drosophila melanogaster GN=Hop PE=2 SV=1;>tr|Q9VPN5|Q9VPN5_DROME Hsp70/Hsp90 organizing protein homolog OS=Drosophila melanogaster GN=Hop PE=2 SV=1;>tr|Q867V1|Q867V1_DROME Hsp70/Hsp90 organi
-1.00934	-1.88923	-1.50846	-1.58403	-2.0986	-2.29475	0.523452		-1.58403	-1.98531	-1.61787	-2.12441	-2.0986	-1.74314	2	Tm1-RA;Tm1;CG4898-RF;Tm1-RF	>tr|C1C3D3|C1C3D3_DROME MIP08601p OS=Drosophila melanogaster GN=Tm1-RA PE=2 SV=1;>tr|Q6NN28|Q6NN28_DROME RE21974p OS=Drosophila melanogaster GN=Tm1 PE=2 SV=1;>sp|P06754|TPM1_DROME Tropomyosin-1, isoforms 9A/A/B OS=Drosophila melanogaster GN=Tm1 PE=2 SV=2;>
-0.480997	-1.51561	-1.82716	-2.08107	-1.69184	-1.61869	0.522615		-1.55013	-2.19667	-2.14551	-2.06049	-1.89768	-1.34303	3	RpL13A	>sp|Q9VNE9|RL13A_DROME 60S ribosomal protein L13a OS=Drosophila melanogaster GN=RpL13A PE=1 SV=1
-0.773361	-1.46575	-1.59104	-1.62635	-2.15317	-1.60093	0.51677		-1.86828	-1.70589	-2.13709	-1.68997	-1.59841	-1.63866	2	Bub3	>tr|Q8MSW6|Q8MSW6_DROME LD23540p OS=Drosophila melanogaster GN=Bub3 PE=2 SV=1;>tr|Q9VAJ2|Q9VAJ2_DROME Bub3 OS=Drosophila melanogaster GN=Bub3 PE=2 SV=1;>tr|O76523|O76523_DROME Mitotic checkpoint control protein OS=Drosophila melanogaster GN=Bub3 PE=2 SV=1;
-1.86557	-1.63913	-0.85405	-1.69347	-2.11567	-2.09004	0.513475		-1.85302	-1.67569	-1.98624	-1.18138	-1.93841	-1.74185	2	eIF-2gamma;Su(var)3-9;Su(var)3-9-RA	>sp|Q24208|IF2G_DROME Eukaryotic translation initiation factor 2 subunit 3 OS=Drosophila melanogaster GN=eIF-2gamma PE=2 SV=1;>sp|P45975|SUV39_DROME Histone-lysine N-methyltransferase Su(var)3-9 OS=Drosophila melanogaster GN=Su(var)3-9 PE=1 SV=2;>tr|I0DHL3
-0.877734	-1.20419	-1.72389	-1.26206	-2.19745	-1.86828	0.507327		-1.51237	-2.13709	-2.2659	-1.61036	-2.33827	-1.92361	2	RpL37a	>sp|Q9VXX8|RL371_DROME Probable 60S ribosomal protein L37-A OS=Drosophila melanogaster GN=RpL37a PE=1 SV=1;>tr|M9PH59|M9PH59_DROME Ribosomal protein L37 OS=Drosophila melanogaster GN=RpL37a PE=3 SV=1
-0.314549	-1.94985	-1.80947	-1.9874	-2.11313	-1.48616	0.504275		-2.11313	-2.01184	-1.86427	-1.98284	-1.51237	-2.04188	2	TfIIB	>sp|P29052|TF2B_DROME Transcription initiation factor IIB OS=Drosophila melanogaster GN=TfIIB PE=2 SV=1;>tr|M9PCM4|M9PCM4_DROME Transcription factor IIB, isoform B OS=Drosophila melanogaster GN=TfIIB PE=4 SV=1
-0.70004	-0.552887	-2.22737	-1.86045	-1.90439	-1.20419	0.496244		-1.58969	-1.9268	-2.27583	-1.90868	-1.94985	-1.90439	3	Prosalpha1	>sp|Q9XZJ4|PSA6_DROME Proteasome subunit alpha type-6 OS=Drosophila melanogaster GN=Prosalpha1 PE=1 SV=2;>tr|E1JGZ9|E1JGZ9_DROME Proteasome subunit alpha type OS=Drosophila melanogaster GN=CG30382 PE=3 SV=1
-0.841855	-0.49207	-2.00455	-1.18138	-1.70931	-1.92361	0.491945		-1.70931	-2.31656	-1.18138	-2.13709	-2.19745	-2.01895	5	Pgk	>sp|Q01604|PGK_DROME Phosphoglycerate kinase OS=Drosophila melanogaster GN=Pgk PE=2 SV=2;>tr|M9PCE0|M9PCE0_DROME Phosphoglycerate kinase OS=Drosophila melanogaster GN=Pgk PE=3 SV=1
1.49675	1.44257	1.3755	1.25751	1.17459	0.427645	0.485027		0.94784	0.670833	1.4015	-0.0160412	0.711901	1.29115	18	Ef2b	>sp|P13060|EF2_DROME Elongation factor 2 OS=Drosophila melanogaster GN=EF2 PE=1 SV=4
-2.15853	-0.442585	-0.403975	-0.883505	-1.77741	-1.78101	0.478945		-1.77741	-1.76548	-2.32675	-2.09547	-2.22833	-1.7864	3	Nup50	>tr|Q7K0D8|Q7K0D8_DROME CG2158 OS=Drosophila melanogaster GN=Nup50 PE=2 SV=1
-0.739187	-2.58994	-1.34986	-2.19667	-1.61902	-2.29044	0.475715		-2.04163	-1.58593	-2.51961	-2.01479	-2.29044	-1.60566	2	Zpr1	>tr|Q9W379|Q9W379_DROME LD37736p OS=Drosophila melanogaster GN=Zpr1 PE=2 SV=1
-2.13836	-1.77901	-0.653968	-1.57304	-1.8358	-2.58461	0.474037		-1.79412	-1.56683	-1.54416	-1.10855	-2.20247	-1.92293	3	Tcp-1eta	>tr|Q9VHL2|Q9VHL2_DROME LD47396p OS=Drosophila melanogaster GN=Tcp-1eta PE=2 SV=2
-1.5715	-1.42103	-1.51561	-2.54701	-2.02897	-1.33706	0.468298		-1.10855	-1.58217	-2.06639	-1.5047	-1.33706	-2.00509	1	l(1)G0230	>tr|Q9W2X6|Q9W2X6_DROME Lethal (1) G0230, isoform A OS=Drosophila melanogaster GN=l(1)G0230 PE=2 SV=1
-0.782472	-1.47184	-1.94083	-2.11236	-1.34303	-2.14303	0.467762		-1.56793	-2.51961	-2.20954	-1.58217	-1.09782	-1.38518	1	CG3542	>tr|Q9VQK5|Q9VQK5_DROME CG3542 OS=Drosophila melanogaster GN=CG3542 PE=2 SV=1
-0.828259	-1.13212	-1.9057	-1.67635	-1.67635	-1.88923	0.458617		-1.67635	-2.18901	-2.24719	-2.18901	-2.18901	-1.37986	4	eIF4G	>tr|O61380|O61380_DROME Eukaryotic translation initiation factor 4G, isoform A OS=Drosophila melanogaster GN=eIF4G PE=2 SV=3;>tr|A8DZ29|A8DZ29_DROME Eukaryotic translation initiation factor 4G, isoform B OS=Drosophila melanogaster GN=eIF4G PE=4 SV=1
-1.99584	-0.445236	-1.60936	-1.56683	-2.54701	-1.30795	0.457117		-1.48059	-1.78019	-1.38518	-1.81911	-1.80989	-1.36945	2	Clic	>tr|Q9VY78|Q9VY78_DROME Chloride intracellular channel, isoform A OS=Drosophila melanogaster GN=Clic PE=1 SV=1
-1.6258	-1.67569	-0.85959	-1.99247	-1.60093	-1.93469	0.455668		-1.60093	-2.04895	-1.59841	-1.77901	-1.55714	-2.11872	1	mus209	>sp|P17917|PCNA_DROME Proliferating cell nuclear antigen OS=Drosophila melanogaster GN=PCNA PE=1 SV=2
-1.86688	-1.65412	-1.28119	-1.88752	-2.26434	-2.01173	0.4538		-1.61902	-2.10477	-1.89768	-1.84329	-2.01173	-1.99594	1	RpL17	>tr|X2JIQ5|X2JIQ5_DROME Ribosomal protein L17, isoform E OS=Drosophila melanogaster GN=RpL17 PE=3 SV=1;>sp|Q9W3W8|RL17_DROME 60S ribosomal protein L17 OS=Drosophila melanogaster GN=RpL17 PE=1 SV=1
-1.1912	-1.19698	-2.01122	-2.46311	-1.70361	-1.58969	0.452334		-2.33275	-2.00455	-2.29475	-1.86045	-2.27583	-2.33275	3	Hsp60;Hsp60C	>sp|O02649|CH60_DROME 60 kDa heat shock protein, mitochondrial OS=Drosophila melanogaster GN=Hsp60 PE=1 SV=3;>tr|C7LA94|C7LA94_DROME FI05241p OS=Drosophila melanogaster PE=2 SV=1;>sp|Q9VMN5|CH60C_DROME 60 kDa heat shock protein homolog 2, mitochondrial OS=
-1.42599	-0.513191	-2.11825	-1.59894	-1.81779	-1.99154	0.450278		-1.81779	-1.46742	-2.54701	-1.84816	-1.99154	-2.04163	2	thoc5	>sp|Q9W1F4|THOC5_DROME THO complex subunit 5 OS=Drosophila melanogaster GN=thoc5 PE=1 SV=2
-0.551899	-2.33827	-1.92361	-2.23858	-1.87593	-2.03918	0.446634		-1.26055	-1.54468	-2.23695	-1.88836	-1.70518	-1.65447	4	Rpt1	>tr|Q7KMQ0|Q7KMQ0_DROME 26S proteasome regulatory complex subunit p48B OS=Drosophila melanogaster GN=Rpt1 PE=2 SV=1
-1.8413	-1.84942	-0.553006	-1.87828	-1.76326	-1.90868	0.435499		-1.86045	-1.94985	-1.70361	-1.91001	-1.73466	-1.76326	1	jdp-RB	>tr|D3DMZ5|D3DMZ5_DROME RE74353p OS=Drosophila melanogaster GN=jdp-RB PE=2 SV=1
-1.29769	-1.93841	-1.7731	-1.99062	-2.37759	-1.94083	0.433281		-1.3514	-1.82716	-2.05927	-2.00075	-1.96138	-1.69247	3	Crc	>tr|Q9U916|Q9U916_DROME Calreticulin OS=Drosophila melanogaster GN=Crc PE=2 SV=1;>tr|Q53YH3|Q53YH3_DROME RE50082p OS=Drosophila melanogaster GN=Crc PE=2 SV=1;>sp|P29413|CALR_DROME Calreticulin OS=Drosophila melanogaster GN=Crc PE=1 SV=2
-1.86531	-0.867946	-1.50855	-1.69184	-1.58097	-2.26434	0.43178		-2.20247	-2.14303	-1.93566	-2.40833	-2.00509	-1.59894	2	Prp31	>tr|Q9VUM1|Q9VUM1_DROME LD41209p OS=Drosophila melanogaster GN=Prp31 PE=2 SV=1
-1.91864	-1.37961	-0.709259	-1.48059	-2.10498	-1.69671	0.424922		-2.02897	-1.80592	-1.36945	-2.03371	-1.69671	-1.63128	1	l(1)G0320	>tr|Q9W335|Q9W335_DROME LD26546p OS=Drosophila melanogaster GN=l(1)G0320 PE=2 SV=1
-1.50334	-1.70334	-0.888629	-2.07238	-1.70196	-1.58097	0.420002		-1.21148	-1.56793	-1.57304	-1.09782	-2.58461	-2.14551	1	CG11964	>tr|Q9VHJ7|Q9VHJ7_DROME CG11964 OS=Drosophila melanogaster GN=CG11964 PE=2 SV=1
-1.62232	-1.61036	-0.956401	-1.69106	-1.73158	-2.026	0.419853		-2.07194	-1.90881	-1.69106	-1.8972	-2.04038	-2.10391	1	LSm3	>tr|Q8IMX8|Q8IMX8_DROME FI09213p OS=Drosophila melanogaster GN=LSm3 PE=2 SV=1;>tr|Q8IGW7|Q8IGW7_DROME RE11655p OS=Drosophila melanogaster GN=LSm3 PE=2 SV=1
-1.83213	-1.48049	-1.63305	-2.04734	-2.00244	-2.09547	0.399862		-2.03918	2.21166	-1.83551	-2.07238	-2.09547	-2.09547	1	velo	>tr|Q8MR14|Q8MR14_DROME LD44235p OS=Drosophila melanogaster GN=velo PE=2 SV=1;>tr|Q9VRY4|Q9VRY4_DROME LD13895p OS=Drosophila melanogaster GN=velo PE=2 SV=3
-0.194369	-0.0738128	-0.218919	0.0332486	0.252386	-1.96138	0.396214		-2.37759	-1.69852	-1.43272	-1.90927	-1.78182	-0.607992	10	Chc	>tr|X2JC31|X2JC31_DROME Clathrin heavy chain OS=Drosophila melanogaster GN=Chc PE=3 SV=1;>sp|P29742|CLH_DROME Clathrin heavy chain OS=Drosophila melanogaster GN=Chc PE=1 SV=1
-1.70845	-1.18347	-1.65505	-1.70361	-2.27583	-1.75351	0.395327		-1.70361	-1.86045	1.73769	-1.90439	-1.80947	-2.27583	15	Act57B;Act87E;Act57B-RA;Act88F;Act88F-RA;Act79B	>tr|E1JGP0|E1JGP0_DROME Actin 57B, isoform C OS=Drosophila melanogaster GN=Act57B PE=2 SV=1;>sp|P53501|ACT3_DROME Actin-57B OS=Drosophila melanogaster GN=Act57B PE=1 SV=1;>sp|P10981|ACT5_DROME Actin-87E OS=Drosophila melanogaster GN=Act87E PE=1 SV=1;>tr|C8
-1.99362	-1.50846	-1.15816	-1.63913	-2.33275	-1.86045	0.3907		-2.46311	-2.27583	-2.12441	-1.87828	-1.70361	-2.46311	2	janA;janA-RB	>sp|P20348|JANA_DROME Sex-regulated protein janus-A OS=Drosophila melanogaster GN=janA PE=2 SV=2;>tr|C7LA86|C7LA86_DROME FI13730p (Fragment) OS=Drosophila melanogaster GN=janA-RB PE=2 SV=1
-1.89373	-1.94577	-1.88008	-2.24719	-2.47995	-2.14369	0.383754		-2.24719	-1.75929	-1.52285	-1.75929	-1.75929	-1.31292	1	Flo-2;Flo-2-RA	>tr|C9QP31|C9QP31_DROME Flo-2-PD OS=Drosophila melanogaster GN=Flo2 PE=2 SV=1;>tr|E1JJL2|E1JJL2_DROME Flotillin 2, isoform G OS=Drosophila melanogaster GN=Flo2 PE=4 SV=1;>tr|A4V4F2|A4V4F2_DROME Flotillin 2, isoform F OS=Drosophila melanogaster GN=Flo2 PE=4
-1.40234	-1.47248	-1.11718	-1.6096	-1.41394	-2.10498	0.378843		-1.38518	-1.8117	-2.05274	-2.10477	-1.61902	-1.94642	1	CG8108	>tr|Q9VT61|Q9VT61_DROME CG8108, isoform A OS=Drosophila melanogaster GN=CG8108 PE=2 SV=1
-1.39788	-1.39264	-1.45657	-1.66833	-2.136	-1.57304	0.376762		-2.136	-1.69616	-2.182	-1.78054	-1.54416	-1.06172	1	rin	>tr|Q9VFT4|Q9VFT4_DROME AT27578p OS=Drosophila melanogaster GN=rin PE=1 SV=1;>tr|Q9NH72|Q9NH72_DROME Rasputin OS=Drosophila melanogaster GN=rin PE=2 SV=1
-1.54532	-1.59841	-1.86828	-2.26128	-2.03918	-1.83371	0.374055		-1.34292	-1.93027	-2.26128	-1.6644	-1.06172	-1.44284	2	CG31251	>tr|Q8IN95|Q8IN95_DROME CG31251 OS=Drosophila melanogaster GN=CG31251 PE=2 SV=2
-1.4073	-1.72684	-1.07099	-2.13709	-1.63305	-1.54258	0.3692		-2.3713	-1.99062	-2.04907	-2.04895	-1.60093	-1.99247	1	Dref	>tr|Q94883|Q94883_DROME DNA replication-related element factor, isoform A OS=Drosophila melanogaster GN=Dref PE=2 SV=2;>tr|Q86NK7|Q86NK7_DROME LD24482p OS=Drosophila melanogaster GN=Dref PE=2 SV=1;>tr|O96083|O96083_DROME DREF transcription factor OS=Drosop
-1.17352	-1.94746	-1.5417	-2.182	-1.83371	-1.74829	0.367104		-1.52846	-2.07238	-2.2365	-2.05274	-2.10009	-1.52485	1	cyp33	>sp|Q9V3G3|PPIE_DROME Peptidyl-prolyl cis-trans isomerase E OS=Drosophila melanogaster GN=cyp33 PE=1 SV=1
0.110392	0.102672	-0.0119623	-0.0847144	-0.0873067	-0.70841	0.360511		-1.48049	-0.373202	-1.70589	-1.50855	-0.840924	-1.60093	5	RpS14a	>tr|X2JCX8|X2JCX8_DROME Ribosomal protein S14b, isoform B OS=Drosophila melanogaster GN=RpS14b PE=3 SV=1;>sp|P14130|RS14_DROME 40S ribosomal protein S14 OS=Drosophila melanogaster GN=RpS14a PE=1 SV=1
0.147617	0.188014	0.189184	0.423491	0.427727	-1.38921	0.35427		0.0590272	-0.225898	0.356713	-1.51561	-0.487451	0.494855	10	blw	>sp|P35381|ATPA_DROME ATP synthase subunit alpha, mitochondrial OS=Drosophila melanogaster GN=blw PE=1 SV=2
-1.32268	-1.81527	-1.32354	-1.83231	-1.83231	-1.85937	0.354163		-1.83231	-1.85937	-1.83231	-1.83231	-1.83231	-1.47412	3	Acsl;l(2)44DEa	>tr|Q960I0|Q960I0_DROME LP07340p OS=Drosophila melanogaster GN=Acsl PE=2 SV=1;>tr|Q86NS4|Q86NS4_DROME RH17880p OS=Drosophila melanogaster GN=l(2)44DEa PE=2 SV=1;>tr|A1Z7H3|A1Z7H3_DROME Lethal (2) 44DEa, isoform C OS=Drosophila melanogaster GN=Acsl PE=4 SV=
-1.66997	-2.18901	-1.66102	-2.70935	-1.74314	-2.12441	0.352301		-2.70935	-2.0986	-0.958138	-1.68286	-1.74314	-1.58403	1	Nop60B;Nop60B-RC	>sp|O44081|DKC1_DROME H/ACA ribonucleoprotein complex subunit 4 OS=Drosophila melanogaster GN=Nop60B PE=1 SV=1;>tr|E1JGV6|E1JGV6_DROME Nucleolar protein at 60B, isoform C OS=Drosophila melanogaster GN=Nop60B PE=4 SV=1;>tr|H5V894|H5V894_DROME FI18403p1 (Fra
-0.520481	-1.61851	-2.11567	-2.00127	-1.74584	-1.56286	0.351769		-1.74584	-1.54937	-1.99062	-1.15367	-1.93469	-1.54258	2	Jra	>sp|P18289|JRA_DROME Transcription factor AP-1 OS=Drosophila melanogaster GN=Jra PE=1 SV=2
-1.81002	-2.23695	0.351687	-1.38518	-1.88752	-1.46742	0.34828		-2.06639	-1.46874	-1.94642	-2.24953	-1.79178	-2.08542	3	Rpa3	>tr|Q9VYW3|Q9VYW3_DROME RH55360p OS=Drosophila melanogaster GN=RPA3 PE=1 SV=1
-0.575223	-2.01184	-2.01895	-2.01688	-1.973	-1.65447	0.346113		-1.973	-1.65412	-1.67062	-1.73158	-1.36133	-2.00465	2	nesd;CG10722	>tr|Q9VIP0|Q9VIP0_DROME Nessun dorma, isoform A OS=Drosophila melanogaster GN=nesd PE=4 SV=1;>tr|Q6NP13|Q6NP13_DROME LD13710p (Fragment) OS=Drosophila melanogaster GN=CG10722 PE=2 SV=1
-1.86873	-1.5732	-1.54258	-2.09547	-1.79122	-2.13077	0.344317		-1.6644	-1.88823	-1.01573	-2.20247	-2.20954	-2.07238	2	RpL6	>tr|Q9V9W2|Q9V9W2_DROME Ribosomal protein L6, isoform A OS=Drosophila melanogaster GN=RpL6 PE=1 SV=1;>tr|Q9V9W3|Q9V9W3_DROME RE08669p OS=Drosophila melanogaster GN=RpL6 PE=2 SV=1
-1.58221	-1.34626	-1.46651	-1.48616	-2.33827	-1.59841	0.342624		-2.04907	-1.45657	-1.62635	-2.37759	-1.86062	-1.63305	2	Srp54	>tr|Q9VL71|Q9VL71_DROME LD29830p OS=Drosophila melanogaster GN=Srp54 PE=2 SV=1;>tr|O61646|O61646_DROME Splicing factor SRp54 OS=Drosophila melanogaster GN=Srp54 PE=2 SV=3
-1.41873	-1.76692	-1.46752	-2.19745	-1.48616	-1.99247	0.340974		-1.71636	-1.63305	-0.488004	-1.60093	-2.3713	-1.64446	1	Df31	>tr|O16043|O16043_DROME Anon1A4 OS=Drosophila melanogaster GN=Df31 PE=2 SV=1
-1.70702	-1.61389	-0.857	-1.65447	-1.63636	-1.90881	0.340577		-2.22833	-1.34665	-1.36133	-1.81473	-1.67078	-1.83551	2	Karybeta3	>tr|Q86NQ0|Q86NQ0_DROME GH07384p OS=Drosophila melanogaster GN=Karybeta3 PE=2 SV=1;>tr|Q9VN44|Q9VN44_DROME FI07923p OS=Drosophila melanogaster GN=Karybeta3 PE=2 SV=1;>tr|Q960E2|Q960E2_DROME SD05186p OS=Drosophila melanogaster GN=Karybeta3 PE=2 SV=1
-1.44699	-1.12821	-1.71636	-1.95828	-1.5154	-1.81815	0.333423		-1.32865	-1.70518	-2.58994	-1.83371	-1.34665	-2.30364	1	MBD-R2	>tr|Q7KSN0|Q7KSN0_DROME MBD-R2, isoform A OS=Drosophila melanogaster GN=MBD-R2 PE=2 SV=1;>tr|Q9VGA4|Q9VGA4_DROME MBD-R2, isoform B OS=Drosophila melanogaster GN=MBD-R2 PE=4 SV=2
-1.5662	-1.6906	-1.99904	-2.46209	-1.74829	-2.02983	0.328119		-2.10009	-1.55013	-1.37912	-1.61869	-1.56793	-1.70196	1	CG14715	>tr|Q9VGK3|Q9VGK3_DROME Peptidyl-prolyl cis-trans isomerase OS=Drosophila melanogaster GN=CG14715 PE=2 SV=1
-1.42886	-1.93469	-0.949539	-1.83371	-1.52559	-1.92293	0.32305		-1.8972	-1.8358	-2.09547	-1.80128	-1.82387	-1.6644	1	CG7637	>sp|Q9V5P6|NOP10_DROME H/ACA ribonucleoprotein complex subunit 3 OS=Drosophila melanogaster GN=CG7637 PE=1 SV=1
-0.725425	-1.54681	-1.91222	-1.9141	-1.9141	-1.32354	0.322428		-1.32354	-1.32354	-1.9141	-1.32354	-1.9141	-1.9141	3	CG12909	>tr|Q7K0D3|Q7K0D3_DROME CG12909 OS=Drosophila melanogaster GN=CG12909 PE=2 SV=1;>tr|C0MJK5|C0MJK5_DROME CG12909-PA OS=Drosophila melanogaster GN=CG12909 PE=4 SV=1;>tr|A0AP75|A0AP75_DROME CG12909 protein OS=Drosophila melanogaster GN=CG12909 PE=4 SV=1;>tr|A
-1.84728	-1.68493	-1.3066	-2.18174	-1.91001	-1.69347	0.315471		-1.46752	-1.76692	-1.0821	-1.72684	-1.59104	-2.05521	1	RpS19a	>sp|P39018|RS19A_DROME 40S ribosomal protein S19a OS=Drosophila melanogaster GN=RpS19a PE=1 SV=3;>tr|E2QD65|E2QD65_DROME Ribosomal protein S19a, isoform C OS=Drosophila melanogaster GN=RpS19a PE=4 SV=1
-1.58402	-2.11872	-1.12652	-1.54468	-1.81815	-2.39892	0.310833		-2.00244	-2.136	-2.07194	-1.62659	-2.1535	-1.89665	1	CG9081	>tr|Q8SX50|Q8SX50_DROME CG9018, isoform B OS=Drosophila melanogaster GN=CG9018 PE=2 SV=1;>tr|Q9W039|Q9W039_DROME CG9018, isoform A OS=Drosophila melanogaster GN=CG9018 PE=4 SV=1
-1.95456	-1.24731	-1.13636	-1.54258	-1.94746	-1.77901	0.310275		-1.94746	-1.6906	-2.37759	-0.883505	-1.70334	-1.99904	5	RpS4	>tr|X2JGM9|X2JGM9_DROME 40S ribosomal protein S4 OS=Drosophila melanogaster GN=RpS4 PE=3 SV=1;>sp|P41042|RS4_DROME 40S ribosomal protein S4 OS=Drosophila melanogaster GN=RpS4 PE=1 SV=2
-1.85131	-0.153792	-1.6726	-1.3066	-1.69214	-1.58403	0.301691		-1.3066	-2.20614	-1.84316	-1.58403	-1.61787	-1.3066	3	Anp32a;Mapmodulin	>sp|Q9V895|AN32A_DROME Acidic leucine-rich nuclear phosphoprotein 32 family member A OS=Drosophila melanogaster GN=Anp32a PE=2 SV=1;>tr|B7YZR7|B7YZR7_DROME Mapmodulin, isoform B OS=Drosophila melanogaster GN=Mapmodulin PE=4 SV=1;>tr|E1JGK5|E1JGK5_DROME Map
-1.83247	-2.3713	-0.767844	-1.65412	-2.03297	-2.1671	0.294194		-2.30364	-2.00244	-1.26055	-2.09547	-1.66833	-2.22833	3	Zn72D;Zn72D-RB	>tr|Q86BI3|Q86BI3_DROME Zinc-finger protein at 72D, isoform B OS=Drosophila melanogaster GN=Zn72D PE=4 SV=1;>tr|Q94540|Q94540_DROME Zinc-finger protein Zn72D OS=Drosophila melanogaster GN=Zn72D PE=2 SV=1;>tr|F0JAG2|F0JAG2_DROME MIP27703p OS=Drosophila mela
-1.92915	0.0850563	-1.96151	-1.60093	-1.39264	-1.6906	0.292854		-0.705468	-1.94083	-0.2986	-1.67062	-1.38921	-1.68997	3	RpL7	>tr|X2J5G6|X2J5G6_DROME Ribosomal protein L7, isoform B OS=Drosophila melanogaster GN=RpL7 PE=3 SV=1;>sp|P32100|RL7_DROME 60S ribosomal protein L7 OS=Drosophila melanogaster GN=RpL7 PE=1 SV=2
0.605386	0.641125	0.742888	0.64375	0.122719	0.34445	0.292826		0.681505	-0.213076	0.329674	-2.19667	0.932665	0.952849	11	eIF-3p66	>sp|Q9VCK0|EI3D1_DROME Eukaryotic translation initiation factor 3 subunit D-1 OS=Drosophila melanogaster GN=eIF-3p66 PE=1 SV=1
-1.62818	-1.37777	-2.1144	-2.14369	-2.14369	-1.67635	0.281125		-2.14369	-1.74571	-1.31292	-1.74571	-1.74571	-1.75929	1	cg	>tr|A8DYD2|A8DYD2_DROME Combgap, isoform J OS=Drosophila melanogaster GN=cg PE=4 SV=2
-1.75562	-1.81595	-1.79812	-2.32675	-1.7864	-2.09074	0.278065		-1.7864	-1.78101	-2.07287	-1.8979	-1.83551	-1.95828	1	CG11107	>tr|Q7K3M5|Q7K3M5_DROME CG11107 OS=Drosophila melanogaster GN=CG11107 PE=2 SV=1
-1.72172	-2.24719	-1.00502	-2.22737	-1.88989	-1.68493	0.276087		-2.22737	-1.66012	-1.33697	-1.68493	-1.88989	-1.84942	2	Spt6;Spt6-RA	>sp|Q9W420|SPT6H_DROME Transcription elongation factor SPT6 OS=Drosophila melanogaster GN=Spt6 PE=1 SV=1;>tr|N0D8I3|N0D8I3_DROME FI21108p1 OS=Drosophila melanogaster GN=Spt6-RA PE=2 SV=1;>tr|B6IDH0|B6IDH0_DROME RE11071p OS=Drosophila melanogaster GN=Spt6-R
-1.84498	-1.18532	-1.86009	-1.88008	-1.88008	-1.94577	0.271847		-1.88008	-1.88008	-1.93814	-1.88008	-1.88008	-1.93814	2	CG6197-RA	>tr|C3KGI3|C3KGI3_DROME RE06860p OS=Drosophila melanogaster GN=CG6197-RA PE=2 SV=1;>tr|A1Z9G2|A1Z9G2_DROME CG6197 OS=Drosophila melanogaster GN=CG6197-RA PE=2 SV=1
-1.57974	-1.504	-1.68286	-1.46575	-1.85302	-2.2552	0.269123		-1.49381	-1.96151	-1.34626	-1.48466	-1.7513	-1.88768	1	Pp2A-29B;Pp2A-29B-RC	>tr|Q8MT47|Q8MT47_DROME RE28669p OS=Drosophila melanogaster GN=Pp2A-29B PE=2 SV=1;>sp|P36179|2AAA_DROME Serine/threonine-protein phosphatase PP2A 65 kDa regulatory subunit OS=Drosophila melanogaster GN=Pp2A-29B PE=2 SV=4;>tr|M9MQH9|M9MQH9_DROME Protein pho
-0.906396	-1.31292	-2.14369	-1.65783	-1.84942	-1.66012	0.268121		-1.84942	-1.88989	-2.01123	-1.66012	-1.84942	-1.89874	3	vig2;CG11844-RB;BcDNA:SD06613	>tr|Q960D3|Q960D3_DROME SD06613p OS=Drosophila melanogaster GN=vig2 PE=2 SV=1;>tr|Q9VBX3|Q9VBX3_DROME Vig2, isoform B OS=Drosophila melanogaster GN=vig2 PE=1 SV=2;>tr|B5RIY3|B5RIY3_DROME FI06040p (Fragment) OS=Drosophila melanogaster GN=CG11844-RB PE=2 SV=
-1.87872	-1.05144	-1.20419	-1.51237	-1.81595	-1.61036	0.268109		-1.64446	-1.63866	-1.9501	-1.54258	-1.61389	-2.33827	2	Rpt6R;Pros45	>tr|Q9VA54|Q9VA54_DROME Rpt6R OS=Drosophila melanogaster GN=Rpt6R PE=2 SV=1;>sp|O18413|PRS8_DROME 26S protease regulatory subunit 8 OS=Drosophila melanogaster GN=Rpt6 PE=1 SV=2
-2.10897	-1.70047	-1.59196	-1.86895	-2.11236	-2.21897	0.266295		-2.13077	-1.87019	-1.92225	-1.78019	-2.54701	-1.88905	2	CG5384	>tr|Q9VKZ8|Q9VKZ8_DROME Ubiquitin carboxyl-terminal hydrolase OS=Drosophila melanogaster GN=CG5384 PE=2 SV=1
0.382186	0.387253	0.363193	0.382049	0.189519	-0.235719	0.265594		0.390978	-2.10613	-1.31436	-1.94642	-0.0988907	-0.16685	5	RpS7	>sp|Q9VA91|RS7_DROME 40S ribosomal protein S7 OS=Drosophila melanogaster GN=RpS7 PE=1 SV=1;>tr|Q8IMI7|Q8IMI7_DROME GM06992p OS=Drosophila melanogaster GN=RpS7 PE=2 SV=1
-1.98682	-2.09822	-1.2223	-1.82096	-2.27379	-1.99594	0.261117		-1.96097	-1.61902	-2.02983	-1.0813	-1.56558	-2.54701	2	CG6841	>tr|Q9VVU6|Q9VVU6_DROME CG6841 OS=Drosophila melanogaster GN=CG6841 PE=2 SV=2
-2.38479	-1.34986	-1.03138	-1.88823	-1.76106	-1.89768	0.260311		-1.82096	-1.94712	-1.92293	-2.10649	-2.08542	-2.02983	1	Rpb8	>tr|Q9VNZ3|Q9VNZ3_DROME GM03174p OS=Drosophila melanogaster GN=Rpb8 PE=2 SV=1
-2.16909	-1.43272	-2.00127	-1.67709	-2.2365	-2.46209	0.257536		-1.67078	-1.55591	-0.537502	-1.21148	-2.46209	-1.93027	1	Nacalpha	>sp|Q94518|NACA_DROME Nascent polypeptide-associated complex subunit alpha OS=Drosophila melanogaster GN=Nacalpha PE=1 SV=2
-1.54999	-1.58403	-2.20614	-1.92929	-2.221	-1.96151	0.257217		-1.59104	0.0924388	-1.20419	-1.7513	-1.85302	-1.34626	5	Hsc70-1;Hsc70-1-RA	>sp|P29843|HSP7A_DROME Heat shock 70 kDa protein cognate 1 OS=Drosophila melanogaster GN=Hsc70-1 PE=1 SV=1;>tr|F3YDH5|F3YDH5_DROME AT29089p (Fragment) OS=Drosophila melanogaster GN=Hsc70-1-RA PE=2 SV=1;>tr|Q8IH88|Q8IH88_DROME AT28834p (Fragment) OS=Drosoph
-2.09378	-1.88008	-0.283836	-1.6997	-1.6997	-1.62377	0.25516		-1.251	-1.6997	-1.9057	-1.6997	-1.6997	-1.251	4	CtBP;CtBP-RE	>tr|A4V2S3|A4V2S3_DROME C-terminal binding protein, isoform B OS=Drosophila melanogaster GN=CtBP PE=3 SV=1;>sp|O46036|CTBP_DROME C-terminal-binding protein OS=Drosophila melanogaster GN=CtBP PE=1 SV=3;>tr|E8NH65|E8NH65_DROME LD15041p (Fragment) OS=Drosophi
-2.13282	-1.71636	-1.66679	-1.78133	-2.23858	-2.26128	0.255074		-2.23858	-1.69106	-1.47248	-1.34665	-1.63636	-1.41749	1	CG13349	>sp|Q7K2G1|ADRM1_DROME Proteasomal ubiquitin receptor ADRM1 homolog OS=Drosophila melanogaster GN=Rpn13 PE=1 SV=1
-0.301362	-0.13231	-0.30386	-0.36928	-0.442877	-0.682353	0.252326		-0.529838	-0.798345	-0.203163	-1.45657	-2.13709	-0.53157	5	RpLP0	>sp|P19889|RLA0_DROME 60S acidic ribosomal protein P0 OS=Drosophila melanogaster GN=RpLP0 PE=1 SV=1;>tr|M9PG76|M9PG76_DROME Ribosomal protein LP0, isoform B OS=Drosophila melanogaster GN=RpLP0 PE=3 SV=1
-1.91026	-1.20238	-0.994948	-2.00075	-1.82947	-1.03349	0.252038		-1.82947	-1.87593	-1.34986	-2.10391	-1.32865	-2.20921	2	Tango7	>sp|Q7JVI3|EIF3M_DROME Eukaryotic translation initiation factor 3 subunit M OS=Drosophila melanogaster GN=Tango7 PE=2 SV=1
-1.94367	-1.82947	-0.980071	-1.57137	-1.88032	-2.04163	0.246701		-1.80128	-2.08542	-1.88905	-1.99154	-2.10498	-2.20247	1	CG18178	>tr|Q9VT38|Q9VT38_DROME CG18178, isoform A OS=Drosophila melanogaster GN=CG18178 PE=2 SV=1
-2.21647	-0.192427	-1.15367	-0.622984	-1.87019	-1.78019	0.23693		-1.59894	-2.10498	-1.34303	-2.01173	-1.99594	-2.21897	4	RpL26	>tr|Q9VVU2|Q9VVU2_DROME RE17611p OS=Drosophila melanogaster GN=RpL26 PE=1 SV=1
-1.40013	-1.98531	-1.74314	-2.221	-1.66633	-1.93841	0.232389		-1.98624	-1.85302	-1.92929	-1.24731	-1.74185	-1.69347	1	CG10373-RA;Jwa	>tr|G4LU22|G4LU22_DROME LP06867p1 OS=Drosophila melanogaster GN=CG10373-RA PE=2 SV=1;>tr|Q9VJ59|Q9VJ59_DROME Jwa ortholog OS=Drosophila melanogaster GN=Jwa PE=4 SV=5
-1.78982	-1.251	-1.25434	-1.74177	-1.74177	-1.50846	0.232283		-1.72024	-1.66102	-2.18901	-1.66102	-1.72024	-1.6726	2	woc;woc-RB	>tr|Q95TK6|Q95TK6_DROME LD44304p OS=Drosophila melanogaster GN=woc PE=2 SV=1;>tr|Q9VB55|Q9VB55_DROME Without children, isoform A OS=Drosophila melanogaster GN=woc PE=4 SV=2;>tr|Q9N9Z6|Q9N9Z6_DROME WOC protein OS=Drosophila melanogaster GN=woc PE=4 SV=1;>tr
-1.38878	-2.00455	-1.63913	-1.67569	-1.93841	-2.11313	0.23159		-1.99902	-2.09004	-1.74185	-1.61186	-1.18138	-1.24731	2	RpL37A	>sp|Q9VMU4|RL37A_DROME 60S ribosomal protein L37a OS=Drosophila melanogaster GN=RpL37A PE=1 SV=3;>tr|M9MRF2|M9MRF2_DROME Ribosomal protein L37A, isoform C OS=Drosophila melanogaster GN=RpL37A PE=3 SV=1
-2.10134	-1.36224	-1.70047	-1.80128	-1.94712	-2.10649	0.230276		-1.88752	-1.61719	-2.20247	-1.9892	-1.46742	-1.89768	2	Amun	>tr|Q9VYV4|Q9VYV4_DROME Amun, isoform A OS=Drosophila melanogaster GN=Amun PE=2 SV=1
-1.01326	-1.62377	-1.52285	-1.59754	-1.59754	-1.65505	0.23008		-1.18347	-2.01122	-1.74177	-2.01122	-1.18347	-1.50846	3	CG18259-RA;CG18259	>tr|Q9VWQ6|Q9VWQ6_DROME CG18259 OS=Drosophila melanogaster GN=CG18259-RA PE=2 SV=2;>tr|Q9VWQ3|Q9VWQ3_DROME CG6961 OS=Drosophila melanogaster GN=CG6961 PE=2 SV=2;>tr|A9UN96|A9UN96_DROME LD25519p OS=Drosophila melanogaster GN=CG18259 PE=2 SV=1
-2.01432	-0.0506252	-1.62377	-1.18347	-1.18347	-2.01122	0.229818		-1.50846	-1.59754	-1.72024	-1.59754	-1.50846	-1.66102	3	RpL15	>sp|O17445|RL15_DROME 60S ribosomal protein L15 OS=Drosophila melanogaster GN=RpL15 PE=1 SV=1;>tr|A8Y560|A8Y560_DROME Ribosomal protein L15 OS=Drosophila melanogaster GN=RpL15 PE=3 SV=2
-1.49875	-1.98001	-1.76692	-1.92361	-2.2994	-1.70589	0.227739		-2.33827	-1.99247	-1.81595	-1.86862	-1.45657	-2.15317	1	qkr58E-1	>tr|Q9W255|Q9W255_DROME GH05812p OS=Drosophila melanogaster GN=qkr58E-1 PE=2 SV=1;>tr|O44435|O44435_DROME QKR58E-1 OS=Drosophila melanogaster GN=qkr58E-1 PE=2 SV=1
0.0410115	0.0297099	0.0585108	-0.0587499	-0.514426	0.024356	0.226017		-0.339262	-1.79122	-1.69701	-2.11236	-1.57304	-0.626901	10	Fmr1	>sp|Q9NFU0|FMR1_DROME Fragile X mental retardation syndrome-related protein 1 OS=Drosophila melanogaster GN=Fmr1 PE=1 SV=1;>tr|B3LF78|B3LF78_DROME Fmr1, isoform F OS=Drosophila melanogaster GN=Fmr1 PE=2 SV=1
-2.05503	-1.98163	-1.28868	-1.83779	-1.88823	-2.27379	0.224822		-2.14551	-1.38518	-1.74829	-1.67847	-1.59894	-1.78054	1	l(2)35Bd	>sp|Q9VJQ4|MCES_DROME mRNA cap guanine-N7 methyltransferase OS=Drosophila melanogaster GN=l(2)35Bd PE=1 SV=2
-1.74791	-1.92361	-1.68424	-1.51561	-2.20921	-2.30364	0.224235		-2.20921	-1.03349	-0.749973	-1.44284	-1.69106	-1.52831	1	RpS30	>tr|Q9VDH8|Q9VDH8_DROME Ribosomal protein S30, isoform A OS=Drosophila melanogaster GN=RpS30 PE=1 SV=1;>tr|Q7JYY0|Q7JYY0_DROME RH08962p (Fragment) OS=Drosophila melanogaster GN=RpS30 PE=2 SV=1
-1.86087	-1.68424	-1.71691	-2.45665	-1.51561	-1.95828	0.222844		-1.51561	-1.41749	-0.372053	-1.63636	-1.37961	-0.883505	6	Pdi;ERp60	>tr|Q9TWZ1|Q9TWZ1_DROME Protein disulfide-isomerase OS=Drosophila melanogaster GN=ERP60 PE=3 SV=1;>tr|Q3YMU0|Q3YMU0_DROME Protein disulfide-isomerase (Fragment) OS=Drosophila melanogaster GN=ERp60 PE=2 SV=1;>tr|Q95T75|Q95T75_DROME Protein disulfide-isomera
-1.86257	-0.731217	-1.33224	-1.52831	-1.26055	-1.79013	0.217655		-1.65412	-2.07194	-1.7864	-1.93027	-2.03918	-2.0708	2	nito	>tr|Q8T0B2|Q8T0B2_DROME LD14125p OS=Drosophila melanogaster GN=nito PE=2 SV=1;>tr|Q7KMJ6|Q7KMJ6_DROME BcDNA.GH11110 OS=Drosophila melanogaster GN=nito PE=2 SV=1
-0.37442	-0.275722	0.0181635	-0.385267	-0.026604	-0.868767	0.21622		-0.694434	-0.716403	-0.236436	-2.2994	-2.31656	-0.920219	9	Sap130;Sap130-RB;Sap130-RC	>tr|M9PI47|M9PI47_DROME Sin3A-associated protein 130, isoform F OS=Drosophila melanogaster GN=Sap130 PE=4 SV=1;>tr|M9PCC4|M9PCC4_DROME Sin3A-associated protein 130, isoform G OS=Drosophila melanogaster GN=Sap130 PE=4 SV=1;>tr|Q9XZ09|Q9XZ09_DROME Sin3A-asso
-1.89194	-1.57333	-1.59342	-2.2365	-1.52485	-1.92225	0.208302		-1.31436	-1.83779	-2.24818	-1.55013	-1.70196	-1.55591	2	Rpt5	>tr|Q9V3V6|Q9V3V6_DROME 26S proteasome regulatory complex subunit p50 OS=Drosophila melanogaster GN=Rpt5 PE=2 SV=1
-2.02225	-1.92983	-1.74177	-1.61787	-2.70935	-1.98531	0.206222		-1.61787	-1.58403	-1.3066	-2.0986	-2.70935	-2.20614	2	Rab11;Rab11-RB	>tr|O18335|O18335_DROME Drab11 OS=Drosophila melanogaster GN=Rab11 PE=2 SV=1;>tr|B8A3X3|B8A3X3_DROME FI09227p OS=Drosophila melanogaster GN=Rab11-RB PE=2 SV=1;>tr|Q8IGH2|Q8IGH2_DROME RH21315p OS=Drosophila melanogaster GN=Rab11 PE=2 SV=1
-2.00683	-0.625358	-2.33275	-1.86434	-2.09004	-1.60531	0.19825		-2.09004	-2.35925	-1.52169	-1.51237	-2.01895	-1.86427	2	CG7185	>tr|M9NF33|M9NF33_DROME CG7185, isoform B OS=Drosophila melanogaster GN=CG7185 PE=4 SV=1;>sp|Q9VSH4|CPSF6_DROME Cleavage and polyadenylation specificity factor subunit CG7185 OS=Drosophila melanogaster GN=CG7185 PE=1 SV=2
-1.52307	-1.83231	-1.85937	-1.95075	-1.95075	-1.9057	0.197483		-1.95075	-1.95075	-1.27987	-1.95075	-1.95075	-2.1144	1	eIF3-S8	>sp|A1ZAX1|EIF3C_DROME Eukaryotic translation initiation factor 3 subunit C OS=Drosophila melanogaster GN=eIF3-S8 PE=1 SV=1
-1.47953	-1.54258	-1.63866	-1.53803	-1.8979	-1.81473	0.196632		-1.81815	-1.06172	-1.95177	-1.2246	-1.55591	-1.66833	2	bai	>sp|Q8SXY6|TMEDA_DROME Transmembrane emp24 domain-containing protein bai OS=Drosophila melanogaster GN=bai PE=2 SV=1
-1.93543	-1.05951	-1.99247	-2.00244	-1.67078	-1.8972	0.194338		-1.90881	-1.81473	-2.09547	-1.8358	-1.8972	-1.8159	2	CG3800	>sp|Q8T8R1|Y3800_DROME CCHC-type zinc finger protein CG3800 OS=Drosophila melanogaster GN=CG3800 PE=1 SV=1
-1.9386	-1.72024	-1.18347	-2.0986	-1.68286	-1.63913	0.19276		-2.0986	-2.12441	-0.0474052	-1.504	-1.68286	-1.98531	3	SC35;SC35-RB	>tr|Q9V3T8|Q9V3T8_DROME LD32469p OS=Drosophila melanogaster GN=SC35 PE=2 SV=1;>tr|C1C547|C1C547_DROME MIP01221p OS=Drosophila melanogaster GN=SC35-RB PE=2 SV=1
-1.55541	-1.88687	-1.56411	-2.03918	-1.69701	-1.84744	0.192413		-1.8979	-2.09547	-2.03918	-1.86895	-1.84818	-1.90881	1	CG14722	>sp|Q8T088|WDR55_DROME WD repeat-containing protein 55 homolog OS=Drosophila melanogaster GN=CG14722 PE=2 SV=1
-2.17283	-1.61787	-0.498389	-1.20419	-1.76692	-1.88768	0.189899		-2.05521	-2.221	-1.46752	-1.74185	-1.46575	-1.59104	4	Ars2-RC;Ars2	>tr|E8NHA7|E8NHA7_DROME GH05193p OS=Drosophila melanogaster GN=Ars2-RC PE=2 SV=1;>sp|Q9V9K7|SRRT_DROME Serrate RNA effector molecule homolog OS=Drosophila melanogaster GN=Ars2 PE=1 SV=2
-2.20208	-1.69214	-1.61787	-1.90868	-2.05521	-2.11567	0.189157		-1.20419	-1.98001	-2.18174	-1.88768	-1.98624	-1.20631	3	Rbp2;Rbp2-RB	>tr|X2JE34|X2JE34_DROME RNA-binding protein 2, isoform E OS=Drosophila melanogaster GN=Rbp2 PE=4 SV=1;>tr|Q8IR13|Q8IR13_DROME RNA-binding protein 2, isoform B OS=Drosophila melanogaster GN=Rbp2 PE=4 SV=1;>tr|Q9VXF8|Q9VXF8_DROME RNA-binding protein 2, isofo
-2.51436	-1.59754	-1.33697	-2.27583	-2.00455	-1.73466	0.188725		-0.978761	-1.58969	-1.504	-1.75351	-1.87828	-2.00455	1	sesB;sesB-RD	>tr|X2JB48|X2JB48_DROME Stress-sensitive B, isoform E OS=Drosophila melanogaster GN=sesB PE=3 SV=1;>sp|Q26365|ADT_DROME ADP,ATP carrier protein OS=Drosophila melanogaster GN=sesB PE=2 SV=4;>tr|D1Z385|D1Z385_DROME SD21251p OS=Drosophila melanogaster GN=sesB
-1.68087	-1.56143	-1.62101	-1.85937	-1.85937	-1.70799	0.187808		-1.85937	-1.70799	-1.36597	-1.85937	-1.85937	-1.83231	1	sec31	>tr|Q5U0U9|Q5U0U9_DROME AT25839p OS=Drosophila melanogaster GN=Sec31 PE=2 SV=1;>tr|A1Z7J7|A1Z7J7_DROME Sec31, isoform A OS=Drosophila melanogaster GN=Sec31 PE=4 SV=1;>tr|A1Z7J6|A1Z7J6_DROME Sec31, isoform B OS=Drosophila melanogaster GN=Sec31 PE=4 SV=1
-1.8445	-1.07094	-1.67062	-1.83731	-1.09782	-2.21219	0.187085		-2.14303	-1.28216	-1.94712	-1.53137	-2.21219	-1.67847	2	CG10080	>sp|Q9W2F2|DCAF1_DROME Protein mahjong OS=Drosophila melanogaster GN=mahj PE=1 SV=2
-1.57484	-2.00075	-1.0972	-1.70196	-1.57137	-1.94712	0.182553		-1.88905	-1.39573	-1.21148	-1.46874	-1.88752	-1.93566	1	CG11266	>tr|X2JDG0|X2JDG0_DROME CG11266, isoform H OS=Drosophila melanogaster GN=CG11266 PE=4 SV=1;>tr|X2J9R6|X2J9R6_DROME CG11266, isoform J OS=Drosophila melanogaster GN=CG11266 PE=4 SV=1;>tr|X2J523|X2J523_DROME CG11266, isoform K OS=Drosophila melanogaster GN=C
-1.72056	-1.15367	-1.53718	-1.54416	-1.21148	-2.20247	0.18223		-2.08107	-1.88032	-1.83304	-2.04163	-1.94642	-1.82387	1	ncm	>sp|Q9VJ87|CWC22_DROME Pre-mRNA-splicing factor CWC22 homolog OS=Drosophila melanogaster GN=ncm PE=1 SV=3
-1.38553	-1.7864	-1.45935	-1.88032	-1.48059	-1.80989	0.17984		-2.19667	-1.99594	-1.58097	-1.56557	-2.06049	-2.51961	1	Pdcd4	>tr|Q9VY91|Q9VY91_DROME LD21074p OS=Drosophila melanogaster GN=Pdcd4 PE=2 SV=2
-0.410818	-2.05521	-2.18174	-1.60531	-1.20238	-2.3713	0.177075		-1.92361	-2.04907	-2.01184	-1.59342	-2.15317	-1.48616	4	Gapdh2;Gapdh1	>sp|P07487|G3P2_DROME Glyceraldehyde-3-phosphate dehydrogenase 2 OS=Drosophila melanogaster GN=Gapdh2 PE=1 SV=2;>tr|M9PJN8|M9PJN8_DROME Glyceraldehyde 3 phosphate dehydrogenase 2, isoform C OS=Drosophila melanogaster GN=Gapdh2 PE=3 SV=1;>sp|P07486|G3P1_DRO
-0.961277	-1.98284	-1.9501	-1.6096	-2.0708	-1.70518	0.163783		-1.87593	-1.73158	-1.41749	-2.24818	-1.44284	-1.36133	2	Txl	>tr|Q9VRP3|Q9VRP3_DROME AT08565p OS=Drosophila melanogaster GN=Txl PE=2 SV=1;>tr|Q7KMR7|Q7KMR7_DROME Thioredoxin-like protein TXL OS=Drosophila melanogaster GN=Txl PE=2 SV=1
-1.74097	-1.95536	-1.39264	-1.81473	-2.07238	-1.69184	0.163328		-1.57304	-2.20954	-1.26251	-2.21897	-1.76106	-1.83779	1	CG11857	>tr|Q9VBU6|Q9VBU6_DROME CG11857, isoform A OS=Drosophila melanogaster GN=CG11857 PE=2 SV=1
-2.0732	-1.48161	-1.19017	-1.73158	-1.34665	-2.1535	0.162257		-1.67709	-1.33353	-1.54468	-1.83779	-1.31436	-1.8979	2	CG11005	>tr|Q8SX57|Q8SX57_DROME CG31549 OS=Drosophila melanogaster GN=CG11005 PE=2 SV=1
-0.387541	-0.325227	-1.91001	-0.375976	-0.732023	-2.00127	0.162164		-1.81595	-1.12652	-1.33224	-1.74584	-1.63866	-2.2994	4	Rab1	>tr|O18332|O18332_DROME FI01544p OS=Drosophila melanogaster GN=Rab1 PE=2 SV=1;>tr|Q8MRA4|Q8MRA4_DROME RE66843p OS=Drosophila melanogaster GN=Rab1 PE=2 SV=1
-2.11124	-1.99247	-0.536636	-1.36133	-2.09074	-1.67078	0.160833		-2.26128	-1.89665	-1.03349	-1.55591	-2.2365	-2.04734	4	CG4849	>tr|Q86NS3|Q86NS3_DROME RE71343p OS=Drosophila melanogaster GN=CG4849 PE=2 SV=1;>tr|Q9VAX8|Q9VAX8_DROME CG4849 OS=Drosophila melanogaster GN=CG4849 PE=2 SV=1
-1.12365	-1.59342	-2.15317	-2.22833	-1.79013	-1.33353	0.160582		-1.95177	-1.8159	-2.22833	-1.69616	-1.83371	-1.70518	2	Rad23	>tr|Q8IMB7|Q8IMB7_DROME Rad23, isoform B OS=Drosophila melanogaster GN=Rad23 PE=4 SV=1;>tr|Q9XZE0|Q9XZE0_DROME DHR23 OS=Drosophila melanogaster GN=Rad23 PE=4 SV=1;>tr|Q9V3W9|Q9V3W9_DROME DNA repair protein Rad23 OS=Drosophila melanogaster GN=Rad23 PE=2 SV=
-1.60339	-2.04088	-1.61389	-1.70518	-2.182	-1.84818	0.159065		-2.1671	-1.52485	-1.70518	-1.92225	-1.52559	-1.67078	1	scra	>tr|Q8T0J3|Q8T0J3_DROME GH27072p OS=Drosophila melanogaster GN=scra PE=2 SV=1;>sp|Q9V4P1|ANLN_DROME Actin-binding protein anillin OS=Drosophila melanogaster GN=scra PE=1 SV=3
-1.30689	-1.68286	-2.0986	-2.56182	-1.46575	-1.52169	0.153636		-1.46575	-2.11567	-1.59104	-1.86434	-1.7731	-1.72684	1	pst;pst-RE	>tr|Q95SF7|Q95SF7_DROME GH28656p OS=Drosophila melanogaster GN=pst PE=2 SV=1;>tr|Q8IQ82|Q8IQ82_DROME Pastrel, isoform E OS=Drosophila melanogaster GN=pst PE=4 SV=2;>tr|G7H836|G7H836_DROME TB01296p1 (Fragment) OS=Drosophila melanogaster GN=pst-RE PE=2 SV=1;
-1.9866	-1.00361	-1.52169	-1.39264	-1.5732	-2.00075	0.151561		-1.50192	-1.60936	-2.05904	-1.71329	-2.00075	-1.74356	3	Mcm2	>sp|P49735|MCM2_DROME DNA replication licensing factor Mcm2 OS=Drosophila melanogaster GN=Mcm2 PE=1 SV=1
-1.20617	-2.07287	-1.38921	-2.05274	-1.38518	-1.67847	0.14938		-2.58461	-1.45496	-1.76106	-2.21219	-2.26434	-2.27379	1	Msh6	>sp|Q9VUM0|MSH6_DROME Probable DNA mismatch repair protein Msh6 OS=Drosophila melanogaster GN=Msh6 PE=1 SV=2
-1.87671	-1.32354	-1.54681	-1.81527	-1.81527	-1.56143	0.148307		-1.81527	-1.56143	-1.81527	-1.26779	-1.81527	-1.81527	3	Nup98-96;Nup98-RA;CG10198	>tr|A1YK38|A1YK38_DROME Nup98 (Fragment) OS=Drosophila melanogaster GN=Nup98-96 PE=4 SV=1;>tr|A1YK36|A1YK36_DROME Nup98 (Fragment) OS=Drosophila melanogaster GN=Nup98-96 PE=4 SV=1;>tr|A1YK35|A1YK35_DROME Nup98 (Fragment) OS=Drosophila melanogaster GN=Nup98
-1.80442	-1.74584	-2.14814	-2.07194	-2.09547	-1.97121	0.146741		-1.44284	-2.04038	-1.35335	-1.83304	-1.97121	-1.34665	1	CG3335	>tr|Q9VT19|Q9VT19_DROME CG3335 OS=Drosophila melanogaster GN=CG3335 PE=4 SV=1;>tr|Q8MYR4|Q8MYR4_DROME SD14970p OS=Drosophila melanogaster GN=CG3335 PE=2 SV=1
-0.910624	-2.04907	-1.48616	-1.7864	-1.65447	-1.44284	0.14595		-2.0708	-1.95177	-2.18382	-2.026	-2.00244	-1.03349	2	capt	>tr|Q9VPX7|Q9VPX7_DROME Adenylyl cyclase-associated protein OS=Drosophila melanogaster GN=capt PE=3 SV=2;>tr|Q7KN55|Q7KN55_DROME Adenylyl cyclase-associated protein (Fragment) OS=Drosophila melanogaster GN=capt PE=2 SV=1;>tr|Q9VPX6|Q9VPX6_DROME Adenylyl cy
-1.9056	-1.72077	-1.60093	-2.04038	-1.54233	-2.08107	0.145495		-1.84818	-1.92225	-1.06172	-1.56793	-2.10613	-1.8972	1	Rpn12	>tr|Q9V436|Q9V436_DROME 26S proteasome regulatory complex subunit p30 OS=Drosophila melanogaster GN=Rpn12 PE=2 SV=1
2.69407	2.45682	2.48055	2.67479	2.56814	1.9526	0.145303		2.41312	1.5202	1.03055	1.03321	2.48255	2.49985	14	Ef1alpha48D;Ef1alpha48D-RA;Ef1alpha100E	>sp|P08736|EF1A1_DROME Elongation factor 1-alpha 1 OS=Drosophila melanogaster GN=Ef1alpha48D PE=1 SV=2;>tr|C6TP87|C6TP87_DROME Elongation factor 1-alpha OS=Drosophila melanogaster GN=Ef1alpha48D-RA PE=2 SV=1;>tr|Q8T3U3|Q8T3U3_DROME GM14559p OS=Drosophila m
-1.23212	-2.29475	-1.98531	-1.98624	-1.72684	-2.19866	0.133183		-1.72684	-1.7731	-2.221	-2.09004	-1.61851	-2.11567	2	S6k	>tr|H1ZYE3|H1ZYE3_DROME RPS6-p70-protein kinase (Fragment) OS=Drosophila melanogaster GN=S6k PE=4 SV=1;>tr|Q94533|Q94533_DROME Ribosomal protein S6 kinase OS=Drosophila melanogaster GN=S6k PE=2 SV=2;>tr|P91656|P91656_DROME Ribosomal protein S6 kinase OS=Dr
-1.65583	-1.70931	-2.09004	-1.54937	-2.04798	-2.23082	0.12433		-1.96138	-1.51561	-1.82716	-1.41749	-2.23082	-1.38921	1	Stim	>tr|Q7KUZ0|Q7KUZ0_DROME HL01465p OS=Drosophila melanogaster GN=Stim-RA PE=2 SV=2;>sp|P83094|STIM_DROME Stromal interaction molecule homolog OS=Drosophila melanogaster GN=Stim PE=1 SV=1
-1.94985	-1.63305	-1.62635	-1.37961	-2.30364	-1.89665	0.123549		-1.76548	-1.44284	-0.17611	-1.89563	-1.8979	-2.03297	4	beta-Tub60D	>tr|Q7M3J9|Q7M3J9_DROME Tubulin beta-3 chain (Fragment) OS=Drosophila melanogaster PE=3 SV=1
-0.250799	-2.09004	-1.61851	-1.3514	-0.633934	-2.33439	0.120126		-2.05904	-2.45665	-0.325631	-2.00465	-2.33439	-1.93469	3	RpS25	>sp|P48588|RS25_DROME 40S ribosomal protein S25 OS=Drosophila melanogaster GN=RpS25 PE=1 SV=3
-1.71234	-2.19866	-1.67569	-1.43272	-2.04895	-2.45665	0.117211		-2.04895	-1.38921	-1.26556	-1.78133	-1.15367	-1.54937	2	eIF-2alpha	>tr|X2JFR6|X2JFR6_DROME Eukaryotic translation initiation factor 2alpha, isoform B OS=Drosophila melanogaster GN=eIF-2alpha PE=4 SV=1;>sp|P41374|IF2A_DROME Eukaryotic translation initiation factor 2 subunit 1 OS=Drosophila melanogaster GN=eIF-2alpha PE=2 S
-2.41397	-2.33275	-0.657968	-2.11567	-1.7731	-1.86427	0.11612		-1.74185	-1.93841	-1.69347	-1.7448	-1.86434	-1.67569	3	Rpd3	>sp|Q94517|HDAC1_DROME Histone deacetylase Rpd3 OS=Drosophila melanogaster GN=Rpd3 PE=1 SV=2;>tr|I1V501|I1V501_DROME Histone deacetylase OS=Drosophila melanogaster GN=Rpd3 PE=3 SV=1
-1.59322	-1.45173	-2.05927	-1.52485	-1.69616	-2.20954	0.108777		-2.03387	-2.14551	-1.81473	-1.87019	-1.57137	-1.57304	1	CG7946	>tr|Q9VAA9|Q9VAA9_DROME CG7946 OS=Drosophila melanogaster GN=CG7946 PE=2 SV=1
-1.26537	-2.01895	-1.58584	-1.82716	-1.15367	-2.20921	0.106627		-1.15367	-1.82947	-1.6906	-1.87593	-2.20921	-1.98163	1	CG3689	>tr|Q9VSY2|Q9VSY2_DROME CG3689, isoform B OS=Drosophila melanogaster GN=CG3689 PE=2 SV=2;>tr|Q0E8G6|Q0E8G6_DROME CG3689, isoform C OS=Drosophila melanogaster GN=CG3689 PE=4 SV=1
-1.38149	-2.01688	-1.50192	-0.878087	-1.78054	-2.54701	0.101783		-2.20954	-2.27379	-2.07989	-1.99594	-1.48059	-2.05274	1	BEST:CK01296	>tr|Q9VL69|Q9VL69_DROME CG5885 OS=Drosophila melanogaster GN=BEST:CK01296 PE=2 SV=1
-1.78368	-1.18976	-1.90868	-2.01184	-1.71636	-1.45657	0.100883		-1.62635	-2.3713	-1.92361	-2.11872	-1.56411	-2.13709	1	scu	>sp|O18404|HCD2_DROME 3-hydroxyacyl-CoA dehydrogenase type-2 OS=Drosophila melanogaster GN=scu PE=1 SV=1
-1.95959	-1.71329	-1.77901	-1.93566	-2.20247	-1.60566	0.0973013		-2.27379	-2.02897	-1.8606	-2.29044	-2.50861	-1.39573	2	CG4169	>tr|Q9VV75|Q9VV75_DROME AT02348p OS=Drosophila melanogaster GN=CG4169 PE=2 SV=1
-0.677685	-1.77741	-2.0032	-1.16022	-1.96097	-1.61719	0.0933629		-1.83731	-2.26434	-1.56683	-2.08488	-1.46874	-2.19667	2	HspB8;CG14207-RA	>tr|Q9VWG1|Q9VWG1_DROME CG14207, isoform A OS=Drosophila melanogaster GN=HspB8 PE=2 SV=1;>tr|M9NHC5|M9NHC5_DROME CG14207, isoform C OS=Drosophila melanogaster GN=CG14207 PE=3 SV=1;>tr|D2NUF4|D2NUF4_DROME MIP15662p (Fragment) OS=Drosophila melanogaster GN=C
-2.17631	-1.76672	-1.86427	-1.95536	-2.0032	-2.09822	0.0831607		-2.0032	-2.00465	-1.50855	-1.65447	-2.09822	-2.33439	1	CG2051	>tr|Q4QQC4|Q4QQC4_DROME RE20268p OS=Drosophila melanogaster PE=2 SV=1;>tr|Q0KIB3|Q0KIB3_DROME CG2051 OS=Drosophila melanogaster GN=CG2051 PE=4 SV=1
-1.80419	-1.96138	-1.68997	-1.54233	-2.22595	-1.93566	0.0828063		-1.83304	-1.6096	-1.84818	-1.48059	-1.55013	-1.2246	2	mask	>tr|U3RLS1|U3RLS1_DROME RT12889p1 (Fragment) OS=Drosophila melanogaster GN=mask-RC PE=2 SV=1;>sp|Q9VCA8|ANKHM_DROME Ankyrin repeat and KH domain-containing protein mask OS=Drosophila melanogaster GN=mask PE=1 SV=2
0.952665	-1.93814	0.876217	0.824835	-1.251	0.0801714	0.0789134		0.623625	0.339137	0.334915	0.023235	0.556379	0.981448	9	alphaTub84D;alphaTub84B	>tr|K7XI17|K7XI17_DROME Alpha tubulin 84B (Fragment) OS=Drosophila melanogaster PE=2 SV=1;>tr|K7X561|K7X561_DROME Alpha tubulin 84B (Fragment) OS=Drosophila melanogaster PE=2 SV=1;>tr|K7WSB1|K7WSB1_DROME Alpha tubulin 84B (Fragment) OS=Drosophila melanogas
-1.86751	-1.91222	-1.30575	-1.88485	-1.88485	-1.54681	0.0770093		-1.54681	-1.54681	-1.88485	-1.54681	-1.88485	-1.88485	1	CG4973	>tr|Q9VDP8|Q9VDP8_DROME CG4973 OS=Drosophila melanogaster GN=mdlc PE=2 SV=1;>tr|C0MJ18|C0MJ18_DROME CG4973-PA OS=Drosophila melanogaster GN=CG4973 PE=4 SV=1;>tr|C0MJ16|C0MJ16_DROME CG4973-PA OS=Drosophila melanogaster GN=CG4973 PE=4 SV=1;>tr|C0MJ15|C0MJ15_
-1.92607	-1.78182	-1.06332	-2.21086	-1.62659	-1.16022	0.0754843		-1.74829	-1.76106	-2.46209	-1.36945	-1.34303	-1.92225	1	CG5641	>sp|Q9VG73|ILF2_DROME Interleukin enhancer-binding factor 2 homolog OS=Drosophila melanogaster GN=CG5641 PE=2 SV=1
-1.90783	-1.52169	-1.29764	-1.74584	-1.69247	-1.50855	0.0732347		-1.69247	-1.96138	-1.86862	-1.34986	-1.50855	-1.94746	1	Gnf1	>sp|P35600|RFC1_DROME Replication factor C subunit 1 OS=Drosophila melanogaster GN=Gnf1 PE=1 SV=2
-1.97034	-1.54937	-1.32363	-1.88836	-1.31436	-1.8358	0.0650587		-1.54233	-2.10009	-2.136	-1.16022	-1.79412	-1.84818	1	Rpn5	>tr|Q9V3Z4|Q9V3Z4_DROME GH11341p OS=Drosophila melanogaster GN=Rpn5 PE=2 SV=1
-1.24633	-1.7448	-2.19866	-1.99904	-1.94083	-1.44373	0.0646077		-1.95536	-2.11825	-1.74356	-1.7864	-1.44373	-1.78182	2	eIF6	>sp|P56538|IF6_DROME Eukaryotic translation initiation factor 6 OS=Drosophila melanogaster GN=eIF6 PE=2 SV=3
-1.67896	-1.78193	-2.11872	-1.52846	-2.46209	-1.78054	0.0638287		-1.69616	-2.08107	-2.1535	-2.58461	-2.13077	-1.62072	1	pasha	>tr|Q9V9V7|Q9V9V7_DROME LD23072p OS=Drosophila melanogaster GN=pasha PE=2 SV=1
-1.5906	-1.16054	-1.85302	-1.63866	-1.59841	-1.54937	0.060761		-1.59841	-1.68997	-1.61036	-1.6906	-2.04895	-1.99062	2	Pp1-87B;Pp1-13C;CG9156	>sp|P12982|PP12_DROME Serine/threonine-protein phosphatase alpha-2 isoform OS=Drosophila melanogaster GN=Pp1-87B PE=1 SV=1;>sp|Q05547|PP13_DROME Serine/threonine-protein phosphatase alpha-3 isoform OS=Drosophila melanogaster GN=Pp1-13C PE=1 SV=1;>tr|C0MKX3
-1.05519	-2.05904	-1.99062	-2.24818	-1.81473	-1.21148	0.0565127		-1.69628	-1.3626	-1.33353	-1.34303	-2.08107	-1.52559	2	vig	>tr|Q9V426|Q9V426_DROME LD07162p OS=Drosophila melanogaster GN=vig PE=2 SV=1
-1.85282	-1.64446	-1.51237	-2.20921	-1.42103	-1.54468	0.055091		-1.42103	-2.09074	-1.88241	-1.90881	-1.73158	-1.26055	1	Sec13	>tr|Q9V3J4|Q9V3J4_DROME Sec13 OS=Drosophila melanogaster GN=Sec13 PE=4 SV=1;>tr|Q7KLW8|Q7KLW8_DROME LD03471p (Fragment) OS=Drosophila melanogaster GN=Sec13 PE=2 SV=1
-1.46728	-2.38884	-0.256089	-1.32354	-1.32354	-1.62101	0.0519607		-1.62101	-1.62101	-1.32354	-1.62101	-1.32354	-1.32354	2	P32;CG6459	>tr|Q7JXC4|Q7JXC4_DROME CG6459 OS=Drosophila melanogaster GN=P32 PE=2 SV=1;>tr|A0APE6|A0APE6_DROME CG6459 protein OS=Drosophila melanogaster GN=CG6459 PE=4 SV=1;>tr|A0APE4|A0APE4_DROME CG6459 protein OS=Drosophila melanogaster GN=CG6459 PE=4 SV=1
-1.76215	-0.813317	-1.68493	-1.90439	-0.569246	-1.92929	0.0475103		-1.75351	-2.18174	-1.87828	-1.59104	-1.46752	-1.9268	1	Clc	>sp|Q9VWA1|CLC_DROME Clathrin light chain OS=Drosophila melanogaster GN=Clc PE=2 SV=1;>tr|E1JI22|E1JI22_DROME Clathrin light chain, isoform B OS=Drosophila melanogaster GN=Clc PE=4 SV=1
-1.9112	-1.74356	-1.43272	-1.97121	-1.6644	-1.57137	0.0398317		-1.71882	-1.92293	-0.996272	-2.27379	-1.6096	-1.54416	1	CG7911	>tr|Q9VAC4|Q9VAC4_DROME CG7911 OS=Drosophila melanogaster GN=CG7911 PE=4 SV=1
-2.00423	-1.3066	-1.69214	-1.46752	-1.90868	-1.72684	0.0333543		-1.91001	-1.92929	-1.94985	-1.85302	-1.98001	-1.76692	1	Caprin	>sp|Q9I7D3|CAPR1_DROME Caprin homolog OS=Drosophila melanogaster GN=Capr PE=1 SV=1;>tr|E4NKG1|E4NKG1_DROME Caprin, isoform B OS=Drosophila melanogaster GN=rngi PE=2 SV=1
-2.05614	-2.19745	-1.20234	-1.70047	-1.78133	-2.0708	0.0322263		-1.78133	-2.58994	-2.11825	-1.54468	-1.65447	-1.47248	1	CG10576	>tr|Q9VRP2|Q9VRP2_DROME CG10576, isoform A OS=Drosophila melanogaster GN=CG10576 PE=4 SV=1;>tr|Q5U0Z2|Q5U0Z2_DROME LD30448p OS=Drosophila melanogaster GN=CG10576 PE=2 SV=2
-1.33449	-1.84316	-1.39088	-1.72389	-1.46752	-1.46575	0.0295403		-2.18174	-2.05521	-1.73466	-1.69347	-1.92929	-1.20419	1	His3.3A;His3	>sp|P84249|H33_DROME Histone H3.3 OS=Drosophila melanogaster GN=His3.3A PE=1 SV=2;>sp|P02299|H3_DROME Histone H3 OS=Drosophila melanogaster GN=His3 PE=1 SV=4;>tr|E2QCP0|E2QCP0_DROME Histone H3 OS=Drosophila melanogaster GN=His3.3A PE=3 SV=2
-2.14266	-1.59104	-1.01782	-1.33224	-1.64446	-1.86062	0.0285997		-2.13709	-1.61389	-1.71636	-1.43272	-2.00127	-2.04907	1	Elongin-B	>tr|O44226|O44226_DROME Elongin B OS=Drosophila melanogaster GN=EloB PE=1 SV=1
-1.64148	-1.86427	-1.33495	-1.68997	-1.69852	-1.51561	0.0211317		-1.82716	-2.00075	-1.5732	-2.23857	-1.51561	-1.94083	2	FK506-bp1	>sp|P54397|FKB39_DROME 39 kDa FK506-binding nuclear protein OS=Drosophila melanogaster GN=FK506-bp1 PE=1 SV=2
0.769383	0.995569	1.33958	1.2229	0.529098	1.29963	0.0176377		0.873333	-0.291121	-0.388377	-0.360566	1.01767	1.22275	8	sqd	>sp|Q08473|SQD_DROME RNA-binding protein squid OS=Drosophila melanogaster GN=sqd PE=1 SV=3
-1.4904	-1.82716	-1.86862	-1.58052	-2.03387	-1.6096	0.012608		-1.62072	-2.11236	-1.55591	-1.96097	-1.88905	-1.53668	3	ALiX	>tr|Q9VB05|Q9VB05_DROME ALG-2 interacting protein X OS=Drosophila melanogaster GN=ALiX PE=1 SV=1
-2.57789	-1.02588	-1.9141	-1.86009	-1.86009	-1.83231	0.011538		-1.86009	-1.83231	-1.86009	-1.86009	-1.86009	-1.86009	1	CG2064;CG2064-RA	>tr|Q960C7|Q960C7_DROME SD07613p OS=Drosophila melanogaster GN=CG2064 PE=2 SV=1;>tr|A1Z729|A1Z729_DROME CG2064 OS=Drosophila melanogaster GN=CG2064 PE=3 SV=1;>tr|C1C590|C1C590_DROME FI07747p (Fragment) OS=Drosophila melanogaster GN=CG2064-RA PE=2 SV=1
-1.43886	-2.33439	-1.21913	-1.3626	-1.82387	-1.83731	0.010466		-1.78054	-1.94642	-1.86895	-1.60566	-2.21897	-1.6096	1	RfC3	>tr|Q9VKW3|Q9VKW3_DROME Replication factor C subunit 3 OS=Drosophila melanogaster GN=RfC3 PE=2 SV=2
-1.67778	-1.18138	-1.93841	-1.30923	-1.50192	-2.01688	0.010154		-1.93469	-1.98163	-1.54937	-2.20921	-2.01688	-1.5732	2	RpL36	>tr|X2JC35|X2JC35_DROME 60S ribosomal protein L36 OS=Drosophila melanogaster GN=RpL36 PE=3 SV=1;>sp|P49630|RL36_DROME 60S ribosomal protein L36 OS=Drosophila melanogaster GN=RpL36 PE=1 SV=1
-1.46342	-1.60531	-1.70931	-1.98163	-1.44373	-1.37961	0.00898033		-1.09767	-1.32197	-1.70047	-1.83551	-1.65412	-1.78133	4	RpL12	>tr|Q9W1B9|Q9W1B9_DROME RE28824p OS=Drosophila melanogaster GN=RpL12 PE=1 SV=1;>tr|Q4V5X9|Q4V5X9_DROME IP07888p OS=Drosophila melanogaster GN=RpL12 PE=2 SV=1
-0.304124	-0.233338	-0.121148	-0.456478	0.212978	-0.416953	0.0006143		0.264819	-1.82387	-0.0142606	-1.59894	-0.527584	0.522141	8	Gp93	>tr|Q9VAY2|Q9VAY2_DROME Glycoprotein 93 OS=Drosophila melanogaster GN=Gp93 PE=2 SV=1
-2.09348	-0.814507	-2.31656	-1.973	-1.6096	-1.63636	-0.00186413		-1.6096	-2.03297	-2.00465	-1.89665	-2.09074	-2.18382	2	CG8258	>tr|Q7K3J0|Q7K3J0_DROME CG8258 OS=Drosophila melanogaster GN=CG8258 PE=2 SV=1
-1.88114	-1.60936	-1.93469	-2.10009	-1.92293	-1.39573	-0.002149		-2.11236	-2.20247	-1.3626	-1.63128	-1.83731	-1.57137	2	CCT4	>tr|Q9VK69|Q9VK69_DROME T-complex protein 1 subunit delta OS=Drosophila melanogaster GN=CG5525 PE=2 SV=1
-1.68023	-1.80818	-2.35925	-2.33439	-2.23082	-1.26055	-0.0073		-0.883505	-1.37961	-2.00075	-2.07194	-2.0708	-1.82947	2	CG13900;CG13900-RA	>tr|Q8T9L6|Q8T9L6_DROME GM01240p OS=Drosophila melanogaster GN=CG13900 PE=2 SV=1;>tr|Q9W0M7|Q9W0M7_DROME CG13900, isoform A OS=Drosophila melanogaster GN=CG13900-RA PE=2 SV=2;>tr|Q5BI86|Q5BI86_DROME RE01065p OS=Drosophila melanogaster GN=CG13900 PE=2 SV=1
-2.54683	-1.28894	-1.88923	-1.68493	-1.3066	-2.70935	-0.00803867		-1.68493	-1.61787	-1.66012	-2.70935	-1.69214	-1.68493	1	Nurf-38;Nurf-38-RA	>tr|B7YZQ7|B7YZQ7_DROME Nucleosome remodeling factor-38kD, isoform B OS=Drosophila melanogaster GN=Nurf-38 PE=4 SV=1;>sp|O77460|IPYR_DROME Inorganic pyrophosphatase OS=Drosophila melanogaster GN=Nurf-38 PE=1 SV=3;>tr|I0DHK6|I0DHK6_DROME FI20112p1 (Fragment
-1.73734	-1.62408	-2.33439	-1.41394	-2.19667	-2.06049	-0.008231		-1.94712	-1.56558	-2.58461	-1.6213	-2.10649	-1.61869	1	CG2556	>tr|Q9VYM2|Q9VYM2_DROME CG2556 OS=Drosophila melanogaster GN=CG2556 PE=2 SV=1
-1.85734	-1.33224	-1.54608	-1.90927	-1.47248	-1.32865	-0.008419		-1.47248	-2.0708	-1.44373	-1.79013	-1.5154	-1.71329	1	Prp38	>tr|Q7JVL3|Q7JVL3_DROME GM13395p OS=Drosophila melanogaster GN=Prp38 PE=2 SV=1
-2.05785	-0.970228	-2.12441	-1.72684	-1.88768	-1.48466	-0.0177752		-2.11567	-1.61851	-1.46575	-1.86427	-1.52169	-1.7731	2	Iswi;ISWI	>sp|Q24368|ISWI_DROME Chromatin-remodeling complex ATPase chain Iswi OS=Drosophila melanogaster GN=Iswi PE=1 SV=1;>tr|I1V4Y8|I1V4Y8_DROME Imitation SWI OS=Drosophila melanogaster GN=ISWI PE=4 SV=1
-1.55429	-1.3076	-2.3713	-1.95177	-1.89665	-1.31436	-0.023477		-2.09547	-1.83371	-1.73158	-1.74829	-1.81473	-2.1671	1	eIF4AIII	>tr|Q9VHS8|Q9VHS8_DROME FI20117p1 OS=Drosophila melanogaster GN=eIF4AIII PE=2 SV=1;>tr|Q8SXH3|Q8SXH3_DROME RE50350p OS=Drosophila melanogaster GN=eIF4AIII PE=2 SV=1
-1.87109	-2.32675	-1.6906	-2.20954	-1.56683	-2.02897	-0.0276983		-1.41394	-1.6056	-1.6096	-1.58593	-2.04163	-2.58461	1	CG8602	>tr|Q9VS47|Q9VS47_DROME CG8602, isoform A OS=Drosophila melanogaster GN=CG8602 PE=2 SV=1
-1.82395	-2.08276	-1.54937	-1.69616	-2.10009	-1.56683	-0.030999		-1.86895	-1.82096	-1.6644	-2.08542	-1.88032	-1.21148	1	CG4511	>tr|Q9VGV8|Q9VGV8_DROME CG4511, isoform A OS=Drosophila melanogaster GN=CG4511 PE=2 SV=1
0.746684	0.398825	0.909921	1.0096	0.299224	0.853119	-0.0355039		0.439587	-0.156391	0.350628	-2.02897	-0.312727	0.0302215	15	bel;bel-RA	>sp|Q9VHP0|DDX3_DROME ATP-dependent RNA helicase bel OS=Drosophila melanogaster GN=bel PE=1 SV=1;>tr|M9W6J0|M9W6J0_DROME FI21109p1 OS=Drosophila melanogaster GN=bel-RB PE=2 SV=1
-0.316677	-1.74314	-2.70935	-1.59104	-1.34626	-1.67569	-0.0520585		-1.98001	-1.69347	-2.05521	-1.93841	-2.11567	-1.98624	2	CG17211-RA	>tr|F3YDL4|F3YDL4_DROME MIP30021p OS=Drosophila melanogaster GN=CG17211-RA PE=2 SV=1;>tr|Q9VKA7|Q9VKA7_DROME CG17211 OS=Drosophila melanogaster GN=CG17211 PE=4 SV=1
-1.56186	-1.86547	-1.94746	-1.84818	-1.54416	-1.82096	-0.0538353		-1.83779	-2.05274	-2.21086	-1.88752	-1.8606	-1.3626	1	CG12258	>tr|Q9VF83|Q9VF83_DROME CG31301 OS=Drosophila melanogaster GN=CG12258 PE=2 SV=2
-1.78635	-2.27583	-1.52549	-1.96151	-1.7513	-1.70931	-0.0551827		-1.61851	-2.2552	-1.88768	-2.01895	-1.48466	-1.52169	1	Uch	>sp|P35122|UCHL_DROME Ubiquitin carboxyl-terminal hydrolase OS=Drosophila melanogaster GN=Uch PE=2 SV=2;>tr|M9MRD0|M9MRD0_DROME Ubiquitin carboxy-terminal hydrolase, isoform B OS=Drosophila melanogaster GN=Uch PE=4 SV=1
-1.85141	-1.70799	-1.93814	-2.19425	-1.87121	-1.251	-0.06036		-1.87121	-2.19425	-1.40439	-2.19425	-2.19425	-1.87121	1	Vha68-3;Vha68-2;Vha68-1	>tr|Q8T464|Q8T464_DROME AT13860p OS=Drosophila melanogaster GN=Vha68-3 PE=2 SV=1;>tr|V9GZU6|V9GZU6_DROME Vacuolar ATPase subunit A OS=Drosophila melanogaster GN=Vha68-1 PE=3 SV=1;>sp|Q27331|VATA2_DROME V-type proton ATPase catalytic subunit A isoform 2 OS=
-1.47019	-1.88768	-1.98624	-2.15317	-1.61389	-1.39264	-0.06147		-2.00127	-2.05927	-2.3713	-1.5732	-1.86862	-1.83218	1	Hsp22	>sp|P02515|HSP22_DROME Heat shock protein 22 OS=Drosophila melanogaster GN=Hsp22 PE=1 SV=4
-2.28219	-1.52471	-1.76326	-2.11313	-1.61186	-1.64446	-0.0669053		-2.26035	-1.48616	-2.35925	-1.12652	-1.48616	-2.31656	1	l(3)01239	>sp|Q9VTE5|PFD2_DROME Probable prefoldin subunit 2 OS=Drosophila melanogaster GN=l(3)01239 PE=2 SV=1;>tr|M9PF40|M9PF40_DROME Lethal (3) 01239, isoform B OS=Drosophila melanogaster GN=l(3)01239 PE=4 SV=1
-1.86686	-2.19425	-1.251	-1.72024	-1.72024	-1.66102	-0.0702043		-0.389476	-1.74177	-1.67635	-1.74177	-0.754707	-1.88923	3	ArfGAP3	>tr|M9PGG0|M9PGG0_DROME ADP-ribosylation factor GTPase activating protein 3, isoform E OS=Drosophila melanogaster GN=ArfGAP3 PE=4 SV=1;>tr|M9PG88|M9PG88_DROME ADP-ribosylation factor GTPase activating protein 3, isoform F OS=Drosophila melanogaster GN=ArfG
-2.26358	-1.54659	-2.04188	-2.11825	-2.00465	-1.5154	-0.0712487		-2.00465	-1.65447	-0.883505	-2.03918	-1.76548	-2.09822	2	Rae1	>tr|Q9W2E7|Q9W2E7_DROME Rae1 OS=Drosophila melanogaster GN=Rae1 PE=4 SV=1;>tr|Q7JVX4|Q7JVX4_DROME LD40776p (Fragment) OS=Drosophila melanogaster GN=Rae1 PE=2 SV=1
-0.963755	-1.80947	-2.46311	-1.7513	-1.24731	-2.01895	-0.0729257		-1.93841	-1.18138	-1.96151	-1.68424	-1.9874	-2.19866	3	Hsc70Cb	>tr|Q9XZT5|Q9XZT5_DROME Heatshock protein cognate 70Cb OS=Drosophila melanogaster GN=Hsc70Cb PE=3 SV=1;>tr|Q9VUC1|Q9VUC1_DROME Hsc70Cb, isoform A OS=Drosophila melanogaster GN=Hsc70Cb PE=2 SV=1;>tr|M9MSL3|M9MSL3_DROME Hsc70Cb, isoform G OS=Drosophila melan
-1.94515	-1.9057	-1.87121	-1.88923	-1.88923	-1.72024	-0.074456		-1.88923	-1.6726	-2.14369	-1.6726	-2.19714	-1.67635	1	Cyp1	>sp|P25007|PPIA_DROME Peptidyl-prolyl cis-trans isomerase OS=Drosophila melanogaster GN=Cyp1 PE=1 SV=2;>tr|A8E774|A8E774_DROME Peptidyl-prolyl cis-trans isomerase OS=Drosophila melanogaster GN=Cyp1 PE=2 SV=1
-1.2134	-2.23082	-1.95536	-1.82387	-1.8606	-1.45496	-0.0867117		-1.34303	-1.36945	-1.78054	-1.28216	-2.14303	-1.41394	2	Nle	>sp|Q9VPR4|NLE_DROME Protein Notchless OS=Drosophila melanogaster GN=Nle PE=1 SV=2
-1.61127	-2.28259	-1.67635	-1.84316	-1.84316	-1.61787	-0.0886763		-1.66012	-1.3066	-2.22737	-1.61787	-1.68493	-1.66012	2	sub	>tr|B6UYB4|B6UYB4_DROME Subito (Fragment) OS=Drosophila melanogaster GN=sub PE=4 SV=1;>tr|B6UYB0|B6UYB0_DROME Subito (Fragment) OS=Drosophila melanogaster GN=sub PE=4 SV=1;>tr|B6UYB7|B6UYB7_DROME Subito (Fragment) OS=Drosophila melanogaster GN=sub PE=4 SV=
2.30629	2.1609	1.90549	2.54298	2.17019	1.94647	-0.095654		3.69943	3.06808	3.87495	0.952405	1.16536	2.09888	18	Act5C;Act42A	>tr|X2JCP8|X2JCP8_DROME Actin 5C, isoform E OS=Drosophila melanogaster GN=Act5C PE=3 SV=1;>sp|P10987|ACT1_DROME Actin-5C OS=Drosophila melanogaster GN=Act5C PE=1 SV=4;>sp|P02572|ACT2_DROME Actin-42A OS=Drosophila melanogaster GN=Act42A PE=1 SV=3
-1.72736	-2.35925	-1.48466	-1.5732	-1.70334	-2.00465	-0.096693		-1.70334	-1.973	-1.25672	-1.65412	-2.00465	-2.45665	1	SmB	>sp|Q05856|RSMB_DROME Small nuclear ribonucleoprotein-associated protein B OS=Drosophila melanogaster GN=SmB PE=1 SV=1
-2.01546	-1.69247	-1.61036	-2.12926	-1.33353	-1.54416	-0.10378		-1.33353	-1.6644	-1.90881	-2.13077	-1.83304	-1.89563	1	Scamp	>tr|Q9VXV6|Q9VXV6_DROME RH68403p OS=Drosophila melanogaster GN=Scamp PE=2 SV=1;>tr|Q9NHD7|Q9NHD7_DROME Secretory carrier membrane protein OS=Drosophila melanogaster GN=Scamp PE=2 SV=1
-1.59176	-1.60093	-1.68479	-1.35335	-1.67709	-1.52485	-0.107394		-1.70518	-2.026	-2.04734	-1.54416	-1.52485	-1.81815	2	CG5003-RA;CG5003	>tr|Q9VAZ0|Q9VAZ0_DROME CG5003 OS=Drosophila melanogaster GN=CG5003-RA PE=2 SV=1;>tr|Q8MSW5|Q8MSW5_DROME LD24928p OS=Drosophila melanogaster GN=CG5003 PE=2 SV=1
-1.89402	-1.75929	-1.69782	-1.66012	-1.66012	-1.69214	-0.112915		-1.88989	-1.68493	-1.84942	-1.69214	-1.84316	-1.88989	2	mre11	>tr|B6UX66|B6UX66_DROME Meiotic recombination 11 (Fragment) OS=Drosophila melanogaster GN=mre11 PE=3 SV=1;>tr|B6UX56|B6UX56_DROME Meiotic recombination 11 (Fragment) OS=Drosophila melanogaster GN=mre11 PE=3 SV=1;>tr|B6UX47|B6UX47_DROME Meiotic recombinatio
-2.13318	-1.95075	-1.95075	-1.74571	-1.74571	-2.18901	-0.118079		-1.74571	-1.67635	-1.33783	-1.67635	-1.67635	-2.14369	1	l(2)03709	>tr|Q0E924|Q0E924_DROME LD46344p OS=Drosophila melanogaster GN=Phb2 PE=2 SV=2;>tr|A8DYI7|A8DYI7_DROME Lethal (2) 03709, isoform D OS=Drosophila melanogaster GN=Phb2 PE=4 SV=1;>tr|A8DYI6|A8DYI6_DROME Lethal (2) 03709, isoform E OS=Drosophila melanogaster GN
-1.41286	-2.45665	-2.05904	-1.83304	-1.79412	-1.94642	-0.118322		-1.88823	-1.41394	-1.62659	-2.10498	-1.87019	-1.29493	2	Sgt	>tr|Q9VJD4|Q9VJD4_DROME LD24721p OS=Drosophila melanogaster GN=Sgt PE=2 SV=1
0.696988	0.351711	0.372972	0.87299	0.600053	0.307295	-0.119555		0.358636	-0.0818452	0.799569	-1.60936	-0.161565	0.350147	10	pAbp	>sp|P21187|PABP_DROME Polyadenylate-binding protein OS=Drosophila melanogaster GN=pAbp PE=1 SV=3
-1.91016	-1.88989	-1.84316	-1.76326	-1.73466	-1.76692	-0.126122		-1.90439	-1.72389	-1.80947	-1.92929	-2.18174	-1.94985	1	E(bx)	>tr|E1JHV7|E1JHV7_DROME Enhancer of bithorax, isoform F OS=Drosophila melanogaster GN=E(bx) PE=4 SV=1;>tr|M9PBG5|M9PBG5_DROME Enhancer of bithorax, isoform G OS=Drosophila melanogaster GN=E(bx) PE=4 SV=1;>tr|M9PE12|M9PE12_DROME Enhancer of bithorax, isofor
-1.69503	-1.62635	-2.01184	-1.47248	-1.41749	-2.04734	-0.13197		-1.41749	-1.37721	-1.71329	-1.66833	-1.35335	-1.37961	1	msk	>tr|Q95RH0|Q95RH0_DROME LD30157p OS=Drosophila melanogaster GN=msk PE=2 SV=1;>tr|Q9VSD6|Q9VSD6_DROME D-Importin 7/RanBP7 OS=Drosophila melanogaster GN=msk PE=2 SV=1;>tr|Q86NK4|Q86NK4_DROME GH01576p OS=Drosophila melanogaster GN=msk PE=2 SV=1;>tr|Q7KIF8|Q7K
-1.96538	-2.221	-1.92929	-1.9501	-2.13709	-1.59342	-0.145021		-1.98284	-2.00127	-1.40071	-1.3514	-1.61036	-1.86828	1	SmD3	>sp|O44437|SMD3_DROME Small nuclear ribonucleoprotein Sm D3 OS=Drosophila melanogaster GN=SmD3 PE=1 SV=1
-1.68277	-1.74185	-1.46575	-0.979779	-1.99247	-1.47284	-0.148422		-0.813686	-0.669729	-0.0522582	-1.74356	-1.3514	-0.404004	5	Hsp26	>tr|X2JGG6|X2JGG6_DROME Heat shock protein 26, isoform B OS=Drosophila melanogaster GN=Hsp26 PE=3 SV=1;>sp|P02517|HSP26_DROME Heat shock protein 26 OS=Drosophila melanogaster GN=Hsp26 PE=1 SV=2
-2.10441	-1.69347	-1.98001	-1.64446	-1.9261	-1.74584	-0.153831		-1.63305	-1.59342	-2.33827	-1.94746	-1.99062	-1.56411	2	Int6;eIF3-S6	>tr|Q8MR88|Q8MR88_DROME Eukaryotic translation initiation factor 3 subunit E OS=Drosophila melanogaster GN=Int6 PE=2 SV=1;>sp|O77410|EIF3E_DROME Eukaryotic translation initiation factor 3 subunit E OS=Drosophila melanogaster GN=eIF3-S6 PE=2 SV=1
-1.66979	-1.38921	-2.04895	-1.79122	-1.2246	-1.56793	-0.174735		-1.3626	-0.986857	-1.69616	-1.89768	-1.56683	-1.8358	2	Tctp	>sp|Q9VGS2|TCTP_DROME Translationally-controlled tumor protein homolog OS=Drosophila melanogaster GN=Tctp PE=1 SV=1;>tr|S5PU30|S5PU30_DROME IP21842p1 (Fragment) OS=Drosophila melanogaster GN=Tctp-RA PE=2 SV=1
-1.89876	-2.23858	-1.98163	-2.02983	-1.83731	-1.71506	-0.178921		-1.79834	-1.63128	-1.41394	-2.00108	-1.56356	-1.88752	1	MSBP	>tr|Q9VXM4|Q9VXM4_DROME LD12946p OS=Drosophila melanogaster GN=MSBP PE=2 SV=1
-1.67205	-1.68997	-1.86062	-1.69701	-1.34882	-1.62659	-0.183406		-1.06172	-1.71882	-1.67078	-1.57137	-1.83779	-1.52846	2	ergic53	>tr|Q9V3A8|Q9V3A8_DROME Ergic53, isoform A OS=Drosophila melanogaster GN=ergic53 PE=2 SV=1
-2.22291	-2.10148	-2.2659	-2.23082	-1.52831	-2.22833	-0.200947		-1.52831	-2.30364	-1.82947	-1.81815	-2.26128	-2.23695	1	CG7747	>tr|Q7K231|Q7K231_DROME CG7747 OS=Drosophila melanogaster GN=CG7747 PE=2 SV=1
-1.88169	-1.9141	-1.88485	-1.62101	-1.62101	-1.81527	-0.207782		-0.756822	-1.81527	-1.62101	-1.81527	-1.62101	-1.62101	2	RpL23A;RpL23a	>tr|O97118|O97118_DROME Ribosomal protein L23a (Fragment) OS=Drosophila melanogaster GN=RpL23A PE=2 SV=1;>tr|A1A6X4|A1A6X4_DROME IP17216p (Fragment) OS=Drosophila melanogaster GN=RpL23a PE=2 SV=1;>tr|Q9W0A8|Q9W0A8_DROME FI01658p OS=Drosophila melanogaster
-1.70118	-1.33697	-1.84942	-0.761225	-1.58969	-1.91001	-0.208882		-1.87828	-1.73466	-2.33275	-1.46752	-1.75351	-1.58969	2	Pax-RF;Pax;Pax-RA	>tr|D5SHS6|D5SHS6_DROME RE18088p OS=Drosophila melanogaster GN=Pax-RF PE=2 SV=1;>tr|Q9VIX3|Q9VIX3_DROME Paxillin, isoform B OS=Drosophila melanogaster GN=Pax PE=4 SV=2;>tr|Q9GSE0|Q9GSE0_DROME Focal contact protein paxillin OS=Drosophila melanogaster GN=Pax
-1.5898	-1.89978	-1.88768	-1.61036	-1.54258	-1.5732	-0.217041		-1.54258	-1.55714	-1.48049	-2.0032	-1.5732	-1.43272	1	GstD1	>sp|P20432|GSTT1_DROME Glutathione S-transferase 1-1 OS=Drosophila melanogaster GN=GstD1 PE=1 SV=1
-1.3103	-2.26035	-1.87164	-2.0032	-1.34986	-1.42103	-0.222732		-1.34986	-2.18382	-2.33439	-2.09074	-2.58994	-2.23082	1	CG11985	>sp|Q9VHI4|SF3B5_DROME Probable splicing factor 3B subunit 5 OS=Drosophila melanogaster GN=CG11985 PE=1 SV=1;>tr|Q4QPR9|Q4QPR9_DROME IP03424p (Fragment) OS=Drosophila melanogaster PE=2 SV=1
-2.29782	-1.6726	-1.94131	-1.74314	-1.98531	-1.504	-0.226429		-1.74314	-1.68286	-2.20614	-2.29475	-1.98531	-2.0986	1	Rpt4;Rpt4-RA	>tr|Q9U7A2|Q9U7A2_DROME 26S proteasome regulatory complex subunit p42D OS=Drosophila melanogaster GN=Rpt4 PE=2 SV=1;>tr|Q9W414|Q9W414_DROME Regulatory particle triple-A ATPase 4 OS=Drosophila melanogaster GN=Rpt4 PE=3 SV=3;>tr|Q8SZ19|Q8SZ19_DROME RE23388p
-1.91962	-1.33819	-2.45665	-1.8606	-1.59894	-1.56558	-0.229781		-1.39573	-1.67847	-1.56793	-2.6167	-1.61719	-1.48059	2	Ubqn	>tr|Q9VWD9|Q9VWD9_DROME LD38919p OS=Drosophila melanogaster GN=Ubqn PE=1 SV=1
-2.2083	-2.22737	-1.66012	-1.58969	-1.75351	-2.05521	-0.232463		-1.76326	-1.09807	-2.00455	-1.76692	-1.72389	-1.73466	3	Rtnl1	>tr|Q9VMV9|Q9VMV9_DROME Reticulon-like protein OS=Drosophila melanogaster GN=Rtnl1 PE=4 SV=2;>tr|E1JHT6|E1JHT6_DROME Reticulon-like protein OS=Drosophila melanogaster GN=Rtnl1 PE=4 SV=1
0.565671	0.338011	0.0533825	0.723999	0.647658	0.288084	-0.234226		0.349845	0.241059	0.738593	-0.244208	0.426384	0.772677	10	porin	>sp|Q94920|VDAC_DROME Voltage-dependent anion-selective channel OS=Drosophila melanogaster GN=porin PE=1 SV=3;>tr|M9PD75|M9PD75_DROME Porin, isoform D OS=Drosophila melanogaster GN=porin PE=4 SV=1
-1.73321	-1.87121	-2.19425	-1.6726	-1.6726	-1.74177	-0.237233		-1.6726	-1.72024	-1.74571	-1.72024	-1.6726	-2.18901	2	kst	>tr|Q7KV70|Q7KV70_DROME Karst, isoform C OS=Drosophila melanogaster GN=kst PE=4 SV=1;>tr|M9PBL6|M9PBL6_DROME Karst, isoform G OS=Drosophila melanogaster GN=kst PE=4 SV=1;>tr|A8JNJ6|A8JNJ6_DROME Karst, isoform E OS=Drosophila melanogaster GN=kst PE=4 SV=2;>
-2.55124	-1.41749	-2.01688	-2.58461	-1.36945	-1.28216	-0.249794		-2.51961	-1.56356	-2.27379	-1.74344	-1.28216	-1.81779	2	Ppm1	>tr|Q9VZS1|Q9VZS1_DROME CG17746, isoform A OS=Drosophila melanogaster GN=CG17746 PE=2 SV=1;>tr|Q9W0Q0|Q9W0Q0_DROME AT28366p OS=Drosophila melanogaster GN=Ppm1 PE=2 SV=1
-2.17121	-1.9874	-1.86434	-1.94746	-1.95536	-1.34986	-0.256757		-1.69852	-1.90927	0.667144	-1.6096	-1.34986	-1.96138	4	Pdi	>tr|X2JGP4|X2JGP4_DROME Protein disulfide-isomerase OS=Drosophila melanogaster GN=Pdi PE=3 SV=1;>sp|P54399|PDI_DROME Protein disulfide-isomerase OS=Drosophila melanogaster GN=Pdi PE=2 SV=1
-2.28041	-2.00465	-1.80492	-1.88905	-1.80128	-1.61902	-0.260211		-1.58097	-1.81779	-1.69184	-1.80313	-1.67847	-1.87019	2	CG6418	>tr|Q9VTC1|Q9VTC1_DROME CG6418 OS=Drosophila melanogaster GN=CG6418 PE=2 SV=1
-1.64434	-1.86828	-1.81595	-1.42103	-1.76548	-1.34665	-0.265137		-1.5154	2.05169	-1.65412	-1.06172	-1.89665	-1.69106	1	Ir76a	>tr|Q7KUT6|Q7KUT6_DROME LD02552p OS=Drosophila melanogaster GN=Ir76a PE=2 SV=1
-2.36455	-1.61186	-1.9874	-1.96138	-1.60936	-1.52831	-0.288252		-1.60936	-2.20921	-1.70767	-1.03349	-1.52831	-2.01688	2	Hmu;Hmu-RA	>tr|Q58SN2|Q58SN2_DROME Hemomucin (Fragment) OS=Drosophila melanogaster GN=Hmu PE=4 SV=1;>tr|Q58SN1|Q58SN1_DROME Hemomucin (Fragment) OS=Drosophila melanogaster GN=Hmu PE=4 SV=1;>tr|Q58SM9|Q58SM9_DROME Hemomucin (Fragment) OS=Drosophila melanogaster GN=Hmu
-1.92359	-1.973	-1.78182	-2.13077	-1.56793	-1.10855	-0.290388		-1.88032	-1.89768	-1.57137	-1.80592	-2.02897	-0.382085	2	CHMP2B	>tr|Q9VRJ5|Q9VRJ5_DROME Charged multivesicular body protein 2b OS=Drosophila melanogaster GN=CHMP2B PE=2 SV=1
-1.66746	-1.52285	-2.24719	-1.33697	-1.33697	-1.88989	-0.291222		-1.65505	-1.84942	-1.18347	-2.22737	-1.65505	-2.01122	2	CG3808	>tr|Q9VVV7|Q9VVV7_DROME CG3808 OS=Drosophila melanogaster GN=CG3808 PE=4 SV=3;>tr|Q95R49|Q95R49_DROME SD08036p OS=Drosophila melanogaster GN=CG3808 PE=2 SV=1;>tr|B5RIS0|B5RIS0_DROME FI05218p (Fragment) OS=Drosophila melanogaster PE=2 SV=1
-2.56017	-1.7513	-1.74185	-1.59342	-1.86862	-1.69852	-0.297588		-1.86862	-1.5732	-2.11872	-1.70047	-1.69852	-2.37759	1	Hsf	>tr|Q86BZ5|Q86BZ5_DROME Heat shock factor (Fragment) OS=Drosophila melanogaster GN=Hsf PE=4 SV=1;>tr|Q86BZ4|Q86BZ4_DROME Heat shock factor (Fragment) OS=Drosophila melanogaster GN=Hsf PE=4 SV=1;>tr|Q86BZ3|Q86BZ3_DROME Heat shock factor (Fragment) OS=Drosop
-1.84409	-1.71691	-2.2552	-2.04895	-1.96138	-0.883505	-0.307452		-1.94083	-1.67062	-1.55388	-2.23695	-0.883505	-1.6906	2	RpS12	>sp|P80455|RS12_DROME 40S ribosomal protein S12 OS=Drosophila melanogaster GN=RpS12 PE=1 SV=2
-1.7142	-2.12441	-2.00073	-1.34626	-1.69347	-1.86434	-0.311755		-1.69347	-1.74185	-1.98001	-2.2552	-1.67569	-1.85302	1	SF1-RA;SF1	>tr|H1UUB8|H1UUB8_DROME MIP33811p1 (Fragment) OS=Drosophila melanogaster GN=SF1-RA PE=2 SV=1;>tr|Q9U1J9|Q9U1J9_DROME SF1 protein OS=Drosophila melanogaster GN=SF1 PE=2 SV=1;>tr|Q9VEJ1|Q9VEJ1_DROME LD36095p OS=Drosophila melanogaster GN=SF1 PE=2 SV=3
-1.41246	-2.11825	-1.74356	-1.07221	-1.88905	-1.36945	-0.314525		-1.76106	-2.54701	-1.88823	-1.30795	-2.51961	-1.8606	5	eIF3-S10	>sp|Q9VN25|EIF3A_DROME Eukaryotic translation initiation factor 3 subunit A OS=Drosophila melanogaster GN=eIF3-S10 PE=1 SV=1
-2.03671	-2.70935	-1.72337	-1.76692	-1.98001	-1.7731	-0.316466		-1.92929	-1.46575	-1.90868	-1.67569	-1.72684	-2.221	2	eIF-2beta;eIF-2beta-RA	>sp|P41375|IF2B_DROME Eukaryotic translation initiation factor 2 subunit 2 OS=Drosophila melanogaster GN=eIF-2beta PE=1 SV=1;>tr|F3YDB2|F3YDB2_DROME LD35750p OS=Drosophila melanogaster GN=eIF-2beta-RA PE=2 SV=1
-2.23541	-2.04188	-1.7448	-1.15367	-1.67062	-2.18382	-0.33799		-1.67062	-2.23695	-1.60936	-2.26128	-1.42103	-1.44373	2	Rpn9	>tr|Q29QY1|Q29QY1_DROME IP15827p (Fragment) OS=Drosophila melanogaster PE=2 SV=1;>tr|Q7KMP8|Q7KMP8_DROME 26S proteasome regulatory complex subunit p39A OS=Drosophila melanogaster GN=Rpn9 PE=1 SV=1
-1.83427	-2.00127	-1.98284	-1.5154	-1.35335	-1.93027	-0.339785		-1.83551	-1.66833	-1.03003	-1.84818	-1.88836	-1.54468	2	RpL10Ab	>tr|Q8IGJ3|Q8IGJ3_DROME RH06366p OS=Drosophila melanogaster GN=RpL10Ab PE=2 SV=1;>sp|Q9VTP4|R10AB_DROME 60S ribosomal protein L10a-2 OS=Drosophila melanogaster GN=RpL10Ab PE=1 SV=2;>tr|Q8IGE1|Q8IGE1_DROME RH43519p OS=Drosophila melanogaster GN=RpL10Ab PE=2
-2.01331	-1.62101	-2.38884	-1.56143	-1.56143	-1.86009	-0.346737		-1.56143	-1.86009	-1.56143	-1.56143	-1.56143	-1.56143	1	koi	>tr|Q8MS42|Q8MS42_DROME RE12054p OS=Drosophila melanogaster GN=koi PE=2 SV=1;>tr|A1Z6Q0|A1Z6Q0_DROME CG3287, isoform B OS=Drosophila melanogaster GN=koi PE=4 SV=1
-1.99655	-1.52831	-1.73338	-1.34303	-1.39573	-1.46874	-0.35025		-2.21897	-2.00509	-1.88032	-1.62646	-1.71506	-1.94712	1	rngo	>tr|Q9VXF9|Q9VXF9_DROME AT13091p OS=Drosophila melanogaster GN=rngo PE=2 SV=1
-2.30697	-2.1144	-1.94577	-1.75929	-1.75929	-1.74571	-0.367615		-1.75929	-2.14369	-1.58268	-2.14369	-2.14369	-2.24719	2	shi	>sp|P27619|DYN_DROME Dynamin OS=Drosophila melanogaster GN=shi PE=1 SV=2;>tr|A4V4I8|A4V4I8_DROME Shibire, isoform F OS=Drosophila melanogaster GN=shi PE=3 SV=1;>tr|X2JE15|X2JE15_DROME Shibire, isoform P OS=Drosophila melanogaster GN=shi PE=3 SV=1;>tr|E1JJA
-2.29034	-1.78133	-1.96138	-1.78054	-2.02983	-1.09782	-0.374953		-1.56683	-1.61869	-1.0927	-2.34572	-1.10855	-1.58097	1	CG17259	>tr|Q9VQL1|Q9VQL1_DROME CG17259, isoform A OS=Drosophila melanogaster GN=CG17259 PE=2 SV=1
-2.26824	-1.91001	-1.94985	-0.685843	-2.2659	-2.04907	-0.375763		-0.21074	-1.64446	-2.26035	-1.99247	-1.64446	-1.20238	4	Nopp140	>tr|Q7KTV5|Q7KTV5_DROME Nopp140, isoform B OS=Drosophila melanogaster GN=Nopp140 PE=4 SV=1;>tr|M9PFZ1|M9PFZ1_DROME Nopp140, isoform E OS=Drosophila melanogaster GN=Nopp140 PE=4 SV=1;>tr|M9MSM4|M9MSM4_DROME Nopp140, isoform F OS=Drosophila melanogaster GN=N
-2.02486	-1.85937	-1.70799	-1.9057	-0.686221	-1.87121	-0.376363		-0.0933818	-1.9057	-0.525653	-1.9057	-1.9057	-1.95075	5	CG5174;CG5174-RA	>tr|Q95RC4|Q95RC4_DROME LD44733p OS=Drosophila melanogaster GN=CG5174 PE=2 SV=1;>tr|A1ZB80|A1ZB80_DROME CG5174, isoform A OS=Drosophila melanogaster GN=CG5174-RA PE=2 SV=1;>tr|E1JGL5|E1JGL5_DROME CG5174, isoform L OS=Drosophila melanogaster GN=CG5174 PE=4
0.643601	0.358571	-0.0932437	1.13162	1.13908	-0.182351	-0.393142		0.330327	-1.86434	0.0504317	-2.11313	-0.414057	1.08925	14	ATPsyn-beta;ATPsyn-beta-RA	>tr|X2JH42|X2JH42_DROME ATP synthase subunit beta OS=Drosophila melanogaster GN=ATPsyn-beta PE=3 SV=1;>sp|Q05825|ATPB_DROME ATP synthase subunit beta, mitochondrial OS=Drosophila melanogaster GN=ATPsyn-beta PE=2 SV=3;>tr|L0MQ04|L0MQ04_DROME ATP synthase su
-1.55524	-1.65447	-1.78133	-2.08542	0.109854	-1.81911	-0.39879		-1.99594	-1.63751	-1.10855	-1.91622	-1.56557	-2.06049	6	Vps4	>tr|Q9Y162|Q9Y162_DROME BcDNA.GH02678 OS=Drosophila melanogaster GN=Vps4 PE=2 SV=1
-1.56054	-1.9268	-1.87828	-1.7448	-0.695962	-1.71636	-0.402835		-2.35925	-1.51237	-1.9874	-2.04907	-1.20238	-1.68424	2	CG6259	>sp|Q9VVI9|CHMP5_DROME Charged multivesicular body protein 5 OS=Drosophila melanogaster GN=CG6259 PE=1 SV=2;>tr|M9PCV9|M9PCV9_DROME CG6259, isoform B OS=Drosophila melanogaster GN=CG6259 PE=4 SV=1
-2.43617	-1.6997	-1.6997	-1.50846	-1.50846	-1.59754	-0.407038		-1.66102	-1.18347	-1.6726	-1.18347	-1.66102	-1.74177	1	srp	>tr|A8WHE9|A8WHE9_DROME GH11649p (Fragment) OS=Drosophila melanogaster GN=srp PE=2 SV=1;>sp|P52172|SRP_DROME Box A-binding factor OS=Drosophila melanogaster GN=srp PE=1 SV=2
-2.79521	-1.87828	-1.96747	-1.52169	-2.19866	-1.68424	-0.412128		-2.19866	-1.70931	-1.93841	-2.19745	-2.11313	-1.48466	1	lid	>sp|Q9VMJ7|KDM5_DROME Lysine-specific demethylase lid OS=Drosophila melanogaster GN=lid PE=1 SV=1;>tr|M9NEV0|M9NEV0_DROME Little imaginal discs, isoform C OS=Drosophila melanogaster GN=lid PE=4 SV=1
-1.9578	-1.94083	-1.69247	-1.55591	-1.0342	-1.76106	-0.413308		-1.54416	-1.57137	-1.84744	-2.54701	-1.93566	-1.74829	1	RpS27	>tr|Q9VBU9|Q9VBU9_DROME 40S ribosomal protein S27 OS=Drosophila melanogaster GN=RpS27 PE=1 SV=1
-2.1529	-1.69852	-2.37759	-1.31436	-1.62072	-2.05274	-0.413735		-1.49525	-2.13077	-1.54233	-1.83731	-1.69184	-1.62659	1	CG11858	>tr|Q9VBU4|Q9VBU4_DROME CG11858 OS=Drosophila melanogaster GN=CG11858 PE=2 SV=1
-1.80791	-1.9501	-2.26035	-1.34986	-1.71329	-1.69106	-0.421383		-1.71329	-1.32865	-1.78133	-2.00244	-2.03297	-2.23857	1	Rpb5	>tr|Q7JZF5|Q7JZF5_DROME RE34924p OS=Drosophila melanogaster GN=Rpb5 PE=2 SV=1
-2.45904	-2.15317	-0.906632	-1.41749	-1.03349	-1.67709	-0.463593		-1.36133	-1.79013	-1.42103	-2.136	-2.09547	-1.5154	2	Dp1	>tr|Q9U982|Q9U982_DROME Drosophila dodeca-satellite protein 1 OS=Drosophila melanogaster GN=Dp1 PE=2 SV=1;>tr|Q7KN75|Q7KN75_DROME Dodeca-satellite-binding protein 1, isoform A OS=Drosophila melanogaster GN=Dp1 PE=2 SV=1;>tr|Q7KN84|Q7KN84_DROME Putative unc
-0.130908	0.0954749	0.136734	0.431679	0.889397	0.325422	-0.515066		0.0437768	0.016038	0.394507	0.197857	-0.227415	0.526868	11	mip120-RA;CG6061;mip120	>tr|H1UUG6|H1UUG6_DROME FI18123p1 OS=Drosophila melanogaster GN=mip120-RA PE=2 SV=1;>tr|A8WHL0|A8WHL0_DROME RE32583p OS=Drosophila melanogaster GN=CG6061 PE=2 SV=1;>sp|A1Z9E2|LIN54_DROME Protein lin-54 homolog OS=Drosophila melanogaster GN=mip120 PE=1 SV=1
-2.31427	-2.01122	0.717366	-0.0996406	0.019101	-1.94985	-0.525914		-0.198039	-0.4904	-0.209116	-1.73466	-0.486684	0.0446585	4	RpL28	>sp|Q9VZS5|RL28_DROME 60S ribosomal protein L28 OS=Drosophila melanogaster GN=RpL28 PE=1 SV=1;>tr|D1Z3A1|D1Z3A1_DROME MIP15344p OS=Drosophila melanogaster GN=RpL28 PE=2 SV=1;>tr|Q8MZI5|Q8MZI5_DROME GH04183p OS=Drosophila melanogaster PE=2 SV=1
-0.333451	-2.2659	-2.11313	-0.171259	-0.3459	-2.58994	-0.535126		-0.324259	-1.95828	-0.167078	-2.04734	-1.26055	-1.973	12	zip;zip-RC	>tr|Q59E58|Q59E58_DROME Zipper, isoform C OS=Drosophila melanogaster GN=zip PE=4 SV=1;>tr|Q59E59|Q59E59_DROME Zipper, isoform D OS=Drosophila melanogaster GN=zip PE=4 SV=1;>sp|Q99323|MYSN_DROME Myosin heavy chain, non-muscle OS=Drosophila melanogaster GN=z
-1.96544	-2.0986	-1.58403	-1.98001	-0.423745	-1.61851	-0.541933		-2.221	-1.72684	-1.76692	-1.52169	-1.88768	-1.46575	1	CG12156;Rab6;Rab39	>tr|F6J915|F6J915_DROME CG12156 (Fragment) OS=Drosophila melanogaster GN=CG12156 PE=3 SV=1;>tr|X2J5T3|X2J5T3_DROME Rab6, isoform B OS=Drosophila melanogaster GN=Rab6 PE=3 SV=1;>sp|O18334|RAB6_DROME Ras-related protein Rab6 OS=Drosophila melanogaster GN=Rab
-2.1288	-1.99904	-1.70589	-1.90881	-1.06172	-1.2246	-0.5462		-2.09547	-1.57304	-1.111	-1.69184	-1.3626	-1.97121	1	Rpn7	>sp|Q9V3G7|PSMD6_DROME 26S proteasome non-ATPase regulatory subunit 6 OS=Drosophila melanogaster GN=Rpn7 PE=2 SV=1
-1.78744	-2.0708	-2.23082	-1.40539	-1.56558	-1.39849	-0.573198		-1.78019	-2.29044	-1.09782	-1.75169	-1.81911	-1.80989	5	BcDNA.LD23876	>tr|Q9Y0Z1|Q9Y0Z1_DROME BcDNA.LD23876 OS=Drosophila melanogaster GN=BcDNA.LD23876 PE=2 SV=1
-1.81487	-1.90927	-1.5732	-1.21148	-0.296833	-2.06639	-0.574214		-1.69184	-2.21897	-2.08107	-1.56356	-1.36945	-1.82096	2	vps24	>tr|Q9VN02|Q9VN02_DROME CG9779 OS=Drosophila melanogaster GN=Vps24 PE=2 SV=1
-2.01578	-2.31656	-1.59768	-1.60936	-0.883505	-1.65412	-0.594344		-1.44373	-1.42103	-2.01688	-1.35335	-1.87593	-2.32675	1	Cul-4	>tr|Q5BI50|Q5BI50_DROME Cullin-4, isoform A OS=Drosophila melanogaster GN=Cul4 PE=2 SV=1
-1.85193	-2.46311	-2.29475	-1.85302	-1.74185	-1.18138	-0.611182		-1.88768	-1.7513	-0.660349	-1.9874	-1.24731	-1.96151	2	scf	>tr|Q9W0H8|Q9W0H8_DROME IP16409p OS=Drosophila melanogaster GN=scf PE=2 SV=2;>tr|I1V500|I1V500_DROME Supercoiling factor variant A OS=Drosophila melanogaster GN=scf PE=4 SV=1;>tr|Q8IRH7|Q8IRH7_DROME Supercoiling factor variant B OS=Drosophila melanogaster
-1.89642	-2.14369	-2.18901	-0.329936	-1.68493	-2.20614	-0.669374		-1.84316	-1.69214	-1.88989	-2.20614	-1.3066	-1.84316	1	RpLP2;RpLP2-RB	>sp|P05389|RLA2_DROME 60S acidic ribosomal protein P2 OS=Drosophila melanogaster GN=RpLP2 PE=1 SV=1;>tr|B7FNN6|B7FNN6_DROME LP06614p (Fragment) OS=Drosophila melanogaster GN=RpLP2-RB PE=2 SV=1
-1.01292	-2.11567	-1.34626	0.170826	-0.25159	-2.37759	-0.672163		-1.99247	-1.54258	-1.12652	-1.50192	-1.43272	-0.172064	4	His2B	>sp|P02283|H2B_DROME Histone H2B OS=Drosophila melanogaster GN=His2B PE=1 SV=2
-1.90253	-1.73466	-2.27583	-0.925626	-1.71691	-1.20238	-0.689369		-1.71691	-2.2659	-1.48466	-1.62635	-2.2659	-2.35925	3	tral	>tr|M9PFB2|M9PFB2_DROME Trailer hitch, isoform E OS=Drosophila melanogaster GN=tral PE=4 SV=1;>tr|M9PCB7|M9PCB7_DROME Trailer hitch, isoform G OS=Drosophila melanogaster GN=tral PE=4 SV=1;>tr|M9PFF9|M9PFF9_DROME Trailer hitch, isoform D OS=Drosophila melan
-1.86845	-2.20921	0.0280171	-0.197802	-0.108059	-1.63128	-0.704169		-1.87019	-1.10855	-1.82096	-1.69671	-1.60566	-0.121389	2	SsRbeta	>tr|Q9VUZ0|Q9VUZ0_DROME Translocon-associated protein subunit beta OS=Drosophila melanogaster GN=SsRbeta PE=2 SV=2
-1.82132	-1.92929	-2.05521	-1.20238	-1.62635	-0.716747	-0.753448		-2.2994	-1.56411	-1.48616	-2.05927	-1.99247	-1.98284	2	SA	>tr|O18415|O18415_DROME Nuclear protein SA OS=Drosophila melanogaster GN=SA PE=2 SV=1;>tr|Q9VM62|Q9VM62_DROME LD34181p OS=Drosophila melanogaster GN=SA PE=2 SV=2
0.268863	-0.0637782	-1.88989	0.435667	-0.00496881	0.152831	-0.756112		0.448671	-0.190102	0.437578	-1.20419	-0.20369	-1.75351	9	lig;lig-RA	>tr|E1JH02|E1JH02_DROME Lingerer, isoform E OS=Drosophila melanogaster GN=lig PE=4 SV=1;>sp|Q86S05|LIG_DROME Protein lingerer OS=Drosophila melanogaster GN=lig PE=1 SV=1;>tr|D0Z768|D0Z768_DROME MIP15115p OS=Drosophila melanogaster GN=lig-RA PE=2 SV=1
-2.07421	-2.18382	-2.00075	-0.0969607	-2.08542	-1.80592	-0.756823		-0.345521	-0.78856	-1.83731	-2.66567	-1.80592	-1.10855	4	CG13887	>tr|Q9W0M4|Q9W0M4_DROME CG13887, isoform B OS=Drosophila melanogaster GN=CG13887 PE=2 SV=1
-1.36469	-1.58268	-1.75929	-0.748034	-0.469147	-1.00538	-0.828032		-1.33697	-2.22737	-1.59754	-1.88989	-1.33697	-1.65505	6	Atpalpha-RD;Atpalpha-RA;K+ ATPase alpha subunit;Atpalpha;Atpalpha-RC	>tr|B5RIT8|B5RIT8_DROME FI05285p OS=Drosophila melanogaster GN=Atpalpha-RD PE=2 SV=1;>tr|E6PBW0|E6PBW0_DROME RE60813p OS=Drosophila melanogaster GN=Atpalpha-RA PE=2 SV=1;>tr|I7J4E4|I7J4E4_DROME Na+/K+ ATPase alpha subunit protein OS=Drosophila melanogaster
-1.6435	-1.7731	-1.69347	-0.267333	-1.45657	-0.697209	-0.896321		-1.61036	-1.86862	-1.56411	-1.69852	-1.39264	-1.86062	6	GIP	>sp|P04146|COPIA_DROME Copia protein OS=Drosophila melanogaster GN=GIP PE=1 SV=3
-0.301711	-0.142353	-0.217485	1.13126	1.38154	-0.208974	-0.988459		-1.69701	-2.1535	-2.00244	-0.610477	0.563638	0.649997	5	shrb	>tr|Q8T0Q4|Q8T0Q4_DROME GH13992p OS=Drosophila melanogaster GN=shrb PE=2 SV=1
0.145562	0.0116216	-2.13709	0.596989	0.821813	0.272618	-1.22378		-0.332232	-0.349615	0.190345	-0.533691	-0.574192	-0.136713	7	Nelf-A	>sp|Q86NP2|NELFA_DROME Negative elongation factor A OS=Drosophila melanogaster GN=Nelf-A PE=1 SV=2
0.355033	-1.63866	-2.2994	0.419193	0.181124	0.0648088	-1.41605		0.106685	0.0169363	0.349232	-1.52485	-0.303276	0.0516908	6	Akap200	>tr|Q9VLL3|Q9VLL3_DROME A kinase anchor protein 200, isoform A OS=Drosophila melanogaster GN=Akap200 PE=2 SV=3;>tr|Q86BM5|Q86BM5_DROME A kinase anchor protein 200, isoform D OS=Drosophila melanogaster GN=Akap200 PE=4 SV=1;>tr|Q8IPF5|Q8IPF5_DROME A kinase a
2.87605	2.73462	2.59531	4.31416	4.14579	4.03169	-1.42855		3.0923	2.48479	3.50306	3.42668	3.55046	3.7422	23	Map205	>tr|Q8IMF5|Q8IMF5_DROME Microtubule-associated protein 205, isoform B OS=Drosophila melanogaster GN=Map205 PE=4 SV=1;>sp|P23226|MA205_DROME 205 kDa microtubule-associated protein OS=Drosophila melanogaster GN=Map205 PE=1 SV=2
0.46009	-1.86009	-1.81527	0.575545	0.498964	0.549455	-1.61308		0.463816	0.522173	0.581247	0.391863	0.818326	0.632491	8	CG8243;CG8243-RA	>tr|Q8SWV3|Q8SWV3_DROME RE02759p OS=Drosophila melanogaster GN=CG8243 PE=2 SV=1;>tr|A1Z7K6|A1Z7K6_DROME CG8243 OS=Drosophila melanogaster GN=CG8243-RA PE=2 SV=1
1.14515	-1.86045	-1.70361	1.33545	1.15414	0.882095	-1.9302		0.783772	0.240731	0.835056	-1.92361	1.09736	1.38177	4	RpLP1	>sp|P08570|RLA1_DROME 60S acidic ribosomal protein P1 OS=Drosophila melanogaster GN=RpLP1 PE=1 SV=2;>tr|M9PBK5|M9PBK5_DROME Ribosomal protein LP1, isoform B OS=Drosophila melanogaster GN=RpLP1 PE=3 SV=1
-1.43606	-2.18174	-1.58969	0.362361	0.709085	-0.288016	-1.99697		-2.04188	-1.92361	-1.70931	-1.86828	-1.92361	-1.60531	5	CG10103	>tr|M9PEJ2|M9PEJ2_DROME CG10103, isoform D OS=Drosophila melanogaster GN=CG10103 PE=4 SV=1;>tr|M9PHL4|M9PHL4_DROME CG10103, isoform E OS=Drosophila melanogaster GN=CG10103 PE=4 SV=1;>tr|M9PES8|M9PES8_DROME CG10103, isoform C OS=Drosophila melanogaster GN=C
-2.33799	-1.72389	-1.86045	0.42658	0.715199	0.25967	-2.44126		-1.61186	-1.33224	-1.71691	-0.109582	0.00182273	-0.0959279	8	nocte	>tr|M9PE74|M9PE74_DROME No circadian temperature entrainment, isoform D OS=Drosophila melanogaster GN=nocte PE=4 SV=1;>tr|Q9W2U7|Q9W2U7_DROME LP18708p OS=Drosophila melanogaster GN=nocte PE=2 SV=4
