# Supplementary material for: Trafficking of siRNA precursors by the dsRBD protein Blanks in Drosophila
Source: Nucleic Acids Res. 2020 Feb 6;48(7):3906–21. doi: 10.1093/nar/gkaa072 (PMC7144943; doi:10.1093/nar/gkaa072)
Supplement: gkaa072_Supplemental_Files [file gkaa072_supplemental_files.zip › Supplementary_table_4.xlsx]

## Sheet: bepsiRNA loci flies
														read counts					normalized values (ppm)
chromosome	begin	end	FBgn gene A		orientation	chromosome	begin	end	FBgn gene B	orientation	Name gene A	Name gene B		blanks mutant (minos)	wt Blanks	NLS Blanks	NLS Blanks dsRBD2 mut.		blanks mutant (minos)	wt Blanks	NLS Blanks	NLS Blanks dsRBD2 mut.
3L	21210214	21216050	FBgn0037060	255	+	3L	21215994	21216838	FBgn0037061	-	CG10508	CG12975		3	9120	19	3		3.96353	5193.7	11.751	3.97419
3L	11777072	11780484	FBgn0036205	255	+	3L	11774649	11790012	FBgn0015278	-	CG14131	Pi3K68D		3	795	334	10		3.96353	452.741	206.57	13.2473
2R	19425112	19430563	FBgn0012051	255	+	2R	19430658	19437258	FBgn0020440	-	CalpA	Fak		1	170	111	4		1.32118	96.8125	68.6505	5.29893
2R	16226500	16229868	FBgn0034094	255	+	2R	16223217	16230679	FBgn0034093	-	Tsf3	CG15706		1	158	60	5		1.32118	89.9787	37.1084	6.62366
2R	10117693	10121450	FBgn0033486	255	+	2R	10121485	10122573	FBgn0010531	-	dmpd	Ccs		1	144	123	4		1.32118	82.0059	76.0722	5.29893
2R	7932428	7936839	FBgn0026722	255	+	2R	7936865	7939113	FBgn0033235	-	drosha	CG8728		2	285	97	4		2.64235	162.303	59.9919	5.29893
2R	10437984	10465700	FBgn0001122	255	+	2R	10449349	10458891	FBgn0033524	-	Galphao	Cyp49a1		2	276	165	2		2.64235	157.178	102.048	2.64946
2R	19129588	19133705	FBgn0027535	255	+	2R	19133726	19137168	FBgn0034418	-	botv	CG15118		2	273	140	1		2.64235	155.469	86.5862	1.32473
2R	17869026	17869856	FBgn0265590	255	+	2R	17866177	17872014	FBgn0034282	-	lncRNA:CR44417	Mapmodulin		2	264	73	3		2.64235	150.344	45.1485	3.97419
3R	8824410	8827278	FBgn0037638	255	+	3R	8827067	8931895	FBgn0262614	-	CG8379	pyd		5	660	322	15		6.60588	375.86	199.148	19.871
2R	11899516	11901393	FBgn0033665	255	+	2R	11895996	11903917	FBgn0260959	-	Zip48C	MCPH1		4	513	170	7		5.28471	292.146	105.14	9.27312
X	15844475	15847857	FBgn0030699	255	+	X	15847858	15849257	FBgn0014391	-	CG8578	sun		3	380	110	2		3.96353	216.404	68.032	2.64946
2L	6491060	6496987	FBgn0051638	255	+	2L	6492973	6494531	FBgn0031824	-	CG31638	CG9547		1	126	52	9		1.32118	71.7551	32.1606	11.9226
2R	12589238	12591394	FBgn0050055	255	+	2R	12575239	12592916	FBgn0022764	-	lncRNA:CR30055	Sin3A		2	242	107	3		2.64235	137.815	66.1766	3.97419
2R	7714922	7716780	FBgn0033216	255	+	2R	7716806	7735621	FBgn0042135	-	CG1946	Gdap2		1	120	34	0		1.32118	68.3382	21.0281	0
2R	17005450	17007500	FBgn0034179	255	+	2R	17007673	17015893	FBgn0034180	-	CG6805	Ehbp1		1	114	91	2		1.32118	64.9213	56.281	2.64946
4	1147465	1169238	FBgn0039925	255	+	4	1137829	1162157	FBgn0052017	-	Kif3C	CG32017		1	112	42	3		1.32118	63.7823	25.9759	3.97419
3R	6646888	6656047	FBgn0010355	255	+	3R	6656029	6657781	FBgn0026566	-	Taf1	CG1307		6	603	364	14		7.92706	343.4	225.124	18.5462
2R	9836984	9838480	FBgn0033449	255	+	2R	9838433	9839499	FBgn0033450	-	CG1663	Lsm11		1	99	48	0		1.32118	56.379	29.6867	0
X	10478837	10481942	FBgn0030208	255	+	X	10482027	10487204	FBgn0052687	-	PPP4R2r	CG32687		1	95	42	3		1.32118	54.1011	25.9759	3.97419
3R	5219656	5221547	FBgn0037297	255	+	3R	5221631	5223364	FBgn0037298	-	CG1116	Sccpdh1		1	93	84	1		1.32118	52.9621	51.9517	1.32473
3R	21875292	21877787	FBgn0038912	255	+	3R	21877869	21878685	FBgn0083984	-	CG6656	CG34148		1	84	33	1		1.32118	47.8368	20.4096	1.32473
2R	12145709	12152751	FBgn0033686	255	+	2R	12146023	12151056	FBgn0027504	-	Hen1	CG8878		7	585	223	26		9.24824	333.149	137.919	34.443
3R	16443206	16445009	FBgn0038429	255	+	3R	16445006	16453820	FBgn0044826	-	CG14882	Pak3		1	81	36	4		1.32118	46.1283	22.265	5.29893
3L	20836181	20837152	FBgn0037030	255	+	3L	20836111	20837134	FBgn0266933	-	CG3288	asRNA:CR45384		1	75	34	1		1.32118	42.7114	21.0281	1.32473
3R	17072731	17073794	FBgn0038474	255	+	3R	17073941	17079944	FBgn0038475	-	mRpS11	Keap1		2	150	70	2		2.64235	85.4228	43.2931	2.64946
2L	19586622	19732068	FBgn0000464	255	+	2L	19600696	19605489	FBgn0266313	-	Lar	lncRNA:CR44978		10	743	217	6		13.2118	423.127	134.209	7.94839
2L	19586622	19732068	FBgn0000464	255	+	2L	19642329	19642600	FBgn0266314	-	Lar	lncRNA:CR44979		10	743	217	6		13.2118	423.127	134.209	7.94839
2L	19586622	19732068	FBgn0000464	255	+	2L	19699378	19700967	FBgn0005590	-	Lar	scw		10	743	217	6		13.2118	423.127	134.209	7.94839
2L	19586622	19732068	FBgn0000464	255	+	2L	19732079	19735979	FBgn0032815	-	Lar	CG10462		10	743	217	6		13.2118	423.127	134.209	7.94839
3R	9559759	9561532	FBgn0027950	255	+	3R	9561582	9563672	FBgn0037710	-	MBD-like	CG9393		1	73	45	2		1.32118	41.5724	27.8313	2.64946
X	23068300	23081143	FBgn0039941	255	+	X	23080758	23082708	FBgn0039942	-	CG17167	CG17163		2	144	42	5		2.64235	82.0059	25.9759	6.62366
X	629772	633632	FBgn0001341	255	+	X	633621	635544	FBgn0020381	-	Mybbp1A	Dredd		1	70	24	0		1.32118	39.864	14.8433	0
4	314922	331386	FBgn0052850	255	+	4	328192	358916	FBgn0259214	-	CG32850	PMCA		13	900	264	17		17.1753	512.537	163.277	22.5204
3R	5474898	5485392	FBgn0037332	255	+	3R	5478389	5483905	FBgn0015402	-	Hcs	ksr		12	817	482	14		15.8541	465.269	298.104	18.5462
3R	5517116	5539410	FBgn0010051	255	+	3R	5508841	5523327	FBgn0010399	-	Itpr	Nmdar1		12	788	372	15		15.8541	448.754	230.072	19.871
3R	5517116	5539410	FBgn0010051	255	+	3R	5522298	5523119	FBgn0264427	-	Itpr	CG43845		12	788	372	15		15.8541	448.754	230.072	19.871
3R	5517116	5539410	FBgn0010051	255	+	3R	5539509	5547774	FBgn0037336	-	Itpr	CG2519		12	788	372	15		15.8541	448.754	230.072	19.871
3L	9704330	9710328	FBgn0036032	255	+	3L	9710421	9713826	FBgn0040475	-	CG16711	SH3PX1		5	317	164	3		6.60588	180.527	101.43	3.97419
2R	9594044	9599504	FBgn0050338	255	+	2R	9587952	9599731	FBgn0261016	-	CG30338	clos		1	63	39	0		1.32118	35.8776	24.1204	0
2R	24763166	24766749	FBgn0035059	255	+	2R	24766717	24768171	FBgn0027590	-	CG3894	GstE12		17	1067	537	24		22.46	607.641	332.12	31.7936
X	2708683	2711667	FBgn0024997	255	+	X	2711755	2713959	FBgn0024998	-	CG2681	CG2685		1	62	30	1		1.32118	35.3081	18.5542	1.32473
3R	29055926	29059203	FBgn0039631	255	+	3R	29059271	29062974	FBgn0039632	-	Sirt7	Cul5		1	61	38	3		1.32118	34.7386	23.502	3.97419
2R	10026838	10030667	FBgn0033473	255	+	2R	10028442	10032892	FBgn0033474	-	CG12128	CG1407		3	183	71	7		3.96353	104.216	43.9116	9.27312
4	879373	884751	FBgn0264821	255	+	4	867823	912330	FBgn0025726	-	asRNA:CR44029	unc-13		9	547	132	9		11.8906	311.508	81.6384	11.9226
2R	6214567	6240601	FBgn0263144	255	+	2R	6216196	6218618	FBgn0265044	-	bin3	lncRNA:CR44161		20	1215	739	25		26.4235	691.924	457.051	33.1183
2R	9242319	9244409	FBgn0033397	255	+	2R	9227784	9247248	FBgn0010114	-	Cyp4p3	hig		2	121	28	1		2.64235	68.9077	17.3172	1.32473
3R	17054006	17070407	FBgn0020493	255	+	3R	17070522	17072674	FBgn0038473	-	Dad	Ns1		5	296	141	12		6.60588	168.568	87.2047	15.8968
2L	2580291	2581422	FBgn0031437	255	+	2L	2581280	2585429	FBgn0026479	-	Arpc5	Drp1		6	351	158	12		7.92706	199.889	97.7187	15.8968
2R	6636511	6642357	FBgn0042085	255	+	2R	6642417	6645097	FBgn0033079	-	Bap170	Fmo-2		4	233	114	2		5.28471	132.69	70.5059	2.64946
2L	7666046	7689458	FBgn0040299	255	+	2L	7642004	7675077	FBgn0264087	-	Myo28B1	Slob		3	174	89	8		3.96353	99.0904	55.0441	10.5979
2L	7666046	7689458	FBgn0040299	255	+	2L	7684481	7685340	FBgn0264997	-	Myo28B1	lncRNA:CR44148		3	174	89	8		3.96353	99.0904	55.0441	10.5979
2L	7666046	7689458	FBgn0040299	255	+	2L	7689310	7691060	FBgn0031929	-	Myo28B1	CG18585		3	174	89	8		3.96353	99.0904	55.0441	10.5979
2R	7939955	7941869	FBgn0050379	255	+	2R	7942042	7955881	FBgn0033236	-	CG30379	CG14764		1	57	7	1		1.32118	32.4607	4.32931	1.32473
3R	7891330	7901146	FBgn0260005	255	+	3R	7889276	7902666	FBgn0037529	-	wtrw	mRpS9		5	284	115	3		6.60588	161.734	71.1244	3.97419
3R	13011648	13026274	FBgn0020496	255	+	3R	13026282	13030658	FBgn0038111	-	CtBP	CG46281		20	1134	372	16		26.4235	645.796	230.072	21.1957
X	14201361	14224731	FBgn0026713	255	+	X	14203960	14211456	FBgn0040153	-	l(1)G0007	l(1)G0469		22	1238	549	42		29.0659	705.023	339.542	55.6387
X	14201361	14224731	FBgn0026713	255	+	X	14224646	14225878	FBgn0030551	-	l(1)G0007	CG11674		22	1238	549	42		29.0659	705.023	339.542	55.6387
2L	473012	476169	FBgn0027592	255	+	2L	476445	479687	FBgn0043364	-	MED15	cbt		5	275	126	7		6.60588	156.608	77.9276	9.27312
3R	31669464	31677970	FBgn0039863	255	+	3R	31678146	31679879	FBgn0039864	-	CG1815	CG11550		3	163	113	5		3.96353	92.8261	69.8874	6.62366
2R	17431031	17432218	FBgn0034217	255	+	2R	17432172	17444937	FBgn0027506	-	Lhr	EDTP		1	54	27	2		1.32118	30.7522	16.6988	2.64946
X	17632088	17633508	FBgn0030853	255	+	X	17633690	17636043	FBgn0030854	-	ND-24	CG8289		6	321	202	7		7.92706	182.805	124.932	9.27312
2R	9848060	9850641	FBgn0033454	255	+	2R	9850702	9861542	FBgn0027580	-	CG1671	PCB		1	53	41	12		1.32118	30.1827	25.3574	15.8968
2R	10152716	10154344	FBgn0266626	255	+	2R	10145896	10192393	FBgn0033494	-	asRNA:CR45133	KCNQ		3	156	139	4		3.96353	88.8397	85.9677	5.29893
2R	18621540	18622985	FBgn0034365	255	+	2R	18620465	18625043	FBgn0034366	-	CG5335	Atg7		1	52	22	2		1.32118	29.6132	13.6064	2.64946
3L	19818173	19830685	FBgn0013799	255	+	3L	19830863	19834303	FBgn0003744	-	Deaf1	trc		3	156	74	3		3.96353	88.8397	45.767	3.97419
X	14226288	14227948	FBgn0030552	255	+	X	14228059	14234065	FBgn0259166	-	mRpL38	CG42271		3	154	62	12		3.96353	87.7007	38.3453	15.8968
3R	22609484	22610714	FBgn0038993	255	+	3R	22608669	22613655	FBgn0051156	-	CG13843	CG31156		2	102	72	5		2.64235	58.0875	44.53	6.62366
3R	24058286	24062814	FBgn0040283	255	+	3R	24063076	24108959	FBgn0053100	-	SMC1	eIF4EHP		1	51	26	2		1.32118	29.0437	16.0803	2.64946
X	15297765	15319073	FBgn0261703	255	+	X	15297311	15298216	FBgn0265611	-	gce	asRNA:CR44429		1	51	43	4		1.32118	29.0437	26.5943	5.29893
X	15297765	15319073	FBgn0261703	255	+	X	15315055	15317966	FBgn0266276	-	gce	asRNA:CR44961		1	51	43	4		1.32118	29.0437	26.5943	5.29893
2R	9610463	9615616	FBgn0264878	255	+	2R	9611138	9683857	FBgn0033438	-	asRNA:CR44069	Mmp2		1	50	18	5		1.32118	28.4743	11.1325	6.62366
2R	13861996	13864155	FBgn0033884	255	+	2R	13860348	13862001	FBgn0033883	-	CG13344	CG16935		1	50	28	3		1.32118	28.4743	17.3172	3.97419
2R	13861996	13864155	FBgn0033884	255	+	2R	13864236	13942109	FBgn0013733	-	CG13344	shot		1	50	28	3		1.32118	28.4743	17.3172	3.97419
X	17861001	17862774	FBgn0030878	255	+	X	17862696	17887221	FBgn0259168	-	CG6769	mnb		4	199	90	3		5.28471	113.328	55.6626	3.97419
3L	2589413	2595589	FBgn0016794	255	+	3L	2595841	2599578	FBgn0028504	-	dos	CG12182		3	149	67	15		3.96353	84.8533	41.4377	19.871
2L	3332813	3334789	FBgn0031523	255	+	2L	3334874	3354828	FBgn0020445	-	CG15408	E23		2	99	44	0		2.64235	56.379	27.2128	0
3L	247490	250304	FBgn0052476	255	+	3L	250228	257953	FBgn0024806	-	mthl14	DIP2		6	297	96	4		7.92706	169.137	59.3734	5.29893
3R	27938244	27942777	FBgn0039560	255	+	3R	27942795	27948020	FBgn0039561	-	BOD1	mfrn		2	98	81	3		2.64235	55.8095	50.0963	3.97419
3R	31800962	31802773	FBgn0039879	255	+	3R	31799633	31805277	FBgn0250755	-	Ir100a	CG42233		2	98	38	4		2.64235	55.8095	23.502	5.29893
2R	24537420	24558960	FBgn0035023	255	+	2R	24533373	24556299	FBgn0035021	-	ITP	CG4622		3	143	66	6		3.96353	81.4364	40.8192	7.94839
2R	24537420	24558960	FBgn0035023	255	+	2R	24558966	24561086	FBgn0016687	-	ITP	Nurf-38		3	143	66	6		3.96353	81.4364	40.8192	7.94839
3R	24341550	24343824	FBgn0011581	255	+	3R	24343894	24348790	FBgn0039186	-	Ms	CG5746		3	140	68	0		3.96353	79.7279	42.0561	0
2R	7944525	7947075	FBgn0085460	255	+	2R	7942042	7955881	FBgn0033236	-	CG34431	CG14764		2	93	15	2		2.64235	52.9621	9.27709	2.64946
2L	476219	540559	FBgn0003963	255	+	2L	476445	479687	FBgn0043364	-	ush	cbt		14	650	349	13		18.4965	370.165	215.847	17.2215
2L	476219	540559	FBgn0003963	255	+	2L	540598	542579	FBgn0010602	-	ush	lwr		14	650	349	13		18.4965	370.165	215.847	17.2215
3R	5564864	5567434	FBgn0037341	255	+	3R	5567501	5568614	FBgn0037342	-	CG12746	CG2931		1	46	36	4		1.32118	26.1963	22.265	5.29893
3R	7143486	7144294	FBgn0261702	255	+	3R	7143728	7144294	FBgn0037477	-	asRNA:CR42738	CG14610		4	184	21	15		5.28471	104.785	12.9879	19.871
X	15788896	15793631	FBgn0026374	255	+	X	15793720	15796027	FBgn0030693	-	Rhp	CG8974		1	46	23	1		1.32118	26.1963	14.2249	1.32473
3L	14992288	14997982	FBgn0036461	255	+	3L	14997980	14999665	FBgn0036462	-	Zip71B	mRpL39		8	365	119	18		10.5694	207.862	73.5983	23.8452
X	9142492	9147893	FBgn0030091	255	+	X	9148079	9149070	FBgn0030092	-	CG7065	fh		2	90	41	4		2.64235	51.2537	25.3574	5.29893
3R	20621937	20628914	FBgn0001169	255	+	3R	20628971	20634731	FBgn0015279	-	H	Pi3K92E		10	449	205	9		13.2118	255.699	126.787	11.9226
X	6661646	6668257	FBgn0062413	255	+	X	6668538	6673972	FBgn0029887	-	Ctr1A	CG3198		4	178	37	7		5.28471	101.368	22.8835	9.27312
X	1669569	1673607	FBgn0001189	255	+	X	1673109	1692767	FBgn0023531	-	hfw	CG32809		6	265	90	13		7.92706	150.914	55.6626	17.2215
2L	10232506	10234449	FBgn0032198	255	+	2L	10234584	10238316	FBgn0051720	-	eEF1delta	mthl15		1	44	35	4		1.32118	25.0573	21.6465	5.29893
2L	13261007	13284042	FBgn0264894	255	+	2L	13264995	13265875	FBgn0051848	-	CG44085	CG31848		10	438	248	20		13.2118	249.435	153.381	26.4946
2L	13261007	13284042	FBgn0264894	255	+	2L	13283911	13286461	FBgn0028406	-	CG44085	Drep4		10	438	248	20		13.2118	249.435	153.381	26.4946
2R	18160719	18164745	FBgn0034308	255	+	2R	18164693	18167139	FBgn0034310	-	Naus	Nup75		3	131	83	8		3.96353	74.6026	51.3332	10.5979
2R	13500620	13506010	FBgn0033845	255	+	2R	13495221	13502840	FBgn0004638	-	mars	drk		2	87	71	7		2.64235	49.5452	43.9116	9.27312
2R	9881395	9882604	FBgn0267023	255	+	2R	9876231	9882356	FBgn0033460	-	asRNA:CR45467	Sec24AB		1	43	33	3		1.32118	24.4879	20.4096	3.97419
2R	9881395	9882604	FBgn0267023	255	+	2R	9882571	9891688	FBgn0033463	-	asRNA:CR45467	CG1513		1	43	33	3		1.32118	24.4879	20.4096	3.97419
2R	15115235	15144782	FBgn0015371	255	+	2R	15144967	15145518	FBgn0262954	-	chn	Rpb12		1	43	31	1		1.32118	24.4879	19.1727	1.32473
3L	1034696	1036297	FBgn0035181	255	+	3L	1036368	1101088	FBgn0004870	-	CG9205	bab1		1	43	45	0		1.32118	24.4879	27.8313	0
3L	1034696	1036297	FBgn0035181	255	+	3L	995981	1034874	FBgn0024277	-	CG9205	trio		1	43	45	0		1.32118	24.4879	27.8313	0
3R	22587754	22608841	FBgn0051158	255	+	3R	22608669	22613655	FBgn0051156	-	Efa6	CG31156		12	516	240	14		15.8541	293.854	148.433	18.5462
3R	27251111	27256462	FBgn0011289	255	+	3R	27251130	27253181	FBgn0010441	-	TfIIA-L	pll		2	86	61	9		2.64235	48.9757	37.7268	11.9226
3R	27251111	27256462	FBgn0011289	255	+	3R	27256594	27264054	FBgn0010328	-	TfIIA-L	woc		2	86	61	9		2.64235	48.9757	37.7268	11.9226
2R	15934824	15935937	FBgn0034050	255	+	2R	15935892	15940072	FBgn0034051	-	bug	Mlf		5	212	133	15		6.60588	120.731	82.2569	19.871
2R	12572067	12575298	FBgn0033755	255	+	2R	12575239	12592916	FBgn0022764	-	ClC-b	Sin3A		14	588	276	18		18.4965	334.857	170.698	23.8452
2L	19424049	19429223	FBgn0032779	255	+	2L	19400752	19426595	FBgn0041789	-	Alp12	Pax		10	419	252	7		13.2118	238.614	155.855	9.27312
2R	6696738	6699468	FBgn0014009	255	+	2R	6699694	6715891	FBgn0033095	-	Rab2	chk		4	167	68	10		5.28471	95.104	42.0561	13.2473
2R	6696738	6699468	FBgn0014009	255	+	2R	6699694	6715891	FBgn0266525	-	Rab2	CG45092		4	167	68	10		5.28471	95.104	42.0561	13.2473
2L	7821150	7825349	FBgn0027515	255	+	2L	7821033	7821342	FBgn0266360	-	CG7115	asRNA:CR45008		4	164	77	9		5.28471	93.3956	47.6224	11.9226
2L	7821150	7825349	FBgn0027515	255	+	2L	7825346	7827314	FBgn0020618	-	CG7115	Rack1		4	164	77	9		5.28471	93.3956	47.6224	11.9226
2R	15204653	15206333	FBgn0033997	255	+	2R	15206526	15213633	FBgn0033998	-	Ir51a	row		1	41	18	1		1.32118	23.3489	11.1325	1.32473
2R	16143146	16145905	FBgn0027091	255	+	2R	16145903	16148718	FBgn0029175	-	CysRS	sotv		1	41	47	4		1.32118	23.3489	29.0682	5.29893
3L	11070525	11073347	FBgn0263241	255	+	3L	11073291	11074387	FBgn0010741	-	Mocs1	Pfdn2		4	164	88	5		5.28471	93.3956	54.4256	6.62366
3L	20771527	20776930	FBgn0016696	255	+	3L	20776765	20778263	FBgn0037019	-	Pitslre	Pex16		16	656	256	16		21.1388	373.582	158.329	21.1957
3R	24227022	24228537	FBgn0039170	255	+	3R	24228341	24230034	FBgn0039172	-	CG13609	Spase22-23		1	41	14	2		1.32118	23.3489	8.65862	2.64946
3L	3148645	3158407	FBgn0263108	255	+	3L	3158484	3159577	FBgn0266582	-	BtbVII	ND-30		20	818	470	28		26.4235	465.839	290.682	37.0925
3L	203729	205308	FBgn0024945	255	+	3L	202097	205843	FBgn0025592	-	NitFhit	Gk1		5	204	108	4		6.60588	116.175	66.7951	5.29893
X	8437056	8441263	FBgn0030038	255	+	X	8433922	8437819	FBgn0030037	-	CG1440	Miga		9	366	196	12		11.8906	208.432	121.221	15.8968
X	8437056	8441263	FBgn0030038	255	+	X	8441246	8442347	FBgn0030039	-	CG1440	CG12123		9	366	196	12		11.8906	208.432	121.221	15.8968
3L	11136048	11163983	FBgn0052082	255	+	3L	11149577	11150784	FBgn0036139	-	IRSp53	CG6216		5	203	96	2		6.60588	115.605	59.3734	2.64946
3L	11136048	11163983	FBgn0052082	255	+	3L	11163848	11164800	FBgn0264721	-	IRSp53	lncRNA:CR43989		5	203	96	2		6.60588	115.605	59.3734	2.64946
X	19625704	19626600	FBgn0031045	255	+	X	19626547	19638368	FBgn0087008	-	CG14212	e(y)3		3	121	44	0		3.96353	68.9077	27.2128	0
3R	25025234	25029350	FBgn0015240	255	+	3R	25029428	25033464	FBgn0039260	-	Hr96	Smg6		7	275	124	3		9.24824	156.608	76.6906	3.97419
2L	8145757	8158785	FBgn0263256	255	+	2L	8134246	8159637	FBgn0031990	-	CG43394	PAPLA1		2	78	61	17		2.64235	44.4198	37.7268	22.5204
3L	15980099	15981887	FBgn0036553	255	+	3L	15970081	15982868	FBgn0000212	-	CG17027	brm		2	78	29	0		2.64235	44.4198	17.9357	0
X	19261819	19273279	FBgn0040068	255	+	X	19266655	19268895	FBgn0031008	-	Vav	CG8010		6	234	122	7		7.92706	133.26	75.4537	9.27312
X	19261819	19273279	FBgn0040068	255	+	X	19273348	19276538	FBgn0052537	-	Vav	CG32537		6	234	122	7		7.92706	133.26	75.4537	9.27312
4	1126601	1137918	FBgn0039927	255	+	4	1137829	1162157	FBgn0052017	-	CG11155	CG32017		9	350	102	7		11.8906	199.32	63.0842	9.27312
X	15892115	15906715	FBgn0003392	255	+	X	15906821	15909675	FBgn0010315	-	shi	CycD		7	271	115	12		9.24824	154.33	71.1244	15.8968
2R	22330199	22332812	FBgn0016053	255	+	2R	22329725	22332071	FBgn0017482	-	pgc	T3dh		1	38	22	2		1.32118	21.6404	13.6064	2.64946
2L	9568889	9573571	FBgn0032130	255	+	2L	9573562	9576768	FBgn0028479	-	brwl	Mtpalpha		3	114	48	6		3.96353	64.9213	29.6867	7.94839
3R	9793294	9797753	FBgn0037757	255	+	3R	9797768	9801025	FBgn0037758	-	CG8516	CG9467		9	341	45	6		11.8906	194.194	27.8313	7.94839
X	20251337	20254690	FBgn0015789	255	+	X	20254691	20257198	FBgn0031099	-	Rab10	CG17065		6	227	143	5		7.92706	129.273	88.4416	6.62366
X	8838322	8872773	FBgn0030065	255	+	X	8873011	8898331	FBgn0011661	-	CG12075	Moe		2	75	57	2		2.64235	42.7114	35.2529	2.64946
3R	24038214	24042981	FBgn0039141	255	+	3R	24034361	24038846	FBgn0039140	-	spas	Miro		5	187	87	6		6.60588	106.494	53.8071	7.94839
3R	24038214	24042981	FBgn0039141	255	+	3R	24043055	24048264	FBgn0005649	-	spas	Rox8		5	187	87	6		6.60588	106.494	53.8071	7.94839
2L	9700809	9708882	FBgn0011207	255	+	2L	9702441	9705953	FBgn0051710	-	pelo	CG31710		4	149	71	5		5.28471	84.8533	43.9116	6.62366
2L	9700809	9708882	FBgn0011207	255	+	2L	9708920	9711270	FBgn0032138	-	pelo	CG4364		4	149	71	5		5.28471	84.8533	43.9116	6.62366
X	5908134	5913078	FBgn0029822	255	+	X	5913066	5916796	FBgn0029823	-	CG12236	Shmt		1	37	37	1		1.32118	21.071	22.8835	1.32473
2R	18412026	18421123	FBgn0027835	255	+	2R	18409795	18413598	FBgn0013983	-	Dp1	imd		31	1143	708	36		40.9565	650.922	437.879	47.6903
3R	8356977	8359963	FBgn0020249	255	+	3R	8359957	8362553	FBgn0037583	-	stck	CG9684		5	184	43	3		6.60588	104.785	26.5943	3.97419
3L	9411037	9413636	FBgn0035987	255	+	3L	9413595	9426757	FBgn0035989	-	Cpsf5	Tat		3	110	51	12		3.96353	62.6434	31.5421	15.8968
X	6756321	6770711	FBgn0029899	255	+	X	6758609	6759490	FBgn0263507	-	sov	lncRNA:CR43496		8	292	99	7		10.5694	166.29	61.2288	9.27312
2R	7832170	7835517	FBgn0040780	255	+	2R	7834811	7885981	FBgn0085390	-	Atg10	Dgk		4	144	53	6		5.28471	82.0059	32.7791	7.94839
X	258464	267252	FBgn0264507	255	+	X	258334	263998	FBgn0261446	-	asRNA:CR43906	CG13377		1	36	17	2		1.32118	20.5015	10.514	2.64946
X	258464	267252	FBgn0264507	255	+	X	265723	267027	FBgn0029518	-	asRNA:CR43906	CG13376		1	36	17	2		1.32118	20.5015	10.514	2.64946
X	22529963	22536370	FBgn0262866	255	+	X	22534830	22540382	FBgn0031194	-	S6kII	CG17598		7	252	97	8		9.24824	143.51	59.9919	10.5979
X	16593676	16595866	FBgn0267384	255	+	X	16595135	16599214	FBgn0030761	-	Ubc7	CG9784		4	143	68	4		5.28471	81.4364	42.0561	5.29893
2L	7466542	7472492	FBgn0031918	255	+	2L	7472512	7496306	FBgn0260486	-	CG6055	Ziz		2	71	56	8		2.64235	40.4334	34.6345	10.5979
2L	19424049	19430269	FBgn0032780	255	+	2L	19400752	19426595	FBgn0041789	-	CG13085	Pax		12	426	263	9		15.8541	242.601	162.658	11.9226
X	18843662	18855857	FBgn0085451	255	+	X	18846388	18848565	FBgn0030966	-	htk	shop		11	387	194	9		14.5329	220.391	119.984	11.9226
X	18843662	18855857	FBgn0085451	255	+	X	18855872	18857756	FBgn0030968	-	htk	CG7322		11	387	194	9		14.5329	220.391	119.984	11.9226
X	1681565	1684890	FBgn0029587	255	+	X	1673109	1692767	FBgn0023531	-	CG14797	CG32809		2	70	43	0		2.64235	39.864	26.5943	0
3L	21501420	21503958	FBgn0037090	255	+	3L	21497548	21507537	FBgn0264561	-	Est-Q	Glg1		7	242	87	4		9.24824	137.815	53.8071	5.29893
3R	7074858	7077980	FBgn0037468	255	+	3R	7074775	7075486	FBgn0267568	-	CG1943	asRNA:CR45908		8	274	117	11		10.5694	156.039	72.3613	14.572
3R	7074858	7077980	FBgn0037468	255	+	3R	7077903	7080386	FBgn0010774	-	CG1943	Ref1		8	274	117	11		10.5694	156.039	72.3613	14.572
2L	19518823	19525452	FBgn0032798	255	+	2L	19525433	19526367	FBgn0032799	-	CG10132	CG10166		1	34	14	0		1.32118	19.3625	8.65862	0
X	19704175	19706416	FBgn0031062	255	+	X	19701926	19704258	FBgn0031061	-	CG14230	CG14232		1	34	21	1		1.32118	19.3625	12.9879	1.32473
X	19704175	19706416	FBgn0031062	255	+	X	19706417	19713044	FBgn0040089	-	CG14230	meso18E		1	34	21	1		1.32118	19.3625	12.9879	1.32473
2L	1177689	1182453	FBgn0031319	255	+	2L	1182296	1184019	FBgn0031320	-	CG4896	CG5126		16	542	313	27		21.1388	308.661	193.582	35.7677
2R	21481926	21487106	FBgn0026369	255	+	2R	21487166	21497928	FBgn0010470	-	Sara	Fkbp14		8	271	127	15		10.5694	154.33	78.546	19.871
2R	13849881	13852982	FBgn0050485	255	+	2R	13852946	13854330	FBgn0033879	-	CG30485	Echs1		1	33	34	11		1.32118	18.793	21.0281	14.572
2R	16264651	16266958	FBgn0015925	255	+	2R	16266959	16271970	FBgn0001308	-	csul	Khc		3	99	33	0		3.96353	56.379	20.4096	0
3L	15105881	15110729	FBgn0266441	255	+	3L	15108000	15108934	FBgn0264702	-	CG45071	asRNA:CR43971		2	66	47	7		2.64235	37.586	29.0682	9.27312
3R	9747874	9751093	FBgn0005777	255	+	3R	9751087	9754685	FBgn0037741	-	PpD3	CG16908		1	33	34	6		1.32118	18.793	21.0281	7.94839
3R	26717870	26719805	FBgn0039450	255	+	3R	26719846	26725215	FBgn0039451	-	Yif1	CG6420		1	33	27	8		1.32118	18.793	16.6988	10.5979
X	9158621	9159374	FBgn0040467	255	+	X	9159513	9160051	FBgn0040931	-	Dlip1	CG9034		1	33	13	0		1.32118	18.793	8.04015	0
X	15799425	15800960	FBgn0030694	255	+	X	15801152	15803879	FBgn0030695	-	CG15602	PGRP-LE		1	33	28	3		1.32118	18.793	17.3172	3.97419
2R	13954194	13955663	FBgn0050481	255	+	2R	13943386	13958088	FBgn0262739	-	mRpL53	AGO1		3	96	78	4		3.96353	54.6706	48.2409	5.29893
2R	13954194	13955663	FBgn0053155	255	+	2R	13943386	13958088	FBgn0262739	-	CG33155	AGO1		3	96	78	4		3.96353	54.6706	48.2409	5.29893
3R	4437386	4441327	FBgn0037252	255	+	3R	4441414	4462882	FBgn0051522	-	CG14650	CG31522		3	96	59	5		3.96353	54.6706	36.4899	6.62366
2L	1704901	1706961	FBgn0011570	255	+	2L	1707131	1710420	FBgn0031356	-	cpb	CG17660		2	64	30	13		2.64235	36.4471	18.5542	17.2215
3R	14879456	14882630	FBgn0038268	255	+	3R	14882497	14886245	FBgn0038269	-	CG3631	Rrp6		1	32	19	1		1.32118	18.2235	11.751	1.32473
X	1466133	1468691	FBgn0026872	255	+	X	1468692	1469816	FBgn0052808	-	CG14777	CG32808		2	64	28	1		2.64235	36.4471	17.3172	1.32473
3R	22750900	22776373	FBgn0039025	255	+	3R	22758809	22761075	FBgn0039022	-	Usp12-46	Nepl13		12	382	206	9		15.8541	217.543	127.405	11.9226
3R	22750900	22776373	FBgn0039025	255	+	3R	22761439	22763710	FBgn0039023	-	Usp12-46	Nepl14		12	382	206	9		15.8541	217.543	127.405	11.9226
3R	22750900	22776373	FBgn0039025	255	+	3R	22763959	22766171	FBgn0039024	-	Usp12-46	Nepl15		12	382	206	9		15.8541	217.543	127.405	11.9226
3R	22750900	22776373	FBgn0039025	255	+	3R	22766731	22767698	FBgn0040588	-	Usp12-46	CG13841		12	382	206	9		15.8541	217.543	127.405	11.9226
3R	22750900	22776373	FBgn0039025	255	+	3R	22768120	22768732	FBgn0262537	-	Usp12-46	CG43091		12	382	206	9		15.8541	217.543	127.405	11.9226
3R	22750900	22776373	FBgn0039025	255	+	3R	22768882	22769666	FBgn0262538	-	Usp12-46	CG43092		12	382	206	9		15.8541	217.543	127.405	11.9226
3R	22750900	22776373	FBgn0039025	255	+	3R	22769774	22770306	FBgn0262539	-	Usp12-46	CG43093		12	382	206	9		15.8541	217.543	127.405	11.9226
3R	22750900	22776373	FBgn0039025	255	+	3R	22770612	22770986	FBgn0262540	-	Usp12-46	CG43094		12	382	206	9		15.8541	217.543	127.405	11.9226
3R	22750900	22776373	FBgn0039025	255	+	3R	22771155	22771769	FBgn0262541	-	Usp12-46	CG43095		12	382	206	9		15.8541	217.543	127.405	11.9226
3R	15268661	15270531	FBgn0038312	255	+	3R	15270431	15275240	FBgn0000283	-	Zip88E	Cp190		7	220	73	10		9.24824	125.287	45.1485	13.2473
3R	24152346	24154895	FBgn0039156	255	+	3R	24154825	24161497	FBgn0039157	-	CG6178	Myo95E		12	375	177	8		15.8541	213.557	109.47	10.5979
2L	6323766	6332788	FBgn0265778	255	+	2L	6332880	6338670	FBgn0031799	-	PDZ-GEF	Pez		13	404	232	16		17.1753	230.072	143.486	21.1957
3L	8137807	8142013	FBgn0002899	255	+	3L	8141867	8151812	FBgn0035844	-	mus301	CG13676		1	31	22	2		1.32118	17.654	13.6064	2.64946
3L	15097913	15113002	FBgn0266452	255	+	3L	15098533	15099501	FBgn0264704	-	CTPsyn	lncRNA:CR43973		3	93	74	18		3.96353	52.9621	45.767	23.8452
3L	15097913	15113002	FBgn0266452	255	+	3L	15100053	15102039	FBgn0264703	-	CTPsyn	CR43972		3	93	74	18		3.96353	52.9621	45.767	23.8452
3L	15097913	15113002	FBgn0266452	255	+	3L	15108000	15108934	FBgn0264702	-	CTPsyn	asRNA:CR43971		3	93	74	18		3.96353	52.9621	45.767	23.8452
3L	15161816	15162469	FBgn0036488	255	+	3L	15160875	15163627	FBgn0036489	-	CG6878	CG7011		1	31	27	1		1.32118	17.654	16.6988	1.32473
3L	22871812	22872106	FBgn0267631	255	+	3L	22868379	22872230	FBgn0010348	-	asRNA:CR45969	Arf79F		4	124	70	8		5.28471	70.6162	43.2931	10.5979
3L	22871812	22872106	FBgn0267631	255	+	3L	22872379	22873722	FBgn0267630	-	asRNA:CR45969	asRNA:CR45968		4	124	70	8		5.28471	70.6162	43.2931	10.5979
3R	11967707	11971685	FBgn0260743	255	+	3R	11971006	11974909	FBgn0260744	-	GC1	Tango9		1	31	16	2		1.32118	17.654	9.89556	2.64946
X	16350314	16356481	FBgn0003416	255	+	X	16356695	16359038	FBgn0005411	-	sl	U2af50		3	93	39	3		3.96353	52.9621	24.1204	3.97419
3L	12515058	12520953	FBgn0041775	255	+	3L	12521128	12524013	FBgn0020388	-	tral	Gcn5		14	431	226	15		18.4965	245.448	139.775	19.871
3R	24193831	24196879	FBgn0039165	255	+	3R	24196892	24221964	FBgn0011725	-	CG6204	twin		8	245	85	9		10.5694	139.524	52.5702	11.9226
3R	5856584	5857913	FBgn0028436	255	+	3R	5858082	5862404	FBgn0037391	-	ECSIT	CG2017		2	61	38	0		2.64235	34.7386	23.502	0
3R	11628758	11633205	FBgn0037924	255	+	3R	11633277	11650705	FBgn0262081	-	CG14712	Csk		10	305	138	9		13.2118	173.693	85.3492	11.9226
3R	18167756	18180048	FBgn0042693	255	+	3R	18179274	18183478	FBgn0261532	-	wrd	cdm		29	882	417	40		38.3141	502.286	257.903	52.9893
2R	7972174	7974098	FBgn0027054	255	+	2R	7974114	7991861	FBgn0033246	-	CSN4	ACC		5	152	103	4		6.60588	86.5617	63.7027	5.29893
2R	12474423	12487985	FBgn0033744	255	+	2R	12486718	12487377	FBgn0085263	-	Dh44-R2	CG34234		11	332	98	18		14.5329	189.069	60.6103	23.8452
2R	12474423	12487985	FBgn0033744	255	+	2R	12487450	12507332	FBgn0045063	-	Dh44-R2	fdl		11	332	98	18		14.5329	189.069	60.6103	23.8452
2L	13004479	13013196	FBgn0021796	255	+	2L	13013275	13019433	FBgn0032467	-	Tor	CG9934		13	392	236	6		17.1753	223.238	145.96	7.94839
3R	18984024	19022435	FBgn0026239	255	+	3R	19022457	19024029	FBgn0038672	-	gukh	CG6005		15	451	331	12		19.8177	256.838	204.714	15.8968
3L	20313631	20316576	FBgn0250791	255	+	3L	20315133	20317282	FBgn0264467	-	alphaSnap	asRNA:CR43875		2	60	54	8		2.64235	34.1691	33.3975	10.5979
3L	14762027	14767702	FBgn0036446	255	+	3L	14767702	14769282	FBgn0036447	-	CG9384	CG17173		6	178	124	8		7.92706	101.368	76.6906	10.5979
2L	6091411	6096497	FBgn0266445	255	+	2L	6096697	6098965	FBgn0031779	-	CG45075	CG9175		11	325	202	8		14.5329	185.083	124.932	10.5979
2L	21658734	21663697	FBgn0032956	255	+	2L	21663805	21677529	FBgn0032957	-	Cul2	CG2225		11	323	105	11		14.5329	183.944	64.9396	14.572
2R	16291452	16292268	FBgn0050100	255	+	2R	16288926	16291473	FBgn0263981	-	CG30100	asRNA:CR43730		1	29	11	3		1.32118	16.5151	6.8032	3.97419
2R	16291452	16292268	FBgn0050100	255	+	2R	16292263	16294129	FBgn0034109	-	CG30100	CG7747		1	29	11	3		1.32118	16.5151	6.8032	3.97419
2R	16291452	16292268	FBgn0259718	255	+	2R	16288926	16291473	FBgn0263981	-	CG42372	asRNA:CR43730		1	29	11	3		1.32118	16.5151	6.8032	3.97419
2R	16291452	16292268	FBgn0259718	255	+	2R	16292263	16294129	FBgn0034109	-	CG42372	CG7747		1	29	11	3		1.32118	16.5151	6.8032	3.97419
3L	9628675	9631794	FBgn0036020	255	+	3L	9627315	9629192	FBgn0036019	-	CG8336	Or67b		5	145	113	1		6.60588	82.5753	69.8874	1.32473
3L	9628675	9631794	FBgn0036020	255	+	3L	9631833	9679102	FBgn0016081	-	CG8336	fry		5	145	113	1		6.60588	82.5753	69.8874	1.32473
X	10473937	10477200	FBgn0030206	255	+	X	10461864	10474674	FBgn0261710	-	CG2889	nocte		1	29	25	1		1.32118	16.5151	15.4618	1.32473
X	10473937	10477200	FBgn0030206	255	+	X	10477259	10478492	FBgn0030207	-	CG2889	CG2887		1	29	25	1		1.32118	16.5151	15.4618	1.32473
X	5764552	5789575	FBgn0261610	255	+	X	5765854	5770779	FBgn0029804	-	CG42699	CG3097		6	173	141	11		7.92706	98.5209	87.2047	14.572
X	5764552	5789575	FBgn0261610	255	+	X	5773022	5776646	FBgn0259149	-	CG42699	CG42264		6	173	141	11		7.92706	98.5209	87.2047	14.572
X	5764552	5789575	FBgn0261610	255	+	X	5777194	5781619	FBgn0029807	-	CG42699	CG3108		6	173	141	11		7.92706	98.5209	87.2047	14.572
3L	20384428	20391912	FBgn0011205	255	+	3L	20389852	20391386	FBgn0264572	-	fbl	asRNA:CR43944		22	633	359	31		29.0659	360.484	222.032	41.0667
3L	20384428	20391912	FBgn0011205	255	+	3L	20391684	20393552	FBgn0053969	-	fbl	CG33969		22	633	359	31		29.0659	360.484	222.032	41.0667
2R	22103176	22105962	FBgn0034694	255	+	2R	22106106	22122561	FBgn0243516	-	Plekhm1	Vrp1		3	86	39	3		3.96353	48.9757	24.1204	3.97419
3L	19871138	19881782	FBgn0036913	255	+	3L	19882050	19910214	FBgn0262519	-	Usp32	Mi-2		10	284	145	21		13.2118	161.734	89.6786	27.8194
3L	9888761	9893318	FBgn0025866	255	+	3L	9890815	9892108	FBgn0267535	-	CalpB	asRNA:CR45875		8	226	122	18		10.5694	128.704	75.4537	23.8452
3L	9888761	9893318	FBgn0025866	255	+	3L	9893187	9894742	FBgn0036056	-	CalpB	CG6709		8	226	122	18		10.5694	128.704	75.4537	23.8452
3L	9888761	9893318	FBgn0025866	255	+	3L	9893187	9894742	FBgn0036057	-	CalpB	Hez		8	226	122	18		10.5694	128.704	75.4537	23.8452
2L	20874113	20875539	FBgn0266316	255	+	2L	20871334	20918930	FBgn0032901	-	asRNA:CR44981	sky		1	28	15	1		1.32118	15.9456	9.27709	1.32473
2L	20874113	20875539	FBgn0266316	255	+	2L	20871334	20918930	FBgn0263996	-	asRNA:CR44981	CG43739		1	28	15	1		1.32118	15.9456	9.27709	1.32473
3L	8576807	8599616	FBgn0262508	255	+	3L	8599441	8600878	FBgn0017430	-	CG43078	Nelf-E		9	252	139	16		11.8906	143.51	85.9677	21.1957
3L	9451875	9452789	FBgn0266124	255	+	3L	9452802	9456280	FBgn0035997	-	ghi	phol		2	55	28	5		2.64235	31.3217	17.3172	6.62366
3R	22356684	22360710	FBgn0038947	255	+	3R	22360781	22362370	FBgn0038948	-	Sar1	PSR		10	275	190	8		13.2118	156.608	117.51	10.5979
X	1467492	1470613	FBgn0029580	255	+	X	1468692	1469816	FBgn0052808	-	CG14778	CG32808		2	55	42	1		2.64235	31.3217	25.9759	1.32473
3R	15333265	15338364	FBgn0038320	255	+	3R	15337907	15343255	FBgn0038321	-	Sra-1	CG6218		17	466	225	54		22.46	265.38	139.156	71.5355
3R	9711141	9714674	FBgn0016792	255	+	3R	9714622	9725614	FBgn0002431	-	dmt	hyd		6	164	73	4		7.92706	93.3956	45.1485	5.29893
2L	16262140	16263482	FBgn0028897	255	+	2L	16263555	16287729	FBgn0001994	-	CG4935	crp		1	27	5	1		1.32118	15.3761	3.09236	1.32473
3L	15583637	15585346	FBgn0036515	255	+	3L	15585430	15588174	FBgn0036516	-	AIMP2	CG7656		2	54	23	5		2.64235	30.7522	14.2249	6.62366
2R	7623241	7651786	FBgn0263077	255	+	2R	7631494	7635218	FBgn0266624	-	CG43340	asRNA:CR45131		17	456	282	34		22.46	259.685	174.409	45.0409
2R	7623241	7651786	FBgn0263077	255	+	2R	7651624	7655301	FBgn0033199	-	CG43340	CG17985		17	456	282	34		22.46	259.685	174.409	45.0409
4	467496	471475	FBgn0262731	255	+	4	469408	488993	FBgn0039908	-	CG33941	Asator		4	107	37	10		5.28471	60.9349	22.8835	13.2473
2L	4981613	4992701	FBgn0083962	255	+	2L	4992807	5009719	FBgn0053113	-	CG34126	Rtnl1		19	508	214	18		25.1024	289.298	132.353	23.8452
3R	23995658	23997543	FBgn0053108	255	+	3R	23997537	24031826	FBgn0020647	-	CG33108	KrT95D		2	53	13	1		2.64235	30.1827	8.04015	1.32473
2L	1080910	1085379	FBgn0031298	255	+	2L	1083090	1102503	FBgn0031299	-	Atg4a	CG4629		27	711	472	57		35.6718	404.904	291.919	75.5097
2L	1982216	1984513	FBgn0031379	255	+	2L	1984511	1987757	FBgn0001125	-	CG7289	Got2		3	79	58	4		3.96353	44.9893	35.8714	5.29893
2R	7962462	7969804	FBgn0027548	255	+	2R	7966028	7968023	FBgn0033243	-	nito	CG14763		24	629	275	25		31.7082	358.206	170.08	33.1183
2R	7962462	7969804	FBgn0027548	255	+	2R	7968128	7972002	FBgn0033244	-	nito	CG8726		24	629	275	25		31.7082	358.206	170.08	33.1183
2R	16017736	16024626	FBgn0034067	255	+	2R	16024627	16028160	FBgn0034068	-	CG8399	casp		6	157	99	9		7.92706	89.4092	61.2288	11.9226
2R	23713899	23734845	FBgn0034897	255	+	2R	23718797	23719935	FBgn0034898	-	Sesn	CG18128		7	183	80	4		9.24824	104.216	49.4778	5.29893
2R	23713899	23734845	FBgn0034897	255	+	2R	23720319	23721006	FBgn0266864	-	Sesn	lncRNA:CR45325		7	183	80	4		9.24824	104.216	49.4778	5.29893
2R	23713899	23734845	FBgn0034897	255	+	2R	23734032	23734140	FBgn0263543	-	Sesn	mir-4979		7	183	80	4		9.24824	104.216	49.4778	5.29893
2R	23713899	23734845	FBgn0034897	255	+	2R	23734903	23746828	FBgn0000562	-	Sesn	egl		7	183	80	4		9.24824	104.216	49.4778	5.29893
3R	4395548	4397547	FBgn0267661	255	+	3R	4395978	4397874	FBgn0037242	-	asRNA:CR45999	CG9855		20	522	275	38		26.4235	297.271	170.08	50.3398
2L	431226	448700	FBgn0004583	255	+	2L	448253	453023	FBgn0015924	-	ex	crq		13	339	179	21		17.1753	193.055	110.707	27.8194
2R	16008338	16013814	FBgn0034063	255	+	2R	16009400	16011437	FBgn0034062	-	CG8389	CG8388		5	130	93	17		6.60588	74.0331	57.518	22.5204
2R	16008338	16013814	FBgn0034063	255	+	2R	16013804	16014786	FBgn0010590	-	CG8389	Prosbeta1		5	130	93	17		6.60588	74.0331	57.518	22.5204
2R	18718113	18754674	FBgn0053147	255	+	2R	18727816	18730280	FBgn0034381	-	Hs3st-A	List		3	78	97	10		3.96353	44.4198	59.9919	13.2473
2R	18718113	18754674	FBgn0053147	255	+	2R	18739130	18741657	FBgn0050121	-	Hs3st-A	lncRNA:CR30121		3	78	97	10		3.96353	44.4198	59.9919	13.2473
2R	18718113	18754674	FBgn0053147	255	+	2R	18742516	18743625	FBgn0034382	-	Hs3st-A	CG18609		3	78	97	10		3.96353	44.4198	59.9919	13.2473
2R	18718113	18754674	FBgn0053147	255	+	2R	18743805	18744995	FBgn0034383	-	Hs3st-A	CG17821		3	78	97	10		3.96353	44.4198	59.9919	13.2473
3R	14801772	14804341	FBgn0038262	255	+	3R	14804091	14875487	FBgn0266756	-	CG14857	btsz		1	26	25	1		1.32118	14.8066	15.4618	1.32473
3R	28606078	28608371	FBgn0039589	255	+	3R	28607938	28635098	FBgn0039590	-	CG9986	CG10011		2	52	46	26		2.64235	29.6132	28.4497	34.443
2R	5653675	5656777	FBgn0027507	255	+	2R	5656405	5663221	FBgn0033029	-	CG1344	Not3		10	259	72	13		13.2118	147.497	44.53	17.2215
X	11092491	11094946	FBgn0027498	255	+	X	11089230	11095142	FBgn0267164	-	CG2061	asRNA:CR45604		3	77	56	1		3.96353	43.8504	34.6345	1.32473
3L	5360210	5362797	FBgn0035600	255	+	3L	5362883	5366224	FBgn0035601	-	Cyt-c1	Uev1A		7	179	121	1		9.24824	101.938	74.8352	1.32473
3R	13676548	13679429	FBgn0038167	255	+	3R	13675091	13676680	FBgn0038166	-	Lkb1	CG9588		17	434	263	14		22.46	247.157	162.658	18.5462
3R	13676548	13679429	FBgn0038167	255	+	3R	13679439	13687209	FBgn0038168	-	Lkb1	omd		17	434	263	14		22.46	247.157	162.658	18.5462
X	17636280	17639002	FBgn0030855	255	+	X	17639146	17652561	FBgn0026375	-	CG5800	RhoGAPp190		2	51	23	0		2.64235	29.0437	14.2249	0
2L	21665848	21666850	FBgn0267735	255	+	2L	21663805	21677529	FBgn0032957	-	asRNA:CR46066	CG2225		9	228	91	17		11.8906	129.843	56.281	22.5204
3L	16419596	16496559	FBgn0053158	255	+	3L	16422794	16451957	FBgn0261799	-	CG33158	dsx-c73A		4	101	68	6		5.28471	57.518	42.0561	7.94839
3L	16419596	16496559	FBgn0053158	255	+	3L	16470385	16483649	FBgn0004569	-	CG33158	aos		4	101	68	6		5.28471	57.518	42.0561	7.94839
3L	16419596	16496559	FBgn0053158	255	+	3L	16491837	16496235	FBgn0260388	-	CG33158	CG42514		4	101	68	6		5.28471	57.518	42.0561	7.94839
3L	16419596	16496559	FBgn0053158	255	+	3L	16491837	16543369	FBgn0263131	-	CG33158	CG43373		4	101	68	6		5.28471	57.518	42.0561	7.94839
3L	20376241	20382397	FBgn0036980	255	+	3L	20382404	20384108	FBgn0027565	-	RhoBTB	CG5498		8	201	113	11		10.5694	114.467	69.8874	14.572
3R	24295077	24314540	FBgn0259685	255	+	3R	24314659	24318418	FBgn0028471	-	crb	Nab2		10	251	145	10		13.2118	142.941	89.6786	13.2473
3L	9908119	9967297	FBgn0085385	255	+	3L	9966602	9968316	FBgn0036062	-	bma	CG6685		1	25	10	2		1.32118	14.2371	6.18473	2.64946
3L	11123347	11134662	FBgn0260795	255	+	3L	11131882	11132321	FBgn0052074	-	NaPi-III	CG32074		2	50	80	26		2.64235	28.4743	49.4778	34.443
X	2704570	2706216	FBgn0024996	255	+	X	2706150	2707426	FBgn0024995	-	eIF2Bbeta	CG2680		1	25	7	3		1.32118	14.2371	4.32931	3.97419
X	6844340	6847846	FBgn0029912	255	+	X	6847876	6849516	FBgn0029913	-	CG4557	Cht11		1	25	30	2		1.32118	14.2371	18.5542	2.64946
2R	14219897	14230619	FBgn0033913	255	+	2R	14230610	14235448	FBgn0261276	-	CG8468	Opa1		12	299	129	6		15.8541	170.276	79.783	7.94839
3R	31611045	31615374	FBgn0011655	255	+	3R	31596641	31612663	FBgn0039858	-	Med	CycG		17	420	204	33		22.46	239.184	126.168	43.7161
3R	31611045	31615374	FBgn0011655	255	+	3R	31615283	31616159	FBgn0039859	-	Med	CG11539		17	420	204	33		22.46	239.184	126.168	43.7161
2L	3023225	3026438	FBgn0031492	255	+	2L	3026251	3029167	FBgn0031493	-	CG3542	Sf3b2		3	74	64	14		3.96353	42.1419	39.5823	18.5462
3R	15986151	16004080	FBgn0003507	255	+	3R	16004320	16008072	FBgn0262028	-	srp	lncRNA:CR42839		6	148	64	3		7.92706	84.2838	39.5823	3.97419
3R	13264363	13270037	FBgn0003598	255	+	3R	13269136	13272010	FBgn0038129	-	Su(var)3-7	TBC1D5		21	516	230	18		27.7447	293.854	142.249	23.8452
3R	30004784	30010351	FBgn0016685	255	+	3R	30003680	30004860	FBgn0039735	-	Nlp	Nph		19	466	189	28		25.1024	265.38	116.891	37.0925
3R	30004784	30010351	FBgn0016685	255	+	3R	30006033	30009188	FBgn0039736	-	Nlp	CG7912		19	466	189	28		25.1024	265.38	116.891	37.0925
3R	30004784	30010351	FBgn0016685	255	+	3R	30010475	30015283	FBgn0039737	-	Nlp	CG7920		19	466	189	28		25.1024	265.38	116.891	37.0925
2R	7956149	7958253	FBgn0033240	255	+	2R	7958206	7960014	FBgn0033241	-	CG2906	CG2915		2	49	36	1		2.64235	27.9048	22.265	1.32473
3L	12790191	12796083	FBgn0261674	255	+	3L	12784428	12805115	FBgn0260945	-	CG42709	Atg1		8	195	138	27		10.5694	111.05	85.3492	35.7677
3L	4108185	4114156	FBgn0028484	255	+	3L	4114288	4122387	FBgn0035499	-	Ack	Chd64		5	121	89	11		6.60588	68.9077	55.0441	14.572
3R	7067400	7071623	FBgn0037466	255	+	3R	7071623	7074451	FBgn0037467	-	CG1965	Ufl1		5	121	81	4		6.60588	68.9077	50.0963	5.29893
3R	26461526	26470007	FBgn0039430	255	+	3R	26470077	26535216	FBgn0039431	-	CG5455	plum		5	121	82	8		6.60588	68.9077	50.7148	10.5979
3L	7323618	7326254	FBgn0035762	255	+	3L	7326272	7328841	FBgn0035763	-	Rint1	mrva		1	24	19	6		1.32118	13.6676	11.751	7.94839
3R	26978540	26985705	FBgn0039467	255	+	3R	26985623	26988516	FBgn0051075	-	CG14253	CG31075		1	24	12	3		1.32118	13.6676	7.42167	3.97419
X	18085760	18088417	FBgn0030891	255	+	X	18078490	18088531	FBgn0030890	-	Ada3	CG7536		1	24	10	4		1.32118	13.6676	6.18473	5.29893
3R	8980859	8982792	FBgn0037646	255	+	3R	8982731	8984314	FBgn0037647	-	CAHbeta	RagA-B		3	72	38	5		3.96353	41.0029	23.502	6.62366
2R	17020026	17026702	FBgn0263864	255	+	2R	17023651	17026992	FBgn0265540	-	Dark	asRNA:CR44390		14	335	157	23		18.4965	190.778	97.1002	30.4688
2L	207178	210724	FBgn0031233	255	+	2L	204742	207296	FBgn0031232	-	Tbc1d15-17	CG11617		11	263	121	5		14.5329	149.775	74.8352	6.62366
2L	207178	210724	FBgn0031233	255	+	2L	210734	250822	FBgn0266557	-	Tbc1d15-17	kis		11	263	121	5		14.5329	149.775	74.8352	6.62366
2L	9957131	9960167	FBgn0032170	255	+	2L	9956174	9957236	FBgn0032171	-	CG4658	CG5846		31	737	337	42		40.9565	419.711	208.425	55.6387
2L	9957131	9960167	FBgn0032170	255	+	2L	9959247	9960231	FBgn0266166	-	CG4658	asRNA:CR44872		31	737	337	42		40.9565	419.711	208.425	55.6387
2L	9957131	9960167	FBgn0032170	255	+	2L	9959247	9963948	FBgn0032172	-	CG4658	CG5850		31	737	337	42		40.9565	419.711	208.425	55.6387
X	11325384	11334070	FBgn0030286	255	+	X	11334186	11340083	FBgn0028421	-	Gapvd1	Kap3		11	260	122	6		14.5329	148.066	75.4537	7.94839
X	22515196	22542023	FBgn0031195	255	+	X	22534830	22540382	FBgn0031194	-	CG17600	CG17598		17	400	177	17		22.46	227.794	109.47	22.5204
2R	12168730	12170002	FBgn0023167	255	+	2R	12166294	12174263	FBgn0014184	-	SmD3	Oda		9	209	101	5		11.8906	119.022	62.4658	6.62366
2R	12168730	12170002	FBgn0023167	255	+	2R	12170152	12170243	FBgn0262423	-	SmD3	mir-281-2		9	209	101	5		11.8906	119.022	62.4658	6.62366
X	16270950	16273814	FBgn0030731	255	+	X	16267006	16276179	FBgn0040207	-	Mfe2	kat80		15	346	223	8		19.8177	197.042	137.919	10.5979
2L	18677220	18683714	FBgn0086909	255	+	2L	18679630	18682074	FBgn0015553	-	CG31751	tos		4	92	42	10		5.28471	52.3926	25.9759	13.2473
2L	18677220	18683714	FBgn0086909	255	+	2L	18683719	18688799	FBgn0005617	-	CG31751	msl-1		4	92	42	10		5.28471	52.3926	25.9759	13.2473
2R	9291855	9302820	FBgn0028408	255	+	2R	9302822	9308721	FBgn0033402	-	Drep2	Myd88		2	46	13	1		2.64235	26.1963	8.04015	1.32473
2R	9577426	9581846	FBgn0033426	255	+	2R	9566145	9579006	FBgn0085436	-	CG1814	Not1		6	138	69	9		7.92706	78.589	42.6746	11.9226
2R	9577426	9581846	FBgn0033426	255	+	2R	9581760	9584544	FBgn0033427	-	CG1814	Smyd4-1		6	138	69	9		7.92706	78.589	42.6746	11.9226
2R	12593603	12612067	FBgn0027356	255	+	2R	12593194	12593826	FBgn0266817	-	Amph	lncRNA:CR45279		8	184	86	15		10.5694	104.785	53.1887	19.871
2R	12593603	12612067	FBgn0027356	255	+	2R	12594391	12595648	FBgn0264510	-	Amph	lncRNA:CR43909		8	184	86	15		10.5694	104.785	53.1887	19.871
2R	21312398	21319568	FBgn0034618	255	+	2R	21317792	21320016	FBgn0250824	-	CG9485	CG33655		8	184	153	20		10.5694	104.785	94.6263	26.4946
3L	19092669	19094759	FBgn0036846	255	+	3L	19094889	19096216	FBgn0036847	-	MESR6	CNPYb		1	23	10	2		1.32118	13.0982	6.18473	2.64946
3R	15196597	15203073	FBgn0260659	255	+	3R	15203068	15206446	FBgn0028984	-	CG42542	Spn88Ea		2	46	10	1		2.64235	26.1963	6.18473	1.32473
3R	15802274	15803652	FBgn0038365	255	+	3R	15802853	15803494	FBgn0267551	-	CG9593	asRNA:CR45891		1	23	26	1		1.32118	13.0982	16.0803	1.32473
3R	19861609	19862599	FBgn0038737	255	+	3R	19862516	19864392	FBgn0038738	-	CG11447	CG4572		1	23	15	11		1.32118	13.0982	9.27709	14.572
X	13385209	13385892	FBgn0030480	255	+	X	13385913	13387416	FBgn0026749	-	Tim9a	Yippee		1	23	11	0		1.32118	13.0982	6.8032	0
2R	16186583	16194276	FBgn0034087	255	+	2R	16194061	16196332	FBgn0262166	-	clu	calypso		18	414	177	15		23.7812	235.767	109.47	19.871
3R	15935099	15962123	FBgn0013334	255	+	3R	15950200	15951087	FBgn0051088	-	Sap47	CG31088		5	114	120	17		6.60588	64.9213	74.2167	22.5204
3R	15935099	15962123	FBgn0013334	255	+	3R	15962166	15963866	FBgn0038388	-	Sap47	CG4287		5	114	120	17		6.60588	64.9213	74.2167	22.5204
3R	17379943	17390264	FBgn0262871	255	+	3R	17374832	17391336	FBgn0038499	-	lute	Brf		8	182	148	12		10.5694	103.646	91.534	15.8968
3R	17379943	17390264	FBgn0262871	255	+	3R	17382128	17382766	FBgn0262825	-	lute	lncRNA:CR43196		8	182	148	12		10.5694	103.646	91.534	15.8968
3L	15147136	15154394	FBgn0036485	255	+	3L	15154232	15158561	FBgn0036486	-	FucTA	Msh6		3	68	55	6		3.96353	38.725	34.016	7.94839
X	17844948	17848222	FBgn0030872	255	+	X	17848109	17850341	FBgn0030873	-	Ucp4A	CG15814		3	68	40	5		3.96353	38.725	24.7389	6.62366
2R	13450585	13453392	FBgn0086757	255	+	2R	13453639	13483228	FBgn0000119	-	cbs	arr		2	45	31	1		2.64235	25.6268	19.1727	1.32473
3R	5555083	5557785	FBgn0037338	255	+	3R	5557662	5563651	FBgn0037339	-	Snm1	Pi4KIIalpha		4	90	52	4		5.28471	51.2537	32.1606	5.29893
3L	9477037	9486529	FBgn0036004	255	+	3L	9486447	9487789	FBgn0036005	-	Jarid2	pall		15	337	164	28		19.8177	191.916	101.43	37.0925
2L	13165563	13169550	FBgn0024291	255	+	2L	13163208	13166071	FBgn0032474	-	Sirt1	DnaJ-H		12	268	158	16		15.8541	152.622	97.7187	21.1957
2L	13165563	13169550	FBgn0024291	255	+	2L	13169648	13176784	FBgn0032475	-	Sirt1	Sfmbt		12	268	158	16		15.8541	152.622	97.7187	21.1957
X	11339872	11344733	FBgn0085377	255	+	X	11334186	11340083	FBgn0028421	-	CG34348	Kap3		3	67	51	4		3.96353	38.1555	31.5421	5.29893
X	11339872	11344733	FBgn0085377	255	+	X	11344505	11348000	FBgn0030289	-	CG34348	GCS1		3	67	51	4		3.96353	38.1555	31.5421	5.29893
3L	19263765	19266837	FBgn0036856	255	+	3L	19262231	19264183	FBgn0017578	-	CG9666	Max		9	201	92	8		11.8906	114.467	56.8995	10.5979
3L	19263765	19266837	FBgn0036856	255	+	3L	19266472	19268912	FBgn0036857	-	CG9666	Aldh7A1		9	201	92	8		11.8906	114.467	56.8995	10.5979
3L	19263765	19266837	FBgn0259720	255	+	3L	19262231	19264183	FBgn0017578	-	CG42374	Max		9	201	92	8		11.8906	114.467	56.8995	10.5979
3L	19263765	19266837	FBgn0259720	255	+	3L	19266472	19268912	FBgn0036857	-	CG42374	Aldh7A1		9	201	92	8		11.8906	114.467	56.8995	10.5979
3R	30532606	30578904	FBgn0082582	255	+	3R	30554553	30560198	FBgn0083991	-	tmod	CG34155		19	423	108	27		25.1024	240.892	66.7951	35.7677
3R	22750900	22794029	FBgn0039026	255	+	3R	22758809	22761075	FBgn0039022	-	CG7029	Nepl13		25	556	310	35		33.0294	316.634	191.727	46.3656
3R	22750900	22794029	FBgn0039026	255	+	3R	22761439	22763710	FBgn0039023	-	CG7029	Nepl14		25	556	310	35		33.0294	316.634	191.727	46.3656
3R	22750900	22794029	FBgn0039026	255	+	3R	22763959	22766171	FBgn0039024	-	CG7029	Nepl15		25	556	310	35		33.0294	316.634	191.727	46.3656
3R	22750900	22794029	FBgn0039026	255	+	3R	22766731	22767698	FBgn0040588	-	CG7029	CG13841		25	556	310	35		33.0294	316.634	191.727	46.3656
3R	22750900	22794029	FBgn0039026	255	+	3R	22768120	22768732	FBgn0262537	-	CG7029	CG43091		25	556	310	35		33.0294	316.634	191.727	46.3656
3R	22750900	22794029	FBgn0039026	255	+	3R	22768882	22769666	FBgn0262538	-	CG7029	CG43092		25	556	310	35		33.0294	316.634	191.727	46.3656
3R	22750900	22794029	FBgn0039026	255	+	3R	22769774	22770306	FBgn0262539	-	CG7029	CG43093		25	556	310	35		33.0294	316.634	191.727	46.3656
3R	22750900	22794029	FBgn0039026	255	+	3R	22770612	22770986	FBgn0262540	-	CG7029	CG43094		25	556	310	35		33.0294	316.634	191.727	46.3656
3R	22750900	22794029	FBgn0039026	255	+	3R	22771155	22771769	FBgn0262541	-	CG7029	CG43095		25	556	310	35		33.0294	316.634	191.727	46.3656
3R	22750900	22794029	FBgn0039026	255	+	3R	22777566	22781464	FBgn0263663	-	CG7029	lncRNA:CR43654		25	556	310	35		33.0294	316.634	191.727	46.3656
2R	22985373	23048324	FBgn0003900	255	+	2R	22985419	22986338	FBgn0034807	-	twi	CG9897		9	200	153	5		11.8906	113.897	94.6263	6.62366
2R	22985373	23048324	FBgn0003900	255	+	2R	22993668	22998883	FBgn0034808	-	twi	CG9896		9	200	153	5		11.8906	113.897	94.6263	6.62366
2R	22985373	23048324	FBgn0003900	255	+	2R	23011077	23042942	FBgn0261705	-	twi	CG42741		9	200	153	5		11.8906	113.897	94.6263	6.62366
2L	19003366	19008233	FBgn0051793	255	+	2L	19008030	19009305	FBgn0086710	-	CG31793	RpL30		11	244	167	17		14.5329	138.954	103.285	22.5204
2R	21295651	21310410	FBgn0261554	255	+	2R	21297494	21298494	FBgn0265937	-	CG42672	asRNA:CR44724		41	905	502	24		54.1682	515.384	310.473	31.7936
2R	21295651	21310410	FBgn0261554	255	+	2R	21309394	21310145	FBgn0266642	-	CG42672	asRNA:CR45149		41	905	502	24		54.1682	515.384	310.473	31.7936
2R	21295651	21310410	FBgn0261554	255	+	2R	21310367	21312353	FBgn0034617	-	CG42672	Panx		41	905	502	24		54.1682	515.384	310.473	31.7936
2L	10211169	10213720	FBgn0032194	255	+	2L	10213811	10221215	FBgn0024320	-	CG4901	Npc1a		2	44	28	0		2.64235	25.0573	17.3172	0
2L	19441958	19447316	FBgn0003346	255	+	2L	19435849	19442726	FBgn0032783	-	RanGAP	CG10237		3	66	76	20		3.96353	37.586	47.0039	26.4946
2L	19441958	19447316	FBgn0003346	255	+	2L	19442832	19444749	FBgn0024230	-	RanGAP	Hs2st		3	66	76	20		3.96353	37.586	47.0039	26.4946
2L	19441958	19447316	FBgn0003346	255	+	2L	19447364	19453489	FBgn0003732	-	RanGAP	Top2		3	66	76	20		3.96353	37.586	47.0039	26.4946
2R	22415559	22419000	FBgn0022985	255	+	2R	22415794	22416461	FBgn0266645	-	qkr58E-2	asRNA:CR45152		10	220	142	23		13.2118	125.287	87.8231	30.4688
2R	22415559	22419000	FBgn0022985	255	+	2R	22418936	22420375	FBgn0034727	-	qkr58E-2	mRpS29		10	220	142	23		13.2118	125.287	87.8231	30.4688
3R	15340666	15343217	FBgn0021750	255	+	3R	15337907	15343255	FBgn0038321	-	SerRS-m	CG6218		7	154	152	6		9.24824	87.7007	94.0079	7.94839
3R	24032156	24034256	FBgn0039139	255	+	3R	24034361	24038846	FBgn0039140	-	Mettl3	Miro		1	22	22	3		1.32118	12.5287	13.6064	3.97419
3R	31213457	31214783	FBgn0039828	255	+	3R	31214775	31215941	FBgn0039829	-	CG1542	CG15561		1	22	23	2		1.32118	12.5287	14.2249	2.64946
X	11599837	11606287	FBgn0030318	255	+	X	11603242	11604193	FBgn0030319	-	rho-4	CG2533		10	220	125	7		13.2118	125.287	77.3091	9.27312
X	11599837	11606287	FBgn0030318	255	+	X	11606289	11611651	FBgn0030320	-	rho-4	CG2247		10	220	125	7		13.2118	125.287	77.3091	9.27312
2L	22131220	22166220	FBgn0261802	255	+	2L	22165719	22169142	FBgn0032979	-	CG42748	Clamp		46	1008	483	26		60.7741	574.041	298.722	34.443
2L	13179246	13183494	FBgn0032477	255	+	2L	13180397	13182595	FBgn0051849	-	CG5287	CG31849		5	109	93	10		6.60588	62.0739	57.518	13.2473
2R	22136967	22172833	FBgn0000008	255	+	2R	22163737	22164593	FBgn0085235	-	a	CG34206		10	218	156	13		13.2118	124.148	96.4818	17.2215
2R	22136967	22172833	FBgn0000008	255	+	2R	22172802	22174690	FBgn0034703	-	a	CG3045		10	218	156	13		13.2118	124.148	96.4818	17.2215
3R	23752875	23754622	FBgn0028684	255	+	3R	23754622	23758556	FBgn0028475	-	Rpt5	Hrd3		9	196	146	8		11.8906	111.619	90.297	10.5979
3R	23933911	23935963	FBgn0039130	255	+	3R	23935957	23943100	FBgn0001098	-	CG5854	Gdh		4	87	46	9		5.28471	49.5452	28.4497	11.9226
3R	27636411	27639870	FBgn0039532	255	+	3R	27639885	27656995	FBgn0266579	-	Mtl	tau		8	174	110	12		10.5694	99.0904	68.032	15.8968
3R	28820220	28824507	FBgn0039602	255	+	3R	28824505	28832023	FBgn0024273	-	CG1647	WASp		4	87	37	1		5.28471	49.5452	22.8835	1.32473
2R	10142337	10146205	FBgn0033491	255	+	2R	10145896	10192393	FBgn0033494	-	CG18011	KCNQ		6	130	65	1		7.92706	74.0331	40.2007	1.32473
X	1873852	1876473	FBgn0014411	255	+	X	1876293	1877269	FBgn0026089	-	Vps26	CG14817		9	194	88	7		11.8906	110.48	54.4256	9.27312
2R	9138485	9141980	FBgn0028955	255	+	2R	9142145	9143913	FBgn0086656	-	CG8788	shrb		8	172	52	8		10.5694	97.9514	32.1606	10.5979
2R	9138485	9141980	FBgn0265313	255	+	2R	9142145	9143913	FBgn0086656	-	CG44286	shrb		8	172	52	8		10.5694	97.9514	32.1606	10.5979
3L	15968203	15969901	FBgn0036549	255	+	3L	15970081	15982868	FBgn0000212	-	CG10516	brm		6	129	61	3		7.92706	73.4636	37.7268	3.97419
2L	6082602	6096497	FBgn0266450	255	+	2L	6096697	6098965	FBgn0031779	-	Kr-h1	CG9175		16	342	219	12		21.1388	194.764	135.446	15.8968
X	1342105	1344769	FBgn0024362	255	+	X	1344871	1349356	FBgn0024360	-	Naa30A	MTPAP		3	64	33	1		3.96353	36.4471	20.4096	1.32473
2L	13183449	13184874	FBgn0032478	255	+	2L	13183848	13191978	FBgn0032479	-	Rsph1	CG16974		6	127	146	9		7.92706	72.3246	90.297	11.9226
2R	23386520	23389051	FBgn0034858	255	+	2R	23389008	23396679	FBgn0028497	-	eIF2Bdelta	CG3530		7	148	69	2		9.24824	84.2838	42.6746	2.64946
2L	6717624	6719388	FBgn0031851	255	+	2L	6719393	6723358	FBgn0025777	-	Aatf	homer		1	21	11	0		1.32118	11.9592	6.8032	0
2L	16869345	16878299	FBgn0051781	255	+	2L	16878325	16879289	FBgn0052832	-	lncRNA:CR31781	CG32832		1	21	7	0		1.32118	11.9592	4.32931	0
3L	11597201	11605373	FBgn0036179	255	+	3L	11599635	11599946	FBgn0036178	-	CG7368	CG14137		1	21	13	1		1.32118	11.9592	8.04015	1.32473
3L	11597201	11605373	FBgn0036179	255	+	3L	11605435	11609464	FBgn0036180	-	CG7368	Duba		1	21	13	1		1.32118	11.9592	8.04015	1.32473
3R	22618491	22619825	FBgn0263863	255	+	3R	22619967	22639386	FBgn0020278	-	mRpL45	loco		4	83	51	6		5.28471	47.2673	31.5421	7.94839
3R	8984717	8990648	FBgn0027503	255	+	3R	8990644	8992948	FBgn0260243	-	CG11970	E(var)3-9		7	145	85	13		9.24824	82.5753	52.5702	17.2215
3R	13661310	13666890	FBgn0004587	255	+	3R	13667045	13674541	FBgn0038165	-	B52	Task6		3	62	56	7		3.96353	35.3081	34.6345	9.27312
2R	6675821	6693161	FBgn0033092	255	+	2R	6675027	6676000	FBgn0033089	-	CG9422	CG17266		5	103	56	3		6.60588	58.657	34.6345	3.97419
2R	6675821	6693161	FBgn0033092	255	+	2R	6677000	6680390	FBgn0259977	-	CG9422	Tdc1		5	103	56	3		6.60588	58.657	34.6345	3.97419
2R	6675821	6693161	FBgn0033092	255	+	2R	6682520	6683748	FBgn0265050	-	CG9422	asRNA:CR44165		5	103	56	3		6.60588	58.657	34.6345	3.97419
2R	6675821	6693161	FBgn0033092	255	+	2R	6684744	6689973	FBgn0050446	-	CG9422	Tdc2		5	103	56	3		6.60588	58.657	34.6345	3.97419
2L	8201556	8205297	FBgn0264950	255	+	2L	8200464	8205131	FBgn0031998	-	asRNA:CR44119	SLC5A11		8	164	121	9		10.5694	93.3956	74.8352	11.9226
2L	8201556	8205297	FBgn0264950	255	+	2L	8205366	8205647	FBgn0264951	-	asRNA:CR44119	lncRNA:CR44120		8	164	121	9		10.5694	93.3956	74.8352	11.9226
2R	21200482	21212968	FBgn0265180	255	+	2R	21212879	21214971	FBgn0027073	-	CG44245	Ugt49B1		2	41	25	6		2.64235	23.3489	15.4618	7.94839
3L	1963142	1966804	FBgn0035298	255	+	3L	1950305	1964177	FBgn0265988	-	SCOT	mv		5	102	72	14		6.60588	58.0875	44.53	18.5462
3L	1963142	1966804	FBgn0035298	255	+	3L	1963212	1963699	FBgn0267478	-	SCOT	asRNA:CR45828		5	102	72	14		6.60588	58.0875	44.53	18.5462
3L	1963142	1966804	FBgn0035298	255	+	3L	1966724	1970078	FBgn0027547	-	SCOT	CG1927		5	102	72	14		6.60588	58.0875	44.53	18.5462
3L	15988235	15992463	FBgn0259824	255	+	3L	15992668	16004735	FBgn0036556	-	Hip14	CG5830		8	163	65	3		10.5694	92.8261	40.2007	3.97419
3R	23986641	23988737	FBgn0039136	255	+	3R	23988805	23992915	FBgn0039137	-	CG5902	CG13604		8	163	96	18		10.5694	92.8261	59.3734	23.8452
X	6365948	6370923	FBgn0029870	255	+	X	6370577	6371025	FBgn0266051	-	Marf	lncRNA:CR44816		6	122	78	13		7.92706	69.4772	48.2409	17.2215
X	6365948	6370923	FBgn0029870	255	+	X	6371064	6372914	FBgn0003139	-	Marf	PpV		6	122	78	13		7.92706	69.4772	48.2409	17.2215
X	16422830	16438453	FBgn0026575	255	+	X	16437420	16441295	FBgn0030752	-	hang	CDC50		13	263	96	6		17.1753	149.775	59.3734	7.94839
2L	12085648	12086412	FBgn0265803	255	+	2L	12082994	12085826	FBgn0003145	-	asRNA:CR44592	prd		1	20	18	0		1.32118	11.3897	11.1325	0
2R	7325895	7335194	FBgn0266622	255	+	2R	7317923	7381898	FBgn0033159	-	asRNA:CR45129	Dscam1		2	40	24	2		2.64235	22.7794	14.8433	2.64946
2R	7655071	7656769	FBgn0050491	255	+	2R	7651624	7655301	FBgn0033199	-	CG30491	CG17985		1	20	18	6		1.32118	11.3897	11.1325	7.94839
2R	8471953	8473960	FBgn0033297	255	+	2R	8473955	8532293	FBgn0050361	-	Mal-A8	mtt		4	80	44	1		5.28471	45.5588	27.2128	1.32473
2R	9842685	9845511	FBgn0033453	255	+	2R	9845457	9846484	FBgn0023180	-	Sting	Orc6		1	20	3	1		1.32118	11.3897	1.85542	1.32473
2R	21625029	21631421	FBgn0034641	255	+	2R	21631420	21634039	FBgn0260720	-	mahj	asRNA:CR42547		6	120	59	7		7.92706	68.3382	36.4899	9.27312
3R	7162807	7183701	FBgn0002306	255	+	3R	7159228	7162935	FBgn0267569	-	sas	asRNA:CR45909		1	20	21	0		1.32118	11.3897	12.9879	0
3R	15361691	15362817	FBgn0038327	255	+	3R	15362795	15363856	FBgn0026737	-	Trax	CG6171		2	40	14	4		2.64235	22.7794	8.65862	5.29893
3R	17703694	17705580	FBgn0267702	255	+	3R	17687817	17718349	FBgn0261885	-	lncRNA:CR46035	osa		1	20	17	2		1.32118	11.3897	10.514	2.64946
3R	21365608	21369806	FBgn0261845	255	+	3R	21350845	21377400	FBgn0002781	-	pre-mod(mdg4)-U	mod(mdg4)		1	20	18	7		1.32118	11.3897	11.1325	9.27312
X	18788463	18806056	FBgn0004462	255	+	X	18794245	18797686	FBgn0001090	-	S6KL	bnb		1	20	23	19		1.32118	11.3897	14.2249	25.1699
X	18788463	18806056	FBgn0004462	255	+	X	18804839	18806362	FBgn0266115	-	S6KL	asRNA:CR44841		1	20	23	19		1.32118	11.3897	14.2249	25.1699
4	132219	143122	FBgn0052000	255	+	4	132673	132873	FBgn0264616	-	anne	lncRNA:CR43956		25	496	186	38		33.0294	282.465	115.036	50.3398
3L	8184251	8185220	FBgn0267530	255	+	3L	8183360	8186670	FBgn0035849	-	asRNA:CR45870	ERR		6	119	62	7		7.92706	67.7687	38.3453	9.27312
3L	5752972	5761885	FBgn0016756	255	+	3L	5761962	5765701	FBgn0035630	-	Usp47	CG10576		96	1901	838	55		126.833	1082.59	518.28	72.8602
2L	15752262	15755899	FBgn0001986	255	+	2L	15756001	15762757	FBgn0001987	-	Mtr4	Gli		4	79	28	8		5.28471	44.9893	17.3172	10.5979
3R	29799657	29801583	FBgn0019972	255	+	3R	29801598	29802944	FBgn0039697	-	Drice	CG7834		4	79	61	11		5.28471	44.9893	37.7268	14.572
2R	9446045	9480075	FBgn0259234	255	+	2R	9453408	9454054	FBgn0053758	-	Camta	CG33758		3	59	43	7		3.96353	33.5996	26.5943	9.27312
2R	9446045	9480075	FBgn0259234	255	+	2R	9454296	9454947	FBgn0053757	-	Camta	CG33757		3	59	43	7		3.96353	33.5996	26.5943	9.27312
2L	19526685	19532984	FBgn0032800	255	+	2L	19526909	19530304	FBgn0032801	-	CG10137	CG10165		5	98	92	6		6.60588	55.8095	56.8995	7.94839
2R	10617661	10641806	FBgn0033538	255	+	2R	10641817	10645426	FBgn0033539	-	CG11883	Git		5	98	72	4		6.60588	55.8095	44.53	5.29893
2L	13284926	13286537	FBgn0264892	255	+	2L	13283911	13286461	FBgn0028406	-	asRNA:CR44083	Drep4		4	78	48	3		5.28471	44.4198	29.6867	3.97419
3L	3096603	3096675	FBgn0052285	255	+	3L	3090984	3106957	FBgn0035398	-	tRNA:Lys-CTT-1-12	Cht7		8	156	144	14		10.5694	88.8397	89.0601	18.5462
3L	3096603	3096675	FBgn0052285	255	+	3L	3096890	3096962	FBgn0052272	-	tRNA:Lys-CTT-1-12	tRNA:Lys-CTT-1-13		8	156	144	14		10.5694	88.8397	89.0601	18.5462
3L	22872199	22873701	FBgn0037200	255	+	3L	22868379	22872230	FBgn0010348	-	CG11109	Arf79F		27	524	281	23		35.6718	298.41	173.791	30.4688
3L	22872199	22873701	FBgn0037200	255	+	3L	22872379	22873722	FBgn0267630	-	CG11109	asRNA:CR45968		27	524	281	23		35.6718	298.41	173.791	30.4688
3L	22872199	22873701	FBgn0037200	255	+	3L	22873701	22878983	FBgn0044324	-	CG11109	Chro		27	524	281	23		35.6718	298.41	173.791	30.4688
3R	9627320	9628675	FBgn0037722	255	+	3R	9628690	9630850	FBgn0005585	-	CG8319	Calr		3	58	29	2		3.96353	33.0301	17.9357	2.64946
2R	22896173	22916718	FBgn0034797	255	+	2R	22916842	22918789	FBgn0050187	-	nahoda	CG30187		5	96	73	11		6.60588	54.6706	45.1485	14.572
3R	10144667	10159133	FBgn0086359	255	+	3R	10151152	10151696	FBgn0085332	-	Invadolysin	CG34303		6	115	129	19		7.92706	65.4908	79.783	25.1699
3R	10144667	10159133	FBgn0086359	255	+	3R	10159143	10161330	FBgn0037794	-	Invadolysin	CG6254		6	115	129	19		7.92706	65.4908	79.783	25.1699
3L	8110367	8113405	FBgn0027549	255	+	3L	8113406	8115901	FBgn0262716	-	Nulp1	Arp3		13	248	111	7		17.1753	141.232	68.6505	9.27312
3R	29220171	29222108	FBgn0029176	255	+	3R	29222216	29223427	FBgn0062442	-	eEF1gamma	Cisd2		15	286	205	38		19.8177	162.873	126.787	50.3398
2L	16888489	16917051	FBgn0261671	255	+	2L	16898174	16900472	FBgn0051805	-	tweek	CG31805		47	894	524	48		62.0953	509.12	324.08	63.5871
2L	16888489	16917051	FBgn0261671	255	+	2L	16900534	16902217	FBgn0032620	-	tweek	CG12288		47	894	524	48		62.0953	509.12	324.08	63.5871
2L	16888489	16917051	FBgn0261671	255	+	2L	16908228	16910417	FBgn0026150	-	tweek	ApepP		47	894	524	48		62.0953	509.12	324.08	63.5871
2R	18167226	18168379	FBgn0260392	255	+	2R	18168412	18172606	FBgn0027836	-	CG42518	Dgp-1		5	95	42	4		6.60588	54.1011	25.9759	5.29893
2R	18167254	18168379	FBgn0260401	255	+	2R	18168412	18172606	FBgn0027836	-	MED9	Dgp-1		5	95	42	4		6.60588	54.1011	25.9759	5.29893
3L	21644957	21666305	FBgn0264711	255	+	3L	21666451	21666979	FBgn0037114	-	CG43980	Cpr78E		1	19	16	2		1.32118	10.8202	9.89556	2.64946
3R	5355091	5356747	FBgn0037313	255	+	3R	5357011	5358363	FBgn0250746	-	CG1161	Prosbeta7		1	19	24	6		1.32118	10.8202	14.8433	7.94839
3R	8732090	8735836	FBgn0037622	255	+	3R	8735878	8747674	FBgn0037623	-	CG8202	CG9801		5	95	62	4		6.60588	54.1011	38.3453	5.29893
3R	9566194	9569188	FBgn0037712	255	+	3R	9569073	9570213	FBgn0037713	-	CG16789	CG16790		2	38	40	8		2.64235	21.6404	24.7389	10.5979
X	5666051	5670651	FBgn0028474	255	+	X	5670826	5671811	FBgn0015794	-	CG4119	Rab18		4	76	52	7		5.28471	43.2809	32.1606	9.27312
X	8709651	8712477	FBgn0041629	255	+	X	8712471	8714923	FBgn0030060	-	Hexo2	CG2004		2	38	33	4		2.64235	21.6404	20.4096	5.29893
2R	15568959	15573169	FBgn0050466	255	+	2R	15566270	15569403	FBgn0024754	-	CG30466	Flo1		8	151	109	15		10.5694	85.9923	67.4135	19.871
2R	15568959	15573169	FBgn0050466	255	+	2R	15569527	15571416	FBgn0013762	-	CG30466	Cdk5		8	151	109	15		10.5694	85.9923	67.4135	19.871
2R	15568959	15573169	FBgn0050466	255	+	2R	15573143	15573990	FBgn0034033	-	CG30466	CG8204		8	151	109	15		10.5694	85.9923	67.4135	19.871
3R	8013790	8016609	FBgn0037540	255	+	3R	8016209	8030789	FBgn0037541	-	Pbp95	CG2747		5	94	35	3		6.60588	53.5316	21.6465	3.97419
3R	7144723	7151269	FBgn0037478	255	+	3R	7145879	7150967	FBgn0250732	-	CG2656	gfzf		10	187	128	14		13.2118	106.494	79.1645	18.5462
X	11855021	11864753	FBgn0030343	255	+	X	11864650	11868892	FBgn0030344	-	ATP7	Nrd1		15	280	178	19		19.8177	159.456	110.088	25.1699
3R	5571107	5579188	FBgn0023023	255	+	3R	5579300	5588379	FBgn0037344	-	CRMP	CG2926		7	130	53	3		9.24824	74.0331	32.7791	3.97419
3L	12138867	12143379	FBgn0036257	255	+	3L	12143445	12146096	FBgn0036258	-	RhoGAP68F	eIF3l		11	204	75	18		14.5329	116.175	46.3855	23.8452
2R	12757545	12759723	FBgn0020930	255	+	2R	12759692	12760998	FBgn0086904	-	Dgkepsilon	Nacalpha		2	37	45	6		2.64235	21.071	27.8313	7.94839
X	15024435	15042059	FBgn0052594	255	+	X	15010136	15063428	FBgn0030600	-	be	hiw		7	129	60	8		9.24824	73.4636	37.1084	10.5979
3R	28845269	28870438	FBgn0264324	255	+	3R	28853605	28859496	FBgn0265274	-	spg	Inx3		12	221	110	33		15.8541	125.856	68.032	43.7161
3R	28845269	28870438	FBgn0264324	255	+	3R	28870605	28887708	FBgn0053203	-	spg	CG33203		12	221	110	33		15.8541	125.856	68.032	43.7161
3R	4211782	4227517	FBgn0037218	255	+	3R	4204492	4215313	FBgn0037217	-	aux	CG14636		59	1086	618	63		77.9494	618.461	382.216	83.4581
3R	4211782	4227517	FBgn0037218	255	+	3R	4218462	4220129	FBgn0051516	-	aux	CG31516		59	1086	618	63		77.9494	618.461	382.216	83.4581
3R	4211782	4227517	FBgn0037218	255	+	3R	4227386	4229237	FBgn0261436	-	aux	DhpD		59	1086	618	63		77.9494	618.461	382.216	83.4581
X	5317408	5319070	FBgn0029755	255	+	X	5318927	5322695	FBgn0014024	-	Sas10	Rnp4F		3	55	43	4		3.96353	31.3217	26.5943	5.29893
3R	10885539	10896417	FBgn0037856	255	+	3R	10887344	10889587	FBgn0042094	-	Leash	Adk3		16	291	373	35		21.1388	165.72	230.69	46.3656
3R	10885539	10896417	FBgn0037856	255	+	3R	10889767	10893530	FBgn0037855	-	Leash	CG6621		16	291	373	35		21.1388	165.72	230.69	46.3656
3R	10885539	10896417	FBgn0037856	255	+	3R	10896478	10897180	FBgn0267137	-	Leash	lncRNA:CR45577		16	291	373	35		21.1388	165.72	230.69	46.3656
2L	12428027	12430020	FBgn0032430	255	+	2L	12429826	12430891	FBgn0032431	-	CG6388	CG5435		6	109	46	4		7.92706	62.0739	28.4497	5.29893
2L	2226341	2231098	FBgn0267378	255	+	2L	2226752	2227603	FBgn0264945	-	sau	asRNA:CR44114		11	199	141	34		14.5329	113.328	87.2047	45.0409
2L	2226341	2231098	FBgn0267378	255	+	2L	2231105	2236843	FBgn0262126	-	sau	Sec24CD		11	199	141	34		14.5329	113.328	87.2047	45.0409
2R	16552257	16558485	FBgn0034135	255	+	2R	16558566	16565237	FBgn0034136	-	Syn2	DAT		1	18	3	0		1.32118	10.2507	1.85542	0
2R	22985373	22986548	FBgn0261706	255	+	2R	22985419	22986338	FBgn0034807	-	asRNA:CR42742	CG9897		1	18	26	0		1.32118	10.2507	16.0803	0
3L	20533708	20535334	FBgn0037013	255	+	3L	20527971	20540416	FBgn0037012	-	CG13250	Rcd2		1	18	4	0		1.32118	10.2507	2.47389	0
3R	15209203	15211346	FBgn0038300	255	+	3R	15211276	15213657	FBgn0038301	-	Mau2	CG6654		1	18	32	6		1.32118	10.2507	19.7911	7.94839
3R	24530575	24536394	FBgn0262167	255	+	3R	24536203	24543913	FBgn0039207	-	ana1	CG5789		6	108	35	8		7.92706	61.5044	21.6465	10.5979
3R	27582839	27586375	FBgn0040080	255	+	3R	27586473	27596129	FBgn0039527	-	pins	CG5639		2	36	31	6		2.64235	20.5015	19.1727	7.94839
3R	31134391	31178277	FBgn0013973	255	+	3R	31158155	31169105	FBgn0086704	-	Gycbeta100B	stops		4	72	25	9		5.28471	41.0029	15.4618	11.9226
3R	31134391	31178277	FBgn0013973	255	+	3R	31178388	31195761	FBgn0051004	-	Gycbeta100B	mesh		4	72	25	9		5.28471	41.0029	15.4618	11.9226
X	8152947	8154532	FBgn0030012	255	+	X	8154598	8157385	FBgn0265464	-	CG18262	Traf6		1	18	5	1		1.32118	10.2507	3.09236	1.32473
2L	10314791	10317568	FBgn0032217	255	+	2L	10317496	10323101	FBgn0032218	-	CG4972	CG5381		10	180	78	9		13.2118	102.507	48.2409	11.9226
2R	24986043	24990488	FBgn0035091	255	+	2R	24976455	24986069	FBgn0010435	-	CG3829	emp		7	125	60	2		9.24824	71.1856	37.1084	2.64946
2R	24986043	24990488	FBgn0035091	255	+	2R	24990569	25011964	FBgn0265434	-	CG3829	zip		7	125	60	2		9.24824	71.1856	37.1084	2.64946
3L	11074768	11078735	FBgn0036124	255	+	3L	11078751	11093192	FBgn0020412	-	CG7839	JIL-1		4	71	45	2		5.28471	40.4334	27.8313	2.64946
3R	11882789	11892381	FBgn0051368	255	+	3R	11883937	11887167	FBgn0037960	-	CG31368	mthl5		4	71	101	9		5.28471	40.4334	62.4658	11.9226
3R	11882789	11892381	FBgn0051368	255	+	3R	11892305	11893296	FBgn0037962	-	CG31368	Dnali1		4	71	101	9		5.28471	40.4334	62.4658	11.9226
2L	13192200	13197280	FBgn0032480	255	+	2L	13197101	13203294	FBgn0032481	-	Edem2	CG16972		17	301	192	19		22.46	171.415	118.747	25.1699
X	8409271	8433010	FBgn0261793	255	+	X	8408007	8411657	FBgn0262976	-	Trf2	lawc		25	441	279	42		33.0294	251.143	172.554	55.6387
X	8409271	8433010	FBgn0261793	255	+	X	8433086	8433808	FBgn0052712	-	Trf2	CG32712		25	441	279	42		33.0294	251.143	172.554	55.6387
3R	9591308	9625072	FBgn0037720	255	+	3R	9625156	9626929	FBgn0037721	-	CG8312	CG9427		13	228	155	38		17.1753	129.843	95.8633	50.3398
2L	5210459	5212444	FBgn0031689	255	+	2L	5212394	5215080	FBgn0031690	-	Cyp28d1	CG7742		2	35	24	1		2.64235	19.932	14.8433	1.32473
2R	21011969	21015627	FBgn0034572	255	+	2R	21015593	21017445	FBgn0034573	-	CG9346	CG3295		2	35	30	1		2.64235	19.932	18.5542	1.32473
3L	12027800	12028152	FBgn0264726	255	+	3L	12008224	12064858	FBgn0041096	-	lncRNA:CR43994	rols		2	35	17	2		2.64235	19.932	10.514	2.64946
2R	8724257	8728998	FBgn0005695	255	+	2R	8728963	8729500	FBgn0050356	-	gcl	CG30356		5	87	45	5		6.60588	49.5452	27.8313	6.62366
2R	16289319	16291332	FBgn0028424	255	+	2R	16288926	16291473	FBgn0263981	-	JhI-26	asRNA:CR43730		5	87	40	9		6.60588	49.5452	24.7389	11.9226
3R	19847310	19854402	FBgn0038735	255	+	3R	19853907	19861290	FBgn0261984	-	MICU3	Ire1		18	313	152	12		23.7812	178.249	94.0079	15.8968
2R	10731334	10738369	FBgn0033544	255	+	2R	10729577	10731527	FBgn0033543	-	CG7220	CG12338		6	104	60	8		7.92706	59.2265	37.1084	10.5979
2R	10731334	10738369	FBgn0033544	255	+	2R	10738616	10739828	FBgn0024956	-	CG7220	Mat1		6	104	60	8		7.92706	59.2265	37.1084	10.5979
X	16441432	16445366	FBgn0030753	255	+	X	16445175	16446992	FBgn0261609	-	rngo	eIF2alpha		5	86	56	10		6.60588	48.9757	34.6345	13.2473
2R	23355182	23356440	FBgn0050410	255	+	2R	23356371	23357564	FBgn0034849	-	Rpi	CG3500		12	206	114	64		15.8541	117.314	70.5059	84.7828
3R	4235216	4241056	FBgn0010225	255	+	3R	4241044	4242716	FBgn0037222	-	Gel	CG14642		6	103	108	11		7.92706	58.657	66.7951	14.572
3R	13364937	13369277	FBgn0027610	255	+	3R	13361815	13366909	FBgn0086371	-	Dic1	poly		7	120	55	2		9.24824	68.3382	34.016	2.64946
2L	2857163	2868547	FBgn0031474	255	+	2L	2868626	2874488	FBgn0051694	-	CG2991	CG31694		22	377	185	21		29.0659	214.696	114.417	27.8194
2L	10976771	10982394	FBgn0041781	255	+	2L	10982204	10987419	FBgn0004872	-	SCAR	piwi		4	68	52	11		5.28471	38.725	32.1606	14.572
2L	20869853	20871564	FBgn0032900	255	+	2L	20871334	20918930	FBgn0032901	-	CG14401	sky		2	34	21	10		2.64235	19.3625	12.9879	13.2473
2L	20869853	20871564	FBgn0032900	255	+	2L	20871334	20918930	FBgn0263996	-	CG14401	CG43739		2	34	21	10		2.64235	19.3625	12.9879	13.2473
2R	14481186	14497311	FBgn0001332	255	+	2R	14497346	14503487	FBgn0024698	-	PRAS40	Cpsf160		3	51	14	4		3.96353	29.0437	8.65862	5.29893
2R	20257649	20261725	FBgn0034491	255	+	2R	20261753	20262882	FBgn0005655	-	Hsl	PCNA		3	51	56	27		3.96353	29.0437	34.6345	35.7677
3L	16129616	16130982	FBgn0011016	255	+	3L	16131000	16131631	FBgn0266724	-	SsRbeta	Trs20		4	68	52	5		5.28471	38.725	32.1606	6.62366
3R	8030410	8032144	FBgn0037543	255	+	3R	8016209	8030789	FBgn0037541	-	CG10903	CG2747		1	17	8	1		1.32118	9.68125	4.94778	1.32473
3R	8030410	8032144	FBgn0037543	255	+	3R	8032138	8033008	FBgn0037544	-	CG10903	CG11035		1	17	8	1		1.32118	9.68125	4.94778	1.32473
3R	24141394	24147489	FBgn0039155	255	+	3R	24147435	24148966	FBgn0051133	-	Kal1	Slimp		1	17	15	4		1.32118	9.68125	9.27709	5.29893
X	1026790	1028289	FBgn0040337	255	+	X	1028290	1030555	FBgn0026143	-	CG3021	Cdc45		1	17	16	0		1.32118	9.68125	9.89556	0
X	1483478	1517614	FBgn0025394	255	+	X	1483624	1507808	FBgn0053513	-	inc	Nmdar2		1	17	9	2		1.32118	9.68125	5.56626	2.64946
X	1483478	1517614	FBgn0025394	255	+	X	1512226	1512802	FBgn0025393	-	inc	CG14795		1	17	9	2		1.32118	9.68125	5.56626	2.64946
3R	26041735	26049910	FBgn0001139	255	+	3R	26049730	26052256	FBgn0266668	-	gro	Exo84		6	101	64	11		7.92706	57.518	39.5823	14.572
3L	21523185	21528162	FBgn0037094	255	+	3L	21528217	21529332	FBgn0052442	-	CG7611	Arv1		15	251	131	16		19.8177	142.941	81.0199	21.1957
3L	4626733	4629466	FBgn0015805	255	+	3L	4626601	4626902	FBgn0266987	-	HDAC1	lncRNA:CR45438		3	50	22	6		3.96353	28.4743	13.6064	7.94839
3L	4626733	4629466	FBgn0015805	255	+	3L	4629603	4687316	FBgn0262870	-	HDAC1	axo		3	50	22	6		3.96353	28.4743	13.6064	7.94839
X	20511543	20515827	FBgn0031119	255	+	X	20515907	20524927	FBgn0026323	-	CG1812	Tak1		9	150	68	4		11.8906	85.4228	42.0561	5.29893
X	12596046	12609909	FBgn0052654	255	+	X	12609976	12611666	FBgn0030406	-	Sec16	CG1463		17	283	154	14		22.46	161.164	95.2448	18.5462
3L	12750118	12753401	FBgn0036305	255	+	3L	12753238	12754773	FBgn0036306	-	CG10984	CG10973		10	166	137	23		13.2118	94.5345	84.7308	30.4688
2L	12434451	12441278	FBgn0020443	255	+	2L	12431074	12434664	FBgn0265298	-	eRF3	SC35		15	248	222	8		19.8177	141.232	137.301	10.5979
2L	12434451	12441278	FBgn0020443	255	+	2L	12441400	12445923	FBgn0032433	-	eRF3	Oatp33Ea		15	248	222	8		19.8177	141.232	137.301	10.5979
2L	8127000	8133988	FBgn0031988	255	+	2L	8134246	8159637	FBgn0031990	-	CG8668	PAPLA1		6	99	81	2		7.92706	56.379	50.0963	2.64946
2R	18705976	18708225	FBgn0034379	255	+	2R	18708151	18710864	FBgn0034380	-	CG15073	Vps51		2	33	21	8		2.64235	18.793	12.9879	10.5979
3L	12853645	12857427	FBgn0036319	255	+	3L	12857281	12861304	FBgn0052107	-	Ent3	CG32107		2	33	9	1		2.64235	18.793	5.56626	1.32473
3R	17534814	17537135	FBgn0038516	255	+	3R	17535532	17539962	FBgn0010926	-	P5cr-2	l(3)07882		2	33	16	0		2.64235	18.793	9.89556	0
X	6678423	6681844	FBgn0028336	255	+	X	6677261	6679117	FBgn0029888	-	Fum1	ND-ASHI		2	33	22	3		2.64235	18.793	13.6064	3.97419
3L	12755048	12768604	FBgn0052113	255	+	3L	12768431	12773572	FBgn0036309	-	Vps13D	Hip1		17	278	114	30		22.46	158.317	70.5059	39.7419
2L	10936661	10937930	FBgn0032318	255	+	2L	10917014	10964152	FBgn0261871	-	CG14072	dpr2		3	49	55	2		3.96353	27.9048	34.016	2.64946
2R	16322185	16324800	FBgn0034114	255	+	2R	16324812	16336636	FBgn0262511	-	CG4282	Vha44		3	49	9	0		3.96353	27.9048	5.56626	0
X	16811698	16826493	FBgn0030796	255	+	X	16815494	16815944	FBgn0264960	-	CG4829	lncRNA:CR44129		4	65	92	10		5.28471	37.0165	56.8995	13.2473
X	16811698	16826493	FBgn0030796	255	+	X	16826680	16835519	FBgn0030797	-	CG4829	CG13004		4	65	92	10		5.28471	37.0165	56.8995	13.2473
2L	13387570	13393958	FBgn0032517	255	+	2L	13393686	13395130	FBgn0032518	-	CG7099	RpL24		15	242	141	4		19.8177	137.815	87.2047	5.29893
2L	2869651	2870648	FBgn0031476	255	+	2L	2868626	2874488	FBgn0051694	-	CG8813	CG31694		2	32	42	3		2.64235	18.2235	25.9759	3.97419
2L	18969027	18972003	FBgn0032728	255	+	2L	18971992	18974447	FBgn0032729	-	Tango6	L2HGDH		1	16	4	1		1.32118	9.11176	2.47389	1.32473
2R	11366709	11370286	FBgn0033627	255	+	2R	11370299	11371334	FBgn0021795	-	CG13204	Tapdelta		2	32	17	0		2.64235	18.2235	10.514	0
2R	12190681	12192435	FBgn0033697	255	+	2R	12192373	12198853	FBgn0033698	-	Cyp6t3	CG8858		1	16	8	2		1.32118	9.11176	4.94778	2.64946
2R	16691021	16693750	FBgn0013763	255	+	2R	16673234	16732915	FBgn0050463	-	Idgf6	Pgant9		2	32	49	5		2.64235	18.2235	30.3052	6.62366
2R	22421012	22425481	FBgn0034728	255	+	2R	22425732	22426976	FBgn0034729	-	rad50	CG10344		5	80	44	5		6.60588	45.5588	27.2128	6.62366
3L	3330062	3333180	FBgn0035439	255	+	3L	3333118	3334977	FBgn0035440	-	CG14961	CG14969		1	16	15	1		1.32118	9.11176	9.27709	1.32473
3L	8520551	8521488	FBgn0086348	255	+	3L	8521428	8523500	FBgn0035906	-	se	GstO2		1	16	1	0		1.32118	9.11176	0.618473	0
3L	18609619	18611861	FBgn0052201	255	+	3L	18600149	18617942	FBgn0036793	-	CG32201	CG4174		2	32	18	2		2.64235	18.2235	11.1325	2.64946
3L	18609619	18611861	FBgn0052201	255	+	3L	18600149	18617942	FBgn0036799	-	CG32201	CG13380		2	32	18	2		2.64235	18.2235	11.1325	2.64946
3R	9015445	9016821	FBgn0037656	255	+	3R	9016772	9020021	FBgn0264075	-	CG11986	tgo		1	16	10	3		1.32118	9.11176	6.18473	3.97419
3R	26260901	26261514	FBgn0265380	255	+	3R	26254068	26261590	FBgn0000064	-	asRNA:CR44321	Ald1		1	16	17	2		1.32118	9.11176	10.514	2.64946
X	16385277	16388701	FBgn0030745	255	+	X	16388819	16391437	FBgn0010416	-	CG4239	TH1		1	16	8	3		1.32118	9.11176	4.94778	3.97419
X	18093144	18097412	FBgn0030893	255	+	X	18097557	18101313	FBgn0030894	-	RhoGAP16F	Mvb12		5	80	34	2		6.60588	45.5588	21.0281	2.64946
3R	27925190	27933076	FBgn0027579	255	+	3R	27924878	27925367	FBgn0267126	-	mino	lncRNA:CR45566		18	283	151	15		23.7812	161.164	93.3894	19.871
3R	27925190	27933076	FBgn0027579	255	+	3R	27927356	27928173	FBgn0051053	-	mino	nenya		18	283	151	15		23.7812	161.164	93.3894	19.871
3R	27925190	27933076	FBgn0027579	255	+	3R	27932981	27937852	FBgn0039559	-	mino	NSD		18	283	151	15		23.7812	161.164	93.3894	19.871
3R	5660634	5665168	FBgn0046222	255	+	3R	5665138	5669333	FBgn0010772	-	Wdr33	Xe7		7	110	103	14		9.24824	62.6434	63.7027	18.5462
2R	24783554	24785541	FBgn0035065	255	+	2R	24785513	24787410	FBgn0041205	-	CG3589	key		3	47	28	4		3.96353	26.7658	17.3172	5.29893
2R	11159085	11217393	FBgn0003396	255	+	2R	11139303	11172205	FBgn0033579	-	shn	CG13229		27	422	154	23		35.6718	240.323	95.2448	30.4688
2R	11159085	11217393	FBgn0003396	255	+	2R	11217415	11219770	FBgn0033582	-	shn	CG9084		27	422	154	23		35.6718	240.323	95.2448	30.4688
2R	24099209	24107031	FBgn0034975	255	+	2R	24107086	24114291	FBgn0034976	-	enok	CG4049		9	140	87	5		11.8906	79.7279	53.8071	6.62366
3L	17633448	17638000	FBgn0036742	255	+	3L	17638102	17645035	FBgn0004401	-	CG7497	Pep		4	62	50	21		5.28471	35.3081	30.9236	27.8194
3L	20730590	20744507	FBgn0037016	255	+	3L	20737568	20739429	FBgn0045474	-	CG13252	Gr77a		6	93	35	7		7.92706	52.9621	21.6465	9.27312
3R	5659476	5660569	FBgn0264902	255	+	3R	5656235	5659911	FBgn0037360	-	asRNA:CR44093	CG2182		2	31	23	1		2.64235	17.654	14.2249	1.32473
X	15697493	15700033	FBgn0030668	255	+	X	15700171	15701258	FBgn0030669	-	CG8128	CG9240		4	62	31	4		5.28471	35.3081	19.1727	5.29893
3L	14622795	14628173	FBgn0036433	255	+	3L	14628159	14632076	FBgn0027375	-	CG9628	RecQ5		5	77	41	7		6.60588	43.8504	25.3574	9.27312
X	9601029	9604279	FBgn0030141	255	+	X	9604153	9605968	FBgn0264691	-	Gga	Lst8		6	92	45	11		7.92706	52.3926	27.8313	14.572
X	16286287	16286987	FBgn0030733	255	+	X	16285952	16288532	FBgn0052576	-	UQCR-14	CG32576		3	46	33	3		3.96353	26.1963	20.4096	3.97419
2L	2220747	2225543	FBgn0031401	255	+	2L	2225544	2226293	FBgn0031403	-	papi	CG15387		8	122	89	10		10.5694	69.4772	55.0441	13.2473
3L	277436	305291	FBgn0264707	255	+	3L	305392	319883	FBgn0004373	-	RhoGEF3	fwd		12	183	134	13		15.8541	104.216	82.8754	17.2215
3R	9874680	9995363	FBgn0267336	255	+	3R	9876997	9878497	FBgn0266389	-	Glut4EF	lncRNA:CR45029		21	320	127	17		27.7447	182.235	78.546	22.5204
3R	9874680	9995363	FBgn0267336	255	+	3R	9982815	9986059	FBgn0037770	-	Glut4EF	Art4		21	320	127	17		27.7447	182.235	78.546	22.5204
3R	9874680	9995363	FBgn0267336	255	+	3R	9995543	9996788	FBgn0045473	-	Glut4EF	Gr85a		21	320	127	17		27.7447	182.235	78.546	22.5204
3R	19890688	19898737	FBgn0038744	255	+	3R	19897371	19903688	FBgn0038745	-	CG4733	CG4538		5	76	61	3		6.60588	43.2809	37.7268	3.97419
2R	23978800	23985176	FBgn0005612	255	+	2R	23985174	23988454	FBgn0019948	-	Sox14	Phm		17	258	140	15		22.46	146.927	86.5862	19.871
2R	11279724	11281032	FBgn0041174	255	+	2R	11280483	11283970	FBgn0033607	-	Vhl	CG9062		35	528	249	58		46.2412	300.688	154	76.8344
2R	12437344	12452915	FBgn0033739	255	+	2R	12440632	12441319	FBgn0050334	-	Dyb	CG30334		1	15	15	6		1.32118	8.54228	9.27709	7.94839
2R	17703101	17703167	FBgn0063386	255	+	2R	17703334	17719345	FBgn0028494	-	snoRNA:Me18S-A28a	CG6424		1	15	7	2		1.32118	8.54228	4.32931	2.64946
3L	1210484	1210970	FBgn0004426	255	+	3L	1210716	1211195	FBgn0004427	-	LysC	LysD		1	15	46	1		1.32118	8.54228	28.4497	1.32473
3L	2595780	2596997	FBgn0062517	255	+	3L	2595841	2599578	FBgn0028504	-	CG16984	CG12182		4	60	41	8		5.28471	34.1691	25.3574	10.5979
3L	2782254	2786009	FBgn0035375	255	+	3L	2786206	2879157	FBgn0263392	-	Pgant6	Tet		5	75	52	3		6.60588	42.7114	32.1606	3.97419
3L	5769001	5776270	FBgn0260936	255	+	3L	5776323	5777332	FBgn0052418	-	scny	vito		13	195	117	12		17.1753	111.05	72.3613	15.8968
3L	8624370	8638812	FBgn0035917	255	+	3L	8631508	8634068	FBgn0035918	-	Zasp66	Cdc6		1	15	18	3		1.32118	8.54228	11.1325	3.97419
3L	11064990	11069024	FBgn0025355	255	+	3L	11069042	11069863	FBgn0036121	-	SuUR	CG6310		2	30	26	2		2.64235	17.0846	16.0803	2.64946
3L	11064990	11069024	FBgn0266540	255	+	3L	11069042	11069863	FBgn0036121	-	CG45101	CG6310		2	30	26	2		2.64235	17.0846	16.0803	2.64946
3L	12490293	12491195	FBgn0267241	255	+	3L	12486667	12490675	FBgn0036288	-	lncRNA:CR45681	CG10660		1	15	11	0		1.32118	8.54228	6.8032	0
3L	12541709	12542952	FBgn0263587	255	+	3L	12537512	12572541	FBgn0036302	-	lncRNA:CR43612	sowah		1	15	8	0		1.32118	8.54228	4.94778	0
3L	16005192	16006598	FBgn0036557	255	+	3L	16006551	16011811	FBgn0263601	-	mRpS31	mib1		1	15	13	9		1.32118	8.54228	8.04015	11.9226
3L	22065906	22067215	FBgn0037149	255	+	3L	22067269	22071847	FBgn0027532	-	CG14561	CG7139		5	75	45	1		6.60588	42.7114	27.8313	1.32473
3R	6350895	6361613	FBgn0267698	255	+	3R	6361671	6368287	FBgn0261641	-	Pak	CG42724		5	75	51	5		6.60588	42.7114	31.5421	6.62366
3R	29200453	29201769	FBgn0014427	255	+	3R	29201755	29202524	FBgn0039650	-	CG11899	Mesh1		1	15	3	2		1.32118	8.54228	1.85542	2.64946
3R	29223484	29226275	FBgn0039654	255	+	3R	29226203	29227724	FBgn0039655	-	Brd8	CG14507		1	15	5	1		1.32118	8.54228	3.09236	1.32473
X	582120	598150	FBgn0261930	255	+	X	585080	620194	FBgn0025633	-	vnd	CG13366		1	15	20	3		1.32118	8.54228	12.3695	3.97419
X	11149322	11152591	FBgn0030274	255	+	X	11152483	11153989	FBgn0261277	-	Lint-1	rtv		1	15	11	2		1.32118	8.54228	6.8032	2.64946
X	16792118	16797741	FBgn0030790	255	+	X	16796901	16800709	FBgn0030791	-	CG4768	CG9132		1	15	12	4		1.32118	8.54228	7.42167	5.29893
X	16881346	16882789	FBgn0030799	255	+	X	16882508	16884364	FBgn0030800	-	CG4872	Nprl2		1	15	8	0		1.32118	8.54228	4.94778	0
2R	21389404	21392438	FBgn0034629	255	+	2R	21392401	21481175	FBgn0010415	-	Acox57D-d	Sdc		3	45	24	0		3.96353	25.6268	14.8433	0
3L	8424953	8432245	FBgn0020224	255	+	3L	8432321	8442380	FBgn0263352	-	Cbl	Unr		6	90	67	22		7.92706	51.2537	41.4377	29.1441
X	8489347	8517028	FBgn0053181	255	+	X	8485007	8489534	FBgn0003023	-	CG33181	otu		6	90	71	3		7.92706	51.2537	43.9116	3.97419
2R	19456169	19485685	FBgn0260934	255	+	2R	19485493	19486836	FBgn0034451	-	par-1	TBCB		51	763	429	50		67.38	434.517	265.325	66.2366
2L	11091443	11095095	FBgn0032339	255	+	2L	11095149	11100887	FBgn0032340	-	Wdr59	Ge-1		10	149	65	7		13.2118	84.8533	40.2007	9.27312
X	8681251	8688759	FBgn0030056	255	+	X	8688626	8690226	FBgn0030057	-	CAH3	Ppt1		7	104	60	20		9.24824	59.2265	37.1084	26.4946
3R	19027367	19028014	FBgn0027785	255	+	3R	19026173	19028856	FBgn0260779	-	NP15.6	GatA		17	252	190	13		22.46	143.51	117.51	17.2215
2L	3713359	3716809	FBgn0031566	255	+	2L	3716799	3717772	FBgn0040104	-	CG2818	lectin-24A		4	59	29	12		5.28471	33.5996	17.9357	15.8968
2R	8901403	8904790	FBgn0004921	255	+	2R	8904843	8906989	FBgn0033342	-	Ggamma1	CCT8		4	59	42	7		5.28471	33.5996	25.9759	9.27312
2R	9959548	9963852	FBgn0033466	255	+	2R	9959118	9959731	FBgn0033467	-	Pal1	Pdrg1		7	103	66	9		9.24824	58.657	40.8192	11.9226
2R	9959548	9963852	FBgn0033466	255	+	2R	9963834	9965066	FBgn0033468	-	Pal1	CG1418		7	103	66	9		9.24824	58.657	40.8192	11.9226
3L	6550737	6593939	FBgn0042185	255	+	3L	6563196	6589478	FBgn0263973	-	MCU	jv		19	279	138	14		25.1024	158.886	85.3492	18.5462
3L	6550737	6593939	FBgn0042185	255	+	3L	6593937	6603365	FBgn0002926	-	MCU	ndl		19	279	138	14		25.1024	158.886	85.3492	18.5462
3L	12003154	12008050	FBgn0036240	255	+	3L	12008224	12064858	FBgn0041096	-	CG6928	rols		5	73	49	5		6.60588	41.5724	30.3052	6.62366
2R	7500146	7508624	FBgn0261397	255	+	2R	7508526	7510356	FBgn0033184	-	didum	mEFTu2		24	348	288	23		31.7082	198.181	178.12	30.4688
2R	24531593	24533390	FBgn0035020	255	+	2R	24533373	24556299	FBgn0035021	-	CG13585	CG4622		18	261	226	17		23.7812	148.636	139.775	22.5204
X	4909101	4915160	FBgn0052772	255	+	X	4915279	4918446	FBgn0029736	-	CG32772	CG4041		2	29	15	3		2.64235	16.5151	9.27709	3.97419
X	12021067	12022745	FBgn0030365	255	+	X	12022836	12029031	FBgn0030366	-	Tango4	Usp7		2	29	24	0		2.64235	16.5151	14.8433	0
2R	14170461	14172997	FBgn0033906	255	+	2R	14168843	14170916	FBgn0265499	-	ReepB	asRNA:CR44368		13	188	128	16		17.1753	107.063	79.1645	21.1957
2R	14170461	14172997	FBgn0033906	255	+	2R	14172985	14173595	FBgn0033907	-	ReepB	mRpS16		13	188	128	16		17.1753	107.063	79.1645	21.1957
2R	16197041	16199377	FBgn0262026	255	+	2R	16199425	16202883	FBgn0015295	-	CG42837	Shark		11	159	117	13		14.5329	90.5481	72.3613	17.2215
2R	11679491	11688556	FBgn0040491	255	+	2R	11684164	11686433	FBgn0033645	-	Buffy	CG13196		5	72	33	7		6.60588	41.0029	20.4096	9.27312
2R	11679491	11688556	FBgn0040491	255	+	2R	11688568	11690862	FBgn0010516	-	Buffy	wal		5	72	33	7		6.60588	41.0029	20.4096	9.27312
X	1575131	1664868	FBgn0000210	255	+	X	1523553	1668787	FBgn0025390	-	br	Mur2B		5	72	18	6		6.60588	41.0029	11.1325	7.94839
X	1047241	1088865	FBgn0266005	255	+	X	1073040	1134895	FBgn0040397	-	lncRNA:CR44779	CG3655		11	158	44	11		14.5329	89.9787	27.2128	14.572
2L	18831228	18833629	FBgn0015808	255	+	2L	18833709	18839678	FBgn0032717	-	ScpX	CG10600		3	43	32	5		3.96353	24.4879	19.7911	6.62366
3L	7348312	7353621	FBgn0019662	255	+	3L	7353577	7356712	FBgn0035769	-	qm	CTCF		6	86	36	7		7.92706	48.9757	22.265	9.27312
2L	3304099	3317417	FBgn0031518	255	+	2L	3316793	3319871	FBgn0031519	-	CG3277	Fign		4	57	40	6		5.28471	32.4607	24.7389	7.94839
X	16943289	16956233	FBgn0030808	255	+	X	16947963	16948470	FBgn0030807	-	RhoGAP15B	CG13000		4	57	32	7		5.28471	32.4607	19.7911	9.27312
X	16943289	16956233	FBgn0030808	255	+	X	16956231	16968678	FBgn0030809	-	RhoGAP15B	Ubr1		4	57	32	7		5.28471	32.4607	19.7911	9.27312
X	6291302	6294176	FBgn0029858	255	+	X	6293105	6294342	FBgn0029859	-	mldr	CG15892		5	71	50	7		6.60588	40.4334	30.9236	9.27312
2L	404284	407968	FBgn0003278	255	+	2L	408029	414776	FBgn0264855	-	RpI135	AP-2alpha		2	28	13	2		2.64235	15.9456	8.04015	2.64946
2L	7405226	7408599	FBgn0031908	255	+	2L	7408532	7409808	FBgn0031909	-	CG5177	CG5181		1	14	27	3		1.32118	7.97279	16.6988	3.97419
2L	7782864	7786060	FBgn0031947	255	+	2L	7786159	7790556	FBgn0031948	-	CG7154	CG7149		2	28	22	2		2.64235	15.9456	13.6064	2.64946
2R	12655953	12659340	FBgn0033763	255	+	2R	12659496	12670218	FBgn0261673	-	CG8646	nemy		1	14	26	8		1.32118	7.97279	16.0803	10.5979
2R	13214705	13215759	FBgn0033808	255	+	2R	13215658	13219246	FBgn0033809	-	CG4627	CG4630		1	14	20	8		1.32118	7.97279	12.3695	10.5979
2R	14352230	14355673	FBgn0033924	255	+	2R	14355768	14357280	FBgn0033925	-	CG8613	CG8617		4	56	36	2		5.28471	31.8912	22.265	2.64946
2R	15511709	15515596	FBgn0034025	255	+	2R	15515777	15532258	FBgn0019968	-	Pgant1	Khc-73		1	14	4	4		1.32118	7.97279	2.47389	5.29893
2R	17124763	17126368	FBgn0000078	255	+	2R	17126409	17127022	FBgn0034196	-	Amy-d	CG15605		4	56	295	1		5.28471	31.8912	182.449	1.32473
3L	4403486	4405167	FBgn0035540	255	+	3L	4405126	4406058	FBgn0035541	-	Syx17	CG15019		1	14	15	3		1.32118	7.97279	9.27709	3.97419
3L	9378159	9381118	FBgn0263492	255	+	3L	9377801	9379533	FBgn0001227	-	asRNA:CR43481	Hsp67Ba		1	14	21	5		1.32118	7.97279	12.9879	6.62366
3L	22837067	22838169	FBgn0037195	255	+	3L	22836554	22837069	FBgn0266977	-	CG11226	CG45428		1	14	15	3		1.32118	7.97279	9.27709	3.97419
3R	5607798	5609319	FBgn0263619	255	+	3R	5607274	5613111	FBgn0017550	-	asRNA:ASTR	Rga		1	14	36	6		1.32118	7.97279	22.265	7.94839
3R	10706973	10707459	FBgn0037824	255	+	3R	10707397	10708339	FBgn0051278	-	CG14684	CG31278		1	14	18	7		1.32118	7.97279	11.1325	9.27312
3R	23983502	23985064	FBgn0051451	255	+	3R	23985212	23986568	FBgn0039135	-	lncRNA:CR31451	CG13603		1	14	8	3		1.32118	7.97279	4.94778	3.97419
3R	27700360	27703444	FBgn0045862	255	+	3R	27703378	27706750	FBgn0039543	-	btz	CROT		6	84	62	3		7.92706	47.8368	38.3453	3.97419
X	13563822	13593223	FBgn0086674	255	+	X	13593473	13602577	FBgn0004169	-	Tpst	up		1	14	24	1		1.32118	7.97279	14.8433	1.32473
X	15044122	15051841	FBgn0030603	255	+	X	15010136	15063428	FBgn0030600	-	CG5541	hiw		9	126	52	4		11.8906	71.7551	32.1606	5.29893
2R	17568731	17572321	FBgn0040294	255	+	2R	17572095	17572783	FBgn0034245	-	POSH	UQCR-6.4		16	221	157	6		21.1388	125.856	97.1002	7.94839
3R	5485542	5489488	FBgn0051550	255	+	3R	5489504	5502701	FBgn0051547	-	CG31550	NKCC		3	41	41	10		3.96353	23.3489	25.3574	13.2473
3L	20442418	20450579	FBgn0036993	255	+	3L	20450531	20452863	FBgn0036994	-	CG5910	CG5199		8	109	32	9		10.5694	62.0739	19.7911	11.9226
2R	9426438	9434637	FBgn0017558	255	+	2R	9434668	9444936	FBgn0029092	-	Pdk	ced-6		16	216	104	12		21.1388	123.009	64.3212	15.8968
3L	12267527	12269802	FBgn0052100	255	+	3L	12269451	12271344	FBgn0036271	-	CG32100	Pbgs		2	27	10	6		2.64235	15.3761	6.18473	7.94839
3L	19255339	19257110	FBgn0040075	255	+	3L	19257281	19260678	FBgn0026630	-	rept	nes		2	27	15	3		2.64235	15.3761	9.27709	3.97419
X	476983	478190	FBgn0029522	255	+	X	476856	479308	FBgn0029523	-	CG13373	CR18275		2	27	7	1		2.64235	15.3761	4.32931	1.32473
X	1908238	1920317	FBgn0023509	255	+	X	1903703	1908826	FBgn0023511	-	mip130	Edem1		12	162	130	24		15.8541	92.2566	80.4015	31.7936
X	1908238	1920317	FBgn0023509	255	+	X	1920165	1922873	FBgn0023512	-	mip130	eIF2Bepsilon		12	162	130	24		15.8541	92.2566	80.4015	31.7936
X	22449736	22451462	FBgn0014395	255	+	X	22451444	22455421	FBgn0266848	-	tilB	wap		2	27	19	1		2.64235	15.3761	11.751	1.32473
2R	24139562	24157761	FBgn0019643	255	+	2R	24157667	24159311	FBgn0260770	-	AANAT1	CG42568		9	121	90	5		11.8906	68.9077	55.6626	6.62366
2R	24139562	24157761	FBgn0019643	255	+	2R	24157667	24159311	FBgn0260775	-	AANAT1	DnaJ-60		9	121	90	5		11.8906	68.9077	55.6626	6.62366
X	11695136	11704393	FBgn0011754	255	+	X	11704309	11705299	FBgn0030326	-	PhKgamma	CG2444		9	121	80	9		11.8906	68.9077	49.4778	11.9226
3R	25477002	25477744	FBgn0039337	255	+	3R	25477867	25482833	FBgn0039338	-	MED28	XNP		3	40	37	5		3.96353	22.7794	22.8835	6.62366
2R	9989158	9993558	FBgn0261014	255	+	2R	9988124	9989284	FBgn0266863	-	TER94	lncRNA:CR45324		23	304	274	35		30.3871	173.123	169.462	46.3656
3L	8180922	8183368	FBgn0035848	255	+	3L	8183360	8186670	FBgn0035849	-	Uxs	ERR		5	66	32	9		6.60588	37.586	19.7911	11.9226
3L	11683979	11690154	FBgn0036191	255	+	3L	11687343	11688389	FBgn0267545	-	Sugb	asRNA:CR45885		145	1912	961	223		191.571	1088.86	594.352	295.415
3L	11683979	11690154	FBgn0036191	255	+	3L	11689630	11691398	FBgn0036192	-	Sugb	Pldn		145	1912	961	223		191.571	1088.86	594.352	295.415
2R	16102686	16107228	FBgn0014020	255	+	2R	16107439	16110016	FBgn0265605	-	Rho1	Ric		22	288	178	31		29.0659	164.012	110.088	41.0667
2L	13803625	13809993	FBgn0027844	255	+	2L	13808359	13811473	FBgn0028658	-	CAH1	Adat1		14	183	107	11		18.4965	104.216	66.1766	14.572
X	15804369	15827681	FBgn0003345	255	+	X	15807452	15807948	FBgn0265534	-	sd	lncRNA:CR44384		13	169	79	14		17.1753	96.243	48.8594	18.5462
2L	1732523	1750611	FBgn0264494	255	+	2L	1750686	1752121	FBgn0027597	-	CG17646	CG17712		7	91	52	17		9.24824	51.8231	32.1606	22.5204
2L	10442533	10450079	FBgn0032252	255	+	2L	10450133	10452395	FBgn0065110	-	loh	ppk10		1	13	20	9		1.32118	7.40331	12.3695	11.9226
2R	10875747	10877295	FBgn0263510	255	+	2R	10877311	10879672	FBgn0010356	-	nclb	Taf5		1	13	4	0		1.32118	7.40331	2.47389	0
2R	16755100	16755822	FBgn0034154	255	+	2R	16751502	16772670	FBgn0267002	-	CG5267	unc-104		1	13	10	0		1.32118	7.40331	6.18473	0
2R	18151703	18154059	FBgn0000057	255	+	2R	18154094	18158191	FBgn0022238	-	adp	lolal		3	39	27	2		3.96353	22.2099	16.6988	2.64946
2R	23683376	23687979	FBgn0265052	255	+	2R	23684650	23685542	FBgn0011296	-	St3	l(2)efl		1	13	13	4		1.32118	7.40331	8.04015	5.29893
3L	6072138	6073538	FBgn0035673	255	+	3L	6073489	6075244	FBgn0035674	-	CG6602	CG13295		1	13	2	2		1.32118	7.40331	1.23695	2.64946
3R	7907332	7909720	FBgn0024909	255	+	3R	7903029	7907362	FBgn0037530	-	Taf7	EMC1		1	13	5	3		1.32118	7.40331	3.09236	3.97419
3R	7907332	7909720	FBgn0024909	255	+	3R	7909597	7911778	FBgn0004901	-	Taf7	Prat		1	13	5	3		1.32118	7.40331	3.09236	3.97419
3R	9052494	9063244	FBgn0037659	255	+	3R	9063131	9065077	FBgn0037660	-	Kdm2	beag		11	143	77	13		14.5329	81.4364	47.6224	17.2215
3R	19385916	19387558	FBgn0085314	255	+	3R	19368994	19403152	FBgn0086613	-	CR34285	Ino80		1	13	2	1		1.32118	7.40331	1.23695	1.32473
3R	27265456	27266422	FBgn0039504	255	+	3R	27266325	27273272	FBgn0002441	-	CG14260	l(3)mbt		1	13	8	3		1.32118	7.40331	4.94778	3.97419
X	6849769	6851883	FBgn0029914	255	+	X	6851908	6867193	FBgn0029915	-	CG4558	CG14434		1	13	9	2		1.32118	7.40331	5.56626	2.64946
X	8240683	8241482	FBgn0030025	255	+	X	8241500	8244015	FBgn0030026	-	CG2147	sni		1	13	14	4		1.32118	7.40331	8.65862	5.29893
3R	16050800	16060674	FBgn0027948	255	+	3R	16060588	16067593	FBgn0038397	-	msps	CG10185		25	324	205	49		33.0294	184.513	126.787	64.9118
3R	13683920	13693904	FBgn0024555	255	+	3R	13679439	13687209	FBgn0038168	-	flfl	omd		12	155	116	12		15.8541	88.2702	71.7428	15.8968
2R	10429707	10436580	FBgn0262114	255	+	2R	10436597	10437381	FBgn0033523	-	RanBPM	CG12895		8	103	77	7		10.5694	58.657	47.6224	9.27312
X	9273412	9275652	FBgn0030122	255	+	X	9275317	9283116	FBgn0040236	-	Aladin	c11.1		10	128	75	7		13.2118	72.8941	46.3855	9.27312
X	2041867	2055413	FBgn0025632	255	+	X	2023821	2042310	FBgn0000667	-	CG4313	Actn		9	115	66	32		11.8906	65.4908	40.8192	42.3914
X	2041867	2055413	FBgn0025632	255	+	X	2038797	2042310	FBgn0003964	-	CG4313	usp		9	115	66	32		11.8906	65.4908	40.8192	42.3914
X	2041867	2055413	FBgn0025632	255	+	X	2042729	2043817	FBgn0026878	-	CG4313	CG4325		9	115	66	32		11.8906	65.4908	40.8192	42.3914
X	2041867	2055413	FBgn0025632	255	+	X	2044291	2050119	FBgn0025631	-	CG4313	moody		9	115	66	32		11.8906	65.4908	40.8192	42.3914
X	2041867	2055413	FBgn0025632	255	+	X	2055309	2061914	FBgn0025625	-	CG4313	Sik2		9	115	66	32		11.8906	65.4908	40.8192	42.3914
3L	17841670	17842598	FBgn0266685	255	+	3L	17841539	17843543	FBgn0036760	-	asRNA:CR45175	CG5567		4	51	31	2		5.28471	29.0437	19.1727	2.64946
X	4117019	4130015	FBgn0026083	255	+	X	4114799	4117486	FBgn0026080	-	tyf	Tip60		16	204	116	16		21.1388	116.175	71.7428	21.1957
2L	6456051	6459007	FBgn0031815	255	+	2L	6459014	6465668	FBgn0031816	-	frj	Rchy1		3	38	40	8		3.96353	21.6404	24.7389	10.5979
2R	22122100	22124565	FBgn0002715	255	+	2R	22106106	22122561	FBgn0243516	-	mei-S332	Vrp1		3	38	46	5		3.96353	21.6404	28.4497	6.62366
2R	22122100	22124565	FBgn0002715	255	+	2R	22124566	22127501	FBgn0034697	-	mei-S332	GM130		3	38	46	5		3.96353	21.6404	28.4497	6.62366
3L	7094817	7123296	FBgn0053556	255	+	3L	7123212	7125532	FBgn0002775	-	form3	msl-3		6	76	76	22		7.92706	43.2809	47.0039	29.1441
3R	21223703	21229511	FBgn0038872	255	+	3R	21223622	21224588	FBgn0265205	-	Nelf-A	lncRNA:CR44265		6	76	82	10		7.92706	43.2809	50.7148	13.2473
X	22473697	22474997	FBgn0031189	255	+	X	22474850	22482356	FBgn0031190	-	CG14618	CG12576		3	38	22	5		3.96353	21.6404	13.6064	6.62366
3L	14002126	14020147	FBgn0036398	255	+	3L	14020314	14029120	FBgn0052133	-	upSET	Ptip		23	290	209	36		30.3871	165.151	129.261	47.6903
2L	568339	572906	FBgn0031266	255	+	2L	573032	574263	FBgn0031267	-	Sf3b1	Ipk2		5	63	27	7		6.60588	35.8776	16.6988	9.27312
2R	8907517	8910884	FBgn0050349	255	+	2R	8909431	8910348	FBgn0033344	-	CG30349	CG8252		5	63	35	2		6.60588	35.8776	21.6465	2.64946
2R	8907517	8910884	FBgn0050349	255	+	2R	8910899	8914068	FBgn0003074	-	CG30349	Pgi		5	63	35	2		6.60588	35.8776	21.6465	2.64946
3R	29377645	29487130	FBgn0004369	255	+	3R	29458778	29459277	FBgn0264792	-	Ptp99A	lncRNA:CR44022		55	692	326	53		72.6647	394.084	201.622	70.2108
3R	29377645	29487130	FBgn0004369	255	+	3R	29484782	29489264	FBgn0039663	-	Ptp99A	CG2321		55	692	326	53		72.6647	394.084	201.622	70.2108
X	22444226	22447807	FBgn0031183	255	+	X	22447182	22449490	FBgn0031184	-	CG14621	CG14615		15	188	69	17		19.8177	107.063	42.6746	22.5204
3L	4533169	4539269	FBgn0035557	255	+	3L	4539301	4541243	FBgn0052243	-	CG11353	CG32243		2	25	16	0		2.64235	14.2371	9.89556	0
3L	5565230	5566764	FBgn0040239	255	+	3L	5566918	5577347	FBgn0015766	-	bc10	Msr-110		2	25	19	2		2.64235	14.2371	11.751	2.64946
3R	15965445	15968137	FBgn0038390	255	+	3R	15968133	15972912	FBgn0002783	-	Rbf2	mor		2	25	9	0		2.64235	14.2371	5.56626	0
X	2740383	3134531	FBgn0028369	255	+	X	2739088	2744075	FBgn0024980	-	kirre	Syx4		12	150	207	51		15.8541	85.4228	128.024	67.5613
X	2740383	3134531	FBgn0028369	255	+	X	2750918	2751415	FBgn0263505	-	kirre	lncRNA:CR43494		12	150	207	51		15.8541	85.4228	128.024	67.5613
X	2740383	3134531	FBgn0028369	255	+	X	2782905	2790566	FBgn0040384	-	kirre	CG32795		12	150	207	51		15.8541	85.4228	128.024	67.5613
X	2740383	3134531	FBgn0028369	255	+	X	2790598	2796465	FBgn0003996	-	kirre	w		12	150	207	51		15.8541	85.4228	128.024	67.5613
X	2740383	3134531	FBgn0028369	255	+	X	2871883	2872852	FBgn0040352	-	kirre	CG14416		12	150	207	51		15.8541	85.4228	128.024	67.5613
X	2740383	3134531	FBgn0028369	255	+	X	2875427	2876532	FBgn0040353	-	kirre	CG14417		12	150	207	51		15.8541	85.4228	128.024	67.5613
X	2740383	3134531	FBgn0028369	255	+	X	2882225	2883660	FBgn0040354	-	kirre	CG14418		12	150	207	51		15.8541	85.4228	128.024	67.5613
X	2740383	3134531	FBgn0028369	255	+	X	2885185	2885913	FBgn0029639	-	kirre	CG14419		12	150	207	51		15.8541	85.4228	128.024	67.5613
X	2740383	3134531	FBgn0028369	255	+	X	2925883	2927257	FBgn0025644	-	kirre	CG14424		12	150	207	51		15.8541	85.4228	128.024	67.5613
X	2740383	3134531	FBgn0028369	255	+	X	2950398	2973833	FBgn0003285	-	kirre	rst		12	150	207	51		15.8541	85.4228	128.024	67.5613
X	2740383	3134531	FBgn0028369	255	+	X	3066614	3067561	FBgn0029649	-	kirre	CG4116		12	150	207	51		15.8541	85.4228	128.024	67.5613
3L	837860	839930	FBgn0035165	255	+	3L	839979	841359	FBgn0035166	-	CG13887	JMJD5		7	87	74	22		9.24824	49.5452	45.767	29.1441
X	5755573	5759750	FBgn0029801	255	+	X	5755491	5756709	FBgn0267084	-	CG15771	asRNA:CR45528		5	62	49	3		6.60588	35.3081	30.3052	3.97419
X	5755573	5759750	FBgn0029801	255	+	X	5759907	5764202	FBgn0013987	-	CG15771	MAPk-Ak2		5	62	49	3		6.60588	35.3081	30.3052	3.97419
2R	8067976	8078814	FBgn0020279	255	+	2R	8078868	8080040	FBgn0021814	-	lig	Vps28		25	309	209	28		33.0294	175.971	129.261	37.0925
2R	23444136	23491996	FBgn0264339	255	+	2R	23458064	23458758	FBgn0034863	-	CG43795	SkpF		3	37	49	10		3.96353	21.071	30.3052	13.2473
2R	23444136	23491996	FBgn0264339	255	+	2R	23470164	23471774	FBgn0034865	-	CG43795	Or59b		3	37	49	10		3.96353	21.071	30.3052	13.2473
2R	23444136	23491996	FBgn0264339	255	+	2R	23472299	23473752	FBgn0034866	-	CG43795	Or59c		3	37	49	10		3.96353	21.071	30.3052	13.2473
2R	23444136	23491996	FBgn0264339	255	+	2R	23475697	23476417	FBgn0034867	-	CG43795	CG13557		3	37	49	10		3.96353	21.071	30.3052	13.2473
2R	23444136	23491996	FBgn0264339	255	+	2R	23477077	23477476	FBgn0264337	-	CG43795	lncRNA:CR43793		3	37	49	10		3.96353	21.071	30.3052	13.2473
3L	200173	202151	FBgn0035107	255	+	3L	202097	205843	FBgn0025592	-	mri	Gk1		3	37	19	4		3.96353	21.071	11.751	5.29893
3L	6752912	6754028	FBgn0035714	255	+	3L	6754016	6756496	FBgn0035715	-	CG8549	CG10103		3	37	25	5		3.96353	21.071	15.4618	6.62366
2R	6693429	6695186	FBgn0033093	255	+	2R	6695113	6696660	FBgn0259483	-	CG3270	Mob4		17	209	133	30		22.46	119.022	82.2569	39.7419
3R	29063039	29108947	FBgn0039633	255	+	3R	29109052	29112821	FBgn0039634	-	CG11873	alpha-Man-Ib		15	184	164	66		19.8177	104.785	101.43	87.4323
2L	20734608	20750940	FBgn0262743	255	+	2L	20750933	20752340	FBgn0032881	-	Fs(2)Ket	Amacr		17	208	114	23		22.46	118.453	70.5059	30.4688
2R	22179694	22182641	FBgn0034706	255	+	2R	22177418	22182878	FBgn0034705	-	CG11275	CG11170		5	61	54	11		6.60588	34.7386	33.3975	14.572
4	501809	540873	FBgn0004607	255	+	4	538331	557853	FBgn0026869	-	zfh2	Thd1		20	243	43	22		26.4235	138.385	26.5943	29.1441
2L	10396715	10403205	FBgn0051716	255	+	2L	10403196	10405202	FBgn0032240	-	Cnot4	CG17768		11	133	102	5		14.5329	75.7415	63.0842	6.62366
2L	10396715	10403205	FBgn0051716	255	+	2L	10403196	10405202	FBgn0067622	-	Cnot4	LSm-4		11	133	102	5		14.5329	75.7415	63.0842	6.62366
3R	21270125	21271407	FBgn0038876	255	+	3R	21271077	21273816	FBgn0038877	-	Idi	CG3308		60	721	442	73		79.2706	410.599	273.365	96.7054
2L	4454625	4455206	FBgn0040705	255	+	2L	4455136	4456806	FBgn0019982	-	ND-B8	Gs1l		1	12	7	1		1.32118	6.83382	4.32931	1.32473
2L	5907168	5922775	FBgn0043362	255	+	2L	5908926	5910288	FBgn0031749	-	bchs	CG14000		10	120	71	25		13.2118	68.3382	43.9116	33.1183
2L	5907168	5922775	FBgn0043362	255	+	2L	5922875	5923652	FBgn0031751	-	bchs	CG9016		10	120	71	25		13.2118	68.3382	43.9116	33.1183
2L	18156042	18157161	FBgn0032670	255	+	2L	18157109	18159271	FBgn0032671	-	CG5783	JMJD4		1	12	3	1		1.32118	6.83382	1.85542	1.32473
2R	12378439	12379395	FBgn0050042	255	+	2R	12379613	12380425	FBgn0033723	-	Cpr49Ab	CG13155		1	12	2	0		1.32118	6.83382	1.23695	0
2R	17792869	17800676	FBgn0028743	255	+	2R	17800684	17801706	FBgn0266808	-	Dhit	lncRNA:CR45270		1	12	12	3		1.32118	6.83382	7.42167	3.97419
2R	22608309	22609418	FBgn0034744	255	+	2R	22609333	22613375	FBgn0034745	-	Vps20	CG4329		1	12	11	10		1.32118	6.83382	6.8032	13.2473
2R	24780916	24781778	FBgn0035063	255	+	2R	24781725	24783499	FBgn0035064	-	CG3594	TyrRS-m		1	12	12	0		1.32118	6.83382	7.42167	0
3L	6400589	6485963	FBgn0261801	255	+	3L	6486166	6488423	FBgn0035702	-	CG42747	CG10147		1	12	6	0		1.32118	6.83382	3.71084	0
3L	16318940	16319262	FBgn0267223	255	+	3L	16318953	16319525	FBgn0036605	-	asRNA:CR45663	CG13041		1	12	20	2		1.32118	6.83382	12.3695	2.64946
3L	16318940	16319262	FBgn0267223	255	+	3L	16319439	16319930	FBgn0267224	-	asRNA:CR45663	lncRNA:CR45664		1	12	20	2		1.32118	6.83382	12.3695	2.64946
3R	7263439	7264291	FBgn0265426	255	+	3R	7252062	7265702	FBgn0001112	-	lncRNA:CR44338	Gld		2	24	21	2		2.64235	13.6676	12.9879	2.64946
3R	11216534	11217897	FBgn0037876	255	+	3R	11217897	11220063	FBgn0037877	-	CG4820	CG6689		1	12	12	2		1.32118	6.83382	7.42167	2.64946
3R	11674220	11674922	FBgn0037930	255	+	3R	11674919	11678115	FBgn0037931	-	CG14715	CG18476		1	12	4	0		1.32118	6.83382	2.47389	0
3R	16154981	16171765	FBgn0063649	255	+	3R	16168347	16169153	FBgn0263449	-	CG6006	asRNA:CR43472		2	24	11	0		2.64235	13.6676	6.8032	0
3R	19948442	19948906	FBgn0038756	255	+	3R	19929276	20008511	FBgn0038755	-	CG4783	Hs6st		1	12	0	1		1.32118	6.83382	0	1.32473
X	1865908	1866886	FBgn0026873	255	+	X	1866831	1869060	FBgn0023516	-	MED18	Pex5		2	24	23	1		2.64235	13.6676	14.2249	1.32473
X	2071709	2072188	FBgn0265532	255	+	X	2066434	2073482	FBgn0025628	-	asRNA:CR44382	CG4199		1	12	10	0		1.32118	6.83382	6.18473	0
X	2094233	2115700	FBgn0000382	255	+	X	2115726	2123285	FBgn0004860	-	csw	ph-d		8	96	59	10		10.5694	54.6706	36.4899	13.2473
X	13737941	13739176	FBgn0030518	255	+	X	13736569	13744682	FBgn0001612	-	CG11134	Grip91		1	12	6	0		1.32118	6.83382	3.71084	0
2R	12705171	12751544	FBgn0261545	255	+	2R	12751482	12752935	FBgn0033773	-	CG42663	Mos		8	95	78	8		10.5694	54.1011	48.2409	10.5979
2R	21632006	21634361	FBgn0034642	255	+	2R	21631420	21634039	FBgn0260720	-	CG15674	asRNA:CR42547		6	71	59	10		7.92706	40.4334	36.4899	13.2473
2L	12719044	12744806	FBgn0032456	255	+	2L	12713275	12721842	FBgn0032455	-	MRP	Pih1D1		34	401	285	75		44.92	228.364	176.265	99.3549
2L	1708451	1709243	FBgn0266311	255	+	2L	1707131	1710420	FBgn0031356	-	asRNA:CR44976	CG17660		4	47	19	0		5.28471	26.7658	11.751	0
2R	14981262	14991335	FBgn0033988	255	+	2R	14984326	14984407	FBgn0050241	-	pcs	tRNA:Leu-AAG-1-1		4	47	36	8		5.28471	26.7658	22.265	10.5979
2R	14981262	14991335	FBgn0033988	255	+	2R	14987659	14992229	FBgn0033989	-	pcs	CG7639		4	47	36	8		5.28471	26.7658	22.265	10.5979
2R	23067195	23071874	FBgn0021979	255	+	2R	23072018	23072099	FBgn0050201	-	l(2)k09913	tRNA:Ser-TGA-1-1		4	47	64	7		5.28471	26.7658	39.5823	9.27312
3L	5767320	5768703	FBgn0267481	255	+	3L	5767016	5768793	FBgn0035632	-	asRNA:CR45831	Ppat-Dpck		4	47	36	9		5.28471	26.7658	22.265	11.9226
2R	9594044	9605623	FBgn0033434	255	+	2R	9587952	9599731	FBgn0261016	-	CG1902	clos		15	176	128	7		19.8177	100.229	79.1645	9.27312
2R	9594044	9605623	FBgn0033434	255	+	2R	9599908	9601251	FBgn0050340	-	CG1902	CG30340		15	176	128	7		19.8177	100.229	79.1645	9.27312
2R	9594044	9605623	FBgn0033434	255	+	2R	9601430	9602900	FBgn0050339	-	CG1902	CG30339		15	176	128	7		19.8177	100.229	79.1645	9.27312
2R	9594044	9605623	FBgn0033434	255	+	2R	9605638	9605869	FBgn0265312	-	CG1902	lncRNA:CR44285		15	176	128	7		19.8177	100.229	79.1645	9.27312
2R	10886809	10893190	FBgn0050020	255	+	2R	10893033	10894413	FBgn0017414	-	CG30020	cag		7	82	41	8		9.24824	46.6978	25.3574	10.5979
2R	18173668	18175724	FBgn0034312	255	+	2R	18175254	18180196	FBgn0034313	-	CG10916	CG5726		18	210	119	29		23.7812	119.592	73.5983	38.4172
3L	20809668	20813331	FBgn0037027	255	+	3L	20813352	20816074	FBgn0037028	-	HIPP1	CG3618		3	35	21	6		3.96353	19.932	12.9879	7.94839
2R	16197041	16199554	FBgn0265178	255	+	2R	16199425	16202883	FBgn0015295	-	CG44243	Shark		14	163	117	14		18.4965	92.8261	72.3613	18.5462
3R	31777019	31790680	FBgn0005632	255	+	3R	31790591	31793906	FBgn0039877	-	faf	Mccc1		82	954	570	123		108.336	543.289	352.529	162.942
2L	6854141	6860848	FBgn0086451	255	+	2L	6860904	6870388	FBgn0031865	-	l(2)k09022	Nha1		8	93	63	12		10.5694	52.9621	38.9638	15.8968
